# Supplementary material for: Dual-radical-based molecular anisotropy and synergy effect of semi-conductivity and valence tautomerization in a photoswitchable coordination polymer
Source: Natl Sci Rev. 2023 Feb 23;10(6):nwad047. doi: 10.1093/nsr/nwad047 (PMC10354699; doi:10.1093/nsr/nwad047)
Supplement: nwad047_Supplemental_Files [file nwad047_supplemental_files.zip]

Archive with 3 entries (3 files):
- closed-form complex.cif
- open-form complex.cif
- Revised SI-NSR-20230221.pdf
