# Supplementary material for: Dual-radical-based molecular anisotropy and synergy effect of semi-conductivity and valence tautomerization in a photoswitchable coordination polymer
Source: Natl Sci Rev. 2023 Feb 23;10(6):nwad047. doi: 10.1093/nsr/nwad047 (PMC10354699; doi:10.1093/nsr/nwad047)
Supplement: nwad047_Supplemental_Files [file nwad047_supplemental_files.zip › closed-form complex.cif]

data_100k-cut_sq_sq
_audit_creation_date               2022-08-13
_audit_creation_method
;
Olex2 1.5
(compiled 2021.12.09 svn.r5202d8cf for OlexSys, GUI svn.r6439)
;
_shelx_SHELXL_version_number       '2018/3'
_audit_contact_author_address      ?
_audit_contact_author_email        ?
_audit_contact_author_name         ''
_audit_contact_author_phone        ?
_publ_contact_author_id_orcid      ?
_publ_section_references
;
Bourhis, L.J., Dolomanov, O.V., Gildea, R.J., Howard, J.A.K., Puschmann, H.
 (2015). Acta Cryst. A71, 59-75.

Dolomanov, O.V., Bourhis, L.J., Gildea, R.J, Howard, J.A.K. & Puschmann, H.
 (2009), J. Appl. Cryst. 42, 339-341.

Sheldrick, G.M. (2015). Acta Cryst. C71, 3-8.
;
_chemical_name_common              ?
_chemical_name_systematic          DAE-closed
_chemical_formula_moiety           'C53 H56 Co F6 N2 O4 S2'
_chemical_formula_sum              'C53 H58 Co F6 N2 O5 S2'
_chemical_formula_weight           1040.06
_chemical_melting_point            ?
loop_
  _atom_type_symbol
  _atom_type_description
  _atom_type_scat_dispersion_real
  _atom_type_scat_dispersion_imag
  _atom_type_scat_source
 'C' 'C' 0.0033 0.0016 'International Tables Vol C Tables 4.2.6.8 and 6.1.1.4'
 'H' 'H' 0.0000 0.0000 'International Tables Vol C Tables 4.2.6.8 and 6.1.1.4'
 'N' 'N' 0.0061 0.0033 'International Tables Vol C Tables 4.2.6.8 and 6.1.1.4'
 'O' 'O' 0.0106 0.0060 'International Tables Vol C Tables 4.2.6.8 and 6.1.1.4'
 'F' 'F' 0.0171 0.0103 'International Tables Vol C Tables 4.2.6.8 and 6.1.1.4'
 'S' 'S' 0.1246 0.1234 'International Tables Vol C Tables 4.2.6.8 and 6.1.1.4'
 'Co' 'Co' 0.3494 0.9721 'International Tables Vol C Tables 4.2.6.8 and 6.1.1.4'

_shelx_space_group_comment
;
The symmetry employed for this shelxl refinement is uniquely defined
by the following loop, which should always be used as a source of
symmetry information in preference to the above space-group names.
They are only intended as comments.
;
_space_group_crystal_system        'monoclinic'
_space_group_IT_number             14
_space_group_name_H-M_alt          'P 1 21/n 1'
_space_group_name_Hall             '-P 2yn'
loop_
  _space_group_symop_operation_xyz
 'x, y, z'
 '-x+1/2, y+1/2, -z+1/2'
 '-x, -y, -z'
 'x-1/2, -y-1/2, z-1/2'

_cell_length_a                     15.822(3)
_cell_length_b                     11.732(2)
_cell_length_c                     33.692(7)
_cell_angle_alpha                  90
_cell_angle_beta                   103.15(3)
_cell_angle_gamma                  90
_cell_volume                       6090(2)
_cell_formula_units_Z              4
_cell_measurement_reflns_used      12231
_cell_measurement_temperature      100(2)
_cell_measurement_theta_max        0.960
_cell_measurement_theta_min        0.952
_shelx_estimated_absorpt_T_max     0.960
_shelx_estimated_absorpt_T_min     0.923
_exptl_absorpt_coefficient_mu      0.409
_exptl_absorpt_correction_T_max    ?
_exptl_absorpt_correction_T_min    ?
_exptl_absorpt_correction_type     none
_exptl_absorpt_process_details     ?
_exptl_absorpt_special_details     ?
_exptl_crystal_colour              'metallic light green'
_exptl_crystal_colour_lustre       metallic
_exptl_crystal_colour_modifier     light
_exptl_crystal_colour_primary      green
_exptl_crystal_density_diffrn      1.134
_exptl_crystal_density_meas        ?
_exptl_crystal_density_method      ?
_exptl_crystal_description         block
_exptl_crystal_F_000               2172
_exptl_crystal_preparation         ?
_exptl_crystal_size_max            0.2
_exptl_crystal_size_mid            0.1
_exptl_crystal_size_min            0.1
_exptl_transmission_factor_max     ?
_exptl_transmission_factor_min     ?
_diffrn_reflns_av_R_equivalents    0.0452
_diffrn_reflns_av_unetI/netI       0.0731
_diffrn_reflns_Laue_measured_fraction_full  0.967
_diffrn_reflns_Laue_measured_fraction_max  0.967
_diffrn_reflns_limit_h_max         17
_diffrn_reflns_limit_h_min         -17
_diffrn_reflns_limit_k_max         6
_diffrn_reflns_limit_k_min         -13
_diffrn_reflns_limit_l_max         37
_diffrn_reflns_limit_l_min         -33
_diffrn_reflns_number              17234
_diffrn_reflns_point_group_measured_fraction_full  0.967
_diffrn_reflns_point_group_measured_fraction_max  0.967
_diffrn_reflns_theta_full          23.255
_diffrn_reflns_theta_max           23.255
_diffrn_reflns_theta_min           3.030
_diffrn_ambient_temperature        100.15
_diffrn_detector_area_resol_mean   ?
_diffrn_measured_fraction_theta_full  0.967
_diffrn_measured_fraction_theta_max  0.967
_diffrn_measurement_device_type    'Bruker P4'
_diffrn_measurement_method         '\w scans'
_diffrn_radiation_monochromator    graphite
_diffrn_radiation_type             MoK\a
_diffrn_radiation_wavelength       0.71073
_diffrn_source                     ?
_reflns_Friedel_coverage           0.000
_reflns_Friedel_fraction_full      .
_reflns_Friedel_fraction_max       .
_reflns_number_gt                  5844
_reflns_number_total               8450
_reflns_special_details
;
 Reflections were merged by SHELXL according to the crystal
 class for the calculation of statistics and refinement.
 
 Structure factors included contributions from the .fab file.
 
 _reflns_Friedel_fraction is defined as the number of unique
 Friedel pairs measured divided by the number that would be
 possible theoretically, ignoring centric projections and
 systematic absences.
;
_reflns_threshold_expression       'I > 2\s(I)'
_computing_cell_refinement         ?
_computing_data_collection         ?
_computing_data_reduction          ?
_computing_molecular_graphics      'Olex2 1.5 (Dolomanov et al., 2009)'
_computing_publication_material    'Olex2 1.5 (Dolomanov et al., 2009)'
_computing_structure_refinement    'SHELXL 2018/3 (Sheldrick, 2015)'
_computing_structure_solution      'olex2.solve 1.5 (Bourhis et al., 2015)'
_refine_diff_density_max           1.186
_refine_diff_density_min           -0.417
_refine_diff_density_rms           0.075
_refine_ls_extinction_coef         .
_refine_ls_extinction_method       none
_refine_ls_goodness_of_fit_ref     1.032
_refine_ls_hydrogen_treatment      constr
_refine_ls_matrix_type             full
_refine_ls_number_parameters       630
_refine_ls_number_reflns           8450
_refine_ls_number_restraints       4
_refine_ls_R_factor_all            0.1289
_refine_ls_R_factor_gt             0.1000
_refine_ls_restrained_S_all        1.039
_refine_ls_shift/su_max            0.000
_refine_ls_shift/su_mean           0.000
_refine_ls_structure_factor_coef   Fsqd
_refine_ls_weighting_details      
 'w=1/[\s^2^(Fo^2^)+(0.0973P)^2^+24.4198P] where P=(Fo^2^+2Fc^2^)/3'
_refine_ls_weighting_scheme        calc
_refine_ls_wR_factor_gt            0.2377
_refine_ls_wR_factor_ref           0.2592
_refine_special_details            ?
_olex2_refinement_description
;
1. Fixed Uiso
 At 1.2 times of:
  All C(H) groups
 At 1.5 times of:
  All C(H,H,H) groups
2. Restrained distances
 C45-C46
 1.5 with sigma of 0.02
 C47-C48
 1.5 with sigma of 0.02
3. Rigid bond restraints
 C45, C46
 with sigma for 1-2 distances of 0.0002 and sigma for 1-3 distances of 0.0001
 C47, C48
 with sigma for 1-2 distances of 0.0002 and sigma for 1-3 distances of 0.0001
4.a Aromatic/amide H refined with riding coordinates:
 C5(H5), C7(H7), C18(H18), C20(H20), C29(H29), C30(H30), C32(H32), C33(H33),
 C35(H35), C43(H43), C50(H50), C51(H51), C52(H52), C53(H53)
4.b Idealised Me refined as rotating group:
 C10(H10A,H10B,H10C), C11(H11A,H11B,H11C), C12(H12A,H12B,H12C), C14(H14A,H14B,
 H14C), C15(H15A,H15B,H15C), C16(H16A,H16B,H16C), C22(H22A,H22B,H22C), C23(H23A,
 H23B,H23C), C24(H24A,H24B,H24C), C26(H26A,H26B,H26C), C27(H27A,H27B,H27C),
 C28(H28A,H28B,H28C), C46(H46A,H46B,H46C), C48(H48A,H48B,H48C)
;
_atom_sites_solution_hydrogens     geom
_atom_sites_solution_primary       iterative
_atom_sites_solution_secondary     ?
loop_
  _atom_site_label
  _atom_site_type_symbol
  _atom_site_fract_x
  _atom_site_fract_y
  _atom_site_fract_z
  _atom_site_U_iso_or_equiv
  _atom_site_adp_type
  _atom_site_occupancy
  _atom_site_site_symmetry_order
  _atom_site_calc_flag
  _atom_site_refinement_flags_posn
  _atom_site_refinement_flags_adp
  _atom_site_refinement_flags_occupancy
  _atom_site_disorder_assembly
  _atom_site_disorder_group
 C1 C -0.0343(5) -0.1906(6) 0.03590(19) 0.0512(18) Uani 1 1 d . . . . .
 C2 C 0.0501(5) -0.2029(6) 0.0304(2) 0.0479(16) Uani 1 1 d . . . . .
 C3 C 0.0139(5) 0.7122(6) 0.4728(2) 0.061(2) Uani 1 1 d . . . . .
 C4 C -0.0692(6) 0.6745(7) 0.4524(2) 0.066(2) Uani 1 1 d . . . . .
 C5 C 0.0980(5) -0.3036(6) 0.04381(19) 0.0507(18) Uani 1 1 d . . . . .
 H5 H 0.155616 -0.312051 0.040395 0.061 Uiso 1 1 calc R U . . .
 C6 C 0.0598(5) -0.3894(6) 0.0619(2) 0.0537(18) Uani 1 1 d . . . . .
 C7 C -0.0249(5) -0.3755(6) 0.0661(2) 0.062(2) Uani 1 1 d . . . . .
 H7 H -0.050543 -0.436636 0.077590 0.075 Uiso 1 1 calc R U . . .
 C8 C -0.0755(5) -0.2770(6) 0.0544(2) 0.060(2) Uani 1 1 d . . . . .
 C9 C 0.1084(6) -0.5024(6) 0.0766(2) 0.064(2) Uani 1 1 d . . . . .
 C10 C 0.1954(8) -0.5076(9) 0.0669(4) 0.130(5) Uani 1 1 d . . . . .
 H10A H 0.222998 -0.580589 0.076249 0.195 Uiso 1 1 calc R U . . .
 H10B H 0.231465 -0.445024 0.080750 0.195 Uiso 1 1 calc R U . . .
 H10C H 0.189127 -0.500600 0.037409 0.195 Uiso 1 1 calc R U . . .
 C11 C 0.1154(9) -0.5166(9) 0.1225(3) 0.122(4) Uani 1 1 d . . . . .
 H11A H 0.150241 -0.584371 0.132256 0.183 Uiso 1 1 calc R U . . .
 H11B H 0.057244 -0.525541 0.127607 0.183 Uiso 1 1 calc R U . . .
 H11C H 0.143300 -0.449154 0.136927 0.183 Uiso 1 1 calc R U . . .
 C12 C 0.0557(8) -0.6019(7) 0.0547(3) 0.110(4) Uani 1 1 d . . . . .
 H12A H 0.041335 -0.587716 0.025312 0.165 Uiso 1 1 calc R U . . .
 H12B H 0.002053 -0.609898 0.064402 0.165 Uiso 1 1 calc R U . . .
 H12C H 0.089778 -0.672184 0.060493 0.165 Uiso 1 1 calc R U . . .
 C13 C -0.1659(5) -0.2629(7) 0.0604(3) 0.078(3) Uani 1 1 d . . . . .
 C14 C -0.1969(8) -0.3701(9) 0.0814(5) 0.146(6) Uani 1 1 d . . . . .
 H14A H -0.203918 -0.435223 0.062730 0.219 Uiso 1 1 calc R U . . .
 H14B H -0.252598 -0.353231 0.088278 0.219 Uiso 1 1 calc R U . . .
 H14C H -0.153629 -0.388577 0.106358 0.219 Uiso 1 1 calc R U . . .
 C15 C -0.2330(6) -0.2416(10) 0.0184(4) 0.123(5) Uani 1 1 d . . . . .
 H15A H -0.217436 -0.171456 0.005914 0.184 Uiso 1 1 calc R U . . .
 H15B H -0.291511 -0.234046 0.023173 0.184 Uiso 1 1 calc R U . . .
 H15C H -0.231429 -0.306041 0.000049 0.184 Uiso 1 1 calc R U . . .
 C16 C -0.1722(6) -0.1579(8) 0.0885(3) 0.080(3) Uani 1 1 d . . . . .
 H16A H -0.128599 -0.165387 0.114188 0.120 Uiso 1 1 calc R U . . .
 H16B H -0.230250 -0.155318 0.094220 0.120 Uiso 1 1 calc R U . . .
 H16C H -0.161802 -0.087500 0.074723 0.120 Uiso 1 1 calc R U . . .
 C17 C -0.1254(6) 0.7496(8) 0.4238(3) 0.085(3) Uani 1 1 d . . . . .
 C18 C -0.0898(6) 0.8537(8) 0.4170(3) 0.093(3) Uani 1 1 d . . . . .
 H18 H -0.123250 0.902155 0.396753 0.112 Uiso 1 1 calc R U . . .
 C19 C -0.0059(6) 0.8937(8) 0.4382(3) 0.084(3) Uani 1 1 d . . . . .
 C20 C 0.0452(6) 0.8184(7) 0.4643(3) 0.077(3) Uani 1 1 d . . . . .
 H20 H 0.103218 0.839051 0.476871 0.093 Uiso 1 1 calc R U . . .
 C21 C 0.0237(6) 1.0114(8) 0.4273(4) 0.107(4) Uani 1 1 d . . . . .
 C22 C 0.0521(8) 1.0031(11) 0.3872(4) 0.129(5) Uani 1 1 d . . . . .
 H22A H 0.071274 1.078157 0.379974 0.193 Uiso 1 1 calc R U . . .
 H22B H 0.003244 0.977058 0.365702 0.193 Uiso 1 1 calc R U . . .
 H22C H 0.100105 0.948661 0.390063 0.193 Uiso 1 1 calc R U . . .
 C23 C -0.0533(8) 1.0991(9) 0.4241(5) 0.164(7) Uani 1 1 d . . . . .
 H23A H -0.079005 1.090456 0.447791 0.246 Uiso 1 1 calc R U . . .
 H23B H -0.097573 1.084277 0.399123 0.246 Uiso 1 1 calc R U . . .
 H23C H -0.031144 1.176853 0.423373 0.246 Uiso 1 1 calc R U . . .
 C24 C 0.0963(7) 1.0559(8) 0.4604(4) 0.111(4) Uani 1 1 d . . . . .
 H24A H 0.077629 1.058290 0.486184 0.166 Uiso 1 1 calc R U . . .
 H24B H 0.112009 1.132858 0.453322 0.166 Uiso 1 1 calc R U . . .
 H24C H 0.146796 1.005573 0.463263 0.166 Uiso 1 1 calc R U . . .
 C25 C -0.2164(10) 0.7132(14) 0.4020(5) 0.181(8) Uani 1 1 d . . . . .
 C26 C -0.2193(14) 0.6051(13) 0.3801(6) 0.276(16) Uani 1 1 d . . . . .
 H26A H -0.185362 0.611651 0.359246 0.414 Uiso 1 1 calc R U . . .
 H26B H -0.279586 0.586463 0.367140 0.414 Uiso 1 1 calc R U . . .
 H26C H -0.194719 0.544558 0.399381 0.414 Uiso 1 1 calc R U . . .
 C27 C -0.2701(9) 0.706(2) 0.4361(6) 0.252(14) Uani 1 1 d . . . . .
 H27A H -0.328117 0.676020 0.424341 0.378 Uiso 1 1 calc R U . . .
 H27B H -0.275400 0.782877 0.447018 0.378 Uiso 1 1 calc R U . . .
 H27C H -0.240234 0.656253 0.458094 0.378 Uiso 1 1 calc R U . . .
 C28 C -0.2614(8) 0.8099(11) 0.3714(5) 0.166(7) Uani 1 1 d . . . . .
 H28A H -0.232746 0.815115 0.348572 0.248 Uiso 1 1 calc R U . . .
 H28B H -0.256522 0.883157 0.385739 0.248 Uiso 1 1 calc R U . . .
 H28C H -0.322875 0.791205 0.361035 0.248 Uiso 1 1 calc R U . . .
 C29 C 0.1314(5) 0.0820(6) 0.0669(2) 0.0504(17) Uani 1 1 d . . . . .
 H29 H 0.168447 0.065936 0.048964 0.060 Uiso 1 1 calc R U . . .
 C30 C 0.1685(5) 0.1204(6) 0.1061(2) 0.0534(18) Uani 1 1 d . . . . .
 H30 H 0.229562 0.129364 0.115022 0.064 Uiso 1 1 calc R U . . .
 C31 C 0.1126(5) 0.1456(6) 0.1320(2) 0.0519(18) Uani 1 1 d . . . . .
 C32 C 0.0236(5) 0.1328(6) 0.1175(2) 0.0559(19) Uani 1 1 d . . . . .
 H32 H -0.015604 0.150776 0.134102 0.067 Uiso 1 1 calc R U . . .
 C33 C -0.0065(5) 0.0931(6) 0.0778(2) 0.0527(18) Uani 1 1 d . . . . .
 H33 H -0.067342 0.084464 0.067703 0.063 Uiso 1 1 calc R U . . .
 C34 C 0.1488(5) 0.1864(6) 0.1741(2) 0.0531(18) Uani 1 1 d . . . . .
 C35 C 0.2349(5) 0.2025(7) 0.1916(2) 0.060(2) Uani 1 1 d . . . . .
 H35 H 0.279278 0.190107 0.177275 0.072 Uiso 1 1 calc R U . . .
 C36 C 0.2531(5) 0.2400(6) 0.2336(2) 0.0569(19) Uani 1 1 d . . . . .
 C37 C 0.3290(5) 0.2608(6) 0.2603(2) 0.0530(18) Uani 1 1 d . . . . .
 C38 C 0.4176(5) 0.2551(6) 0.2536(2) 0.0567(19) Uani 1 1 d . . . . .
 C39 C 0.4748(6) 0.2624(10) 0.2967(3) 0.088(3) Uani 1 1 d . . . . .
 C40 C 0.4222(5) 0.3162(7) 0.3235(2) 0.065(2) Uani 1 1 d . . . . .
 C41 C 0.3299(5) 0.2925(5) 0.3023(2) 0.0499(17) Uani 1 1 d . . . . .
 C42 C 0.2569(5) 0.2987(6) 0.3165(2) 0.057(2) Uani 1 1 d . . . . .
 C43 C 0.2430(5) 0.3317(6) 0.3557(2) 0.061(2) Uani 1 1 d . . . . .
 H43 H 0.289218 0.349641 0.378217 0.073 Uiso 1 1 calc R U . . .
 C44 C 0.1588(5) 0.3351(6) 0.3577(2) 0.059(2) Uani 1 1 d . . . . .
 C45 C 0.1732(7) 0.2494(8) 0.2880(3) 0.091(3) Uani 1 1 d D U . . .
 C46 C 0.1726(6) 0.1081(8) 0.2877(4) 0.109(4) Uani 1 1 d D U . . .
 H46A H 0.112989 0.080723 0.277973 0.163 Uiso 1 1 calc R U . . .
 H46B H 0.196019 0.079748 0.315380 0.163 Uiso 1 1 calc R U . . .
 H46C H 0.208548 0.080358 0.269567 0.163 Uiso 1 1 calc R U . . .
 C47 C 0.1688(6) 0.2750(8) 0.2460(3) 0.081(2) Uani 1 1 d D U . . .
 C48 C 0.1563(6) 0.4153(8) 0.2453(3) 0.100(3) Uani 1 1 d D U . . .
 H48A H 0.096002 0.433808 0.245365 0.149 Uiso 1 1 calc R U . . .
 H48B H 0.170653 0.446359 0.220605 0.149 Uiso 1 1 calc R U . . .
 H48C H 0.194995 0.448558 0.269375 0.149 Uiso 1 1 calc R U . . .
 C49 C 0.1226(5) 0.3703(6) 0.3923(2) 0.056(2) Uani 1 1 d . . . . .
 C50 C 0.0317(6) 0.3732(7) 0.3884(2) 0.069(2) Uani 1 1 d . . . . .
 H50 H -0.006717 0.351457 0.363536 0.083 Uiso 1 1 calc R U . . .
 C51 C -0.0004(6) 0.4086(6) 0.4216(2) 0.067(2) Uani 1 1 d . . . . .
 H51 H -0.061343 0.407767 0.419324 0.081 Uiso 1 1 calc R U . . .
 C52 C 0.1375(6) 0.4419(7) 0.4603(2) 0.068(2) Uani 1 1 d . . . . .
 H52 H 0.174032 0.468356 0.484997 0.082 Uiso 1 1 calc R U . . .
 C53 C 0.1753(5) 0.4026(6) 0.4294(2) 0.060(2) Uani 1 1 d . . . . .
 H53 H 0.236680 0.397861 0.433612 0.072 Uiso 1 1 calc R U . . .
 Co1 Co 0.000000 0.000000 0.000000 0.0521(4) Uani 1 2 d S . P . .
 Co2 Co 0.000000 0.500000 0.500000 0.0576(4) Uani 1 2 d S . P . .
 F1 F 0.4370(3) 0.1601(4) 0.23503(16) 0.0858(15) Uani 1 1 d . . . . .
 F2 F 0.4359(3) 0.3418(4) 0.23032(14) 0.0739(13) Uani 1 1 d . . . . .
 F3 F 0.4864(4) 0.1458(5) 0.31109(19) 0.1104(19) Uani 1 1 d . . . . .
 F4 F 0.5557(3) 0.2986(5) 0.30024(13) 0.0800(14) Uani 1 1 d . . . . .
 F5 F 0.4384(3) 0.4353(4) 0.31936(18) 0.0989(17) Uani 1 1 d . . . . .
 F6 F 0.4436(3) 0.2993(7) 0.36205(15) 0.122(2) Uani 1 1 d . . . . .
 N1 N 0.0463(4) 0.0667(5) 0.05336(16) 0.0512(15) Uani 1 1 d . . . . .
 N2 N 0.0513(4) 0.4437(5) 0.45640(18) 0.0558(16) Uani 1 1 d . . . . .
 O1 O -0.0747(3) -0.0904(4) 0.02229(13) 0.0536(12) Uani 1 1 d . . . . .
 O2 O 0.0843(3) -0.1179(4) 0.01327(13) 0.0540(12) Uani 1 1 d . . . . .
 O3 O 0.0611(3) 0.6389(4) 0.50009(14) 0.0541(12) Uani 1 1 d . . . . .
 O4 O -0.0918(3) 0.5693(4) 0.46158(14) 0.0573(13) Uani 1 1 d . . . . .
 S1 S 0.07957(13) 0.21397(16) 0.20690(5) 0.0561(5) Uani 1 1 d . . . . .
 S2 S 0.08493(13) 0.29897(16) 0.31104(6) 0.0591(5) Uani 1 1 d . . . . .

loop_
  _atom_site_aniso_label
  _atom_site_aniso_U_11
  _atom_site_aniso_U_22
  _atom_site_aniso_U_33
  _atom_site_aniso_U_23
  _atom_site_aniso_U_13
  _atom_site_aniso_U_12
 C1 0.083(5) 0.036(4) 0.027(4) 0.000(3) -0.003(3) 0.009(4)
 C2 0.061(4) 0.040(4) 0.038(4) -0.002(3) 0.003(3) 0.005(3)
 C3 0.078(5) 0.041(4) 0.069(5) -0.001(4) 0.028(4) -0.009(4)
 C4 0.088(6) 0.053(5) 0.059(5) -0.002(4) 0.023(4) -0.023(4)
 C5 0.066(4) 0.046(4) 0.035(4) -0.005(3) 0.000(3) 0.009(4)
 C6 0.071(5) 0.035(4) 0.051(4) -0.003(3) 0.005(4) 0.001(4)
 C7 0.082(6) 0.040(4) 0.065(5) 0.001(4) 0.018(4) -0.012(4)
 C8 0.073(5) 0.048(5) 0.057(5) -0.018(4) 0.011(4) -0.005(4)
 C9 0.088(6) 0.041(4) 0.058(5) 0.014(4) 0.003(4) 0.018(4)
 C10 0.146(11) 0.067(7) 0.189(13) 0.035(8) 0.061(10) 0.047(7)
 C11 0.183(12) 0.082(7) 0.082(7) 0.017(6) -0.008(7) 0.058(8)
 C12 0.175(11) 0.046(5) 0.090(7) 0.003(5) -0.010(7) 0.018(6)
 C13 0.065(5) 0.050(5) 0.116(8) -0.004(5) 0.016(5) -0.009(4)
 C14 0.115(9) 0.062(6) 0.287(19) 0.018(9) 0.097(11) -0.010(6)
 C15 0.069(6) 0.127(10) 0.158(11) -0.067(9) -0.005(7) -0.002(6)
 C16 0.080(6) 0.079(6) 0.089(7) -0.013(5) 0.036(5) 0.004(5)
 C17 0.088(6) 0.070(6) 0.089(7) 0.018(5) 0.003(5) -0.028(5)
 C18 0.090(7) 0.072(6) 0.109(8) 0.027(6) 0.008(6) -0.024(5)
 C19 0.081(6) 0.065(6) 0.103(7) 0.015(5) 0.020(5) -0.021(5)
 C20 0.078(6) 0.050(5) 0.102(7) 0.024(5) 0.017(5) -0.014(4)
 C21 0.078(6) 0.049(5) 0.185(12) 0.050(7) 0.016(7) -0.004(5)
 C22 0.152(11) 0.121(10) 0.113(9) 0.024(8) 0.031(8) -0.060(9)
 C23 0.105(9) 0.061(7) 0.31(2) 0.043(10) 0.016(11) 0.009(6)
 C24 0.124(9) 0.053(6) 0.156(11) 0.011(6) 0.036(8) -0.031(6)
 C25 0.138(11) 0.153(13) 0.199(16) 0.100(12) -0.072(11) -0.096(10)
 C26 0.36(3) 0.112(11) 0.22(2) 0.095(12) -0.21(2) -0.137(15)
 C27 0.092(10) 0.35(3) 0.29(3) 0.16(2) -0.010(12) -0.107(14)
 C28 0.130(10) 0.111(10) 0.205(15) 0.074(10) -0.068(10) -0.058(8)
 C29 0.065(5) 0.042(4) 0.039(4) 0.003(3) 0.002(3) 0.013(4)
 C30 0.068(5) 0.052(4) 0.035(4) -0.002(3) 0.002(3) 0.010(4)
 C31 0.082(5) 0.035(4) 0.042(4) 0.005(3) 0.021(4) 0.005(4)
 C32 0.076(5) 0.050(4) 0.044(4) 0.000(3) 0.021(4) -0.001(4)
 C33 0.065(4) 0.050(4) 0.041(4) -0.003(3) 0.009(4) 0.007(4)
 C34 0.074(5) 0.049(4) 0.038(4) 0.004(3) 0.019(4) 0.003(4)
 C35 0.077(5) 0.066(5) 0.043(4) -0.001(4) 0.023(4) 0.010(4)
 C36 0.075(5) 0.062(5) 0.038(4) -0.004(4) 0.023(4) 0.004(4)
 C37 0.064(5) 0.045(4) 0.056(5) -0.004(4) 0.025(4) 0.001(4)
 C38 0.073(5) 0.056(5) 0.045(4) -0.005(4) 0.020(4) -0.002(4)
 C39 0.072(6) 0.124(9) 0.067(6) -0.007(6) 0.013(5) 0.002(6)
 C40 0.087(6) 0.066(5) 0.045(5) -0.018(4) 0.018(4) -0.014(5)
 C41 0.070(5) 0.034(4) 0.047(4) -0.002(3) 0.016(4) -0.005(3)
 C42 0.090(5) 0.049(4) 0.037(4) -0.014(3) 0.027(4) -0.020(4)
 C43 0.084(6) 0.056(5) 0.044(4) -0.018(4) 0.017(4) -0.028(4)
 C44 0.085(6) 0.051(4) 0.044(4) -0.012(3) 0.023(4) -0.023(4)
 C45 0.109(7) 0.091(4) 0.078(6) -0.024(5) 0.029(6) -0.013(6)
 C46 0.091(7) 0.090(4) 0.160(11) 0.047(7) 0.060(7) 0.004(6)
 C47 0.084(6) 0.100(4) 0.051(5) -0.025(5) 0.002(4) 0.005(5)
 C48 0.076(6) 0.100(4) 0.126(9) 0.045(7) 0.029(6) 0.009(5)
 C49 0.090(6) 0.039(4) 0.049(4) -0.015(3) 0.037(4) -0.020(4)
 C50 0.110(7) 0.063(5) 0.040(4) -0.008(4) 0.029(4) -0.020(5)
 C51 0.096(6) 0.056(5) 0.060(5) -0.011(4) 0.038(5) -0.028(5)
 C52 0.091(6) 0.061(5) 0.062(5) -0.021(4) 0.039(5) -0.040(5)
 C53 0.078(5) 0.065(5) 0.044(4) -0.026(4) 0.028(4) -0.033(4)
 Co1 0.0773(9) 0.0393(7) 0.0364(7) 0.0034(6) 0.0063(6) 0.0152(7)
 Co2 0.0853(10) 0.0467(8) 0.0491(8) -0.0111(7) 0.0328(7) -0.0226(8)
 F1 0.094(3) 0.062(3) 0.114(4) -0.017(3) 0.051(3) 0.004(3)
 F2 0.085(3) 0.074(3) 0.069(3) 0.020(2) 0.031(2) 0.005(2)
 F3 0.126(5) 0.091(4) 0.110(4) 0.019(4) 0.018(4) 0.032(4)
 F4 0.068(3) 0.113(4) 0.058(3) -0.011(3) 0.015(2) -0.005(3)
 F5 0.100(4) 0.074(4) 0.117(4) -0.024(3) 0.012(3) -0.019(3)
 F6 0.087(4) 0.230(8) 0.046(3) 0.012(4) 0.009(3) -0.009(4)
 N1 0.083(4) 0.036(3) 0.031(3) 0.004(2) 0.004(3) 0.012(3)
 N2 0.082(4) 0.041(3) 0.053(4) -0.019(3) 0.032(3) -0.033(3)
 O1 0.066(3) 0.048(3) 0.041(3) -0.001(2) 0.002(2) 0.014(2)
 O2 0.072(3) 0.046(3) 0.040(3) 0.001(2) 0.005(2) 0.014(2)
 O3 0.073(3) 0.043(3) 0.049(3) -0.001(2) 0.020(2) -0.012(2)
 O4 0.077(3) 0.045(3) 0.053(3) 0.004(2) 0.020(3) -0.016(3)
 S1 0.0726(12) 0.0548(11) 0.0423(10) -0.0070(9) 0.0161(9) -0.0063(10)
 S2 0.0795(13) 0.0528(11) 0.0500(11) -0.0166(9) 0.0253(10) -0.0138(10)

_geom_special_details
;
 All esds (except the esd in the dihedral angle between two l.s. planes)
 are estimated using the full covariance matrix.  The cell esds are taken
 into account individually in the estimation of esds in distances, angles
 and torsion angles; correlations between esds in cell parameters are only
 used when they are defined by crystal symmetry.  An approximate (isotropic)
 treatment of cell esds is used for estimating esds involving l.s. planes.
;
loop_
  _geom_bond_atom_site_label_1
  _geom_bond_atom_site_label_2
  _geom_bond_distance
  _geom_bond_site_symmetry_2
  _geom_bond_publ_flag
 C1 C2 1.397(10) . ?
 C1 C8 1.423(10) . ?
 C1 O1 1.366(8) . ?
 C2 C5 1.421(9) . ?
 C2 O2 1.329(8) . ?
 C3 C4 1.409(11) . ?
 C3 C20 1.395(10) . ?
 C3 O3 1.353(9) . ?
 C4 C17 1.452(12) . ?
 C4 O4 1.340(8) . ?
 C5 H5 0.9500 . ?
 C5 C6 1.384(10) . ?
 C6 C7 1.388(10) . ?
 C6 C9 1.556(10) . ?
 C7 H7 0.9500 . ?
 C7 C8 1.409(10) . ?
 C8 C13 1.498(11) . ?
 C9 C10 1.486(13) . ?
 C9 C11 1.535(12) . ?
 C9 C12 1.523(12) . ?
 C10 H10A 0.9800 . ?
 C10 H10B 0.9800 . ?
 C10 H10C 0.9800 . ?
 C11 H11A 0.9800 . ?
 C11 H11B 0.9800 . ?
 C11 H11C 0.9800 . ?
 C12 H12A 0.9800 . ?
 C12 H12B 0.9800 . ?
 C12 H12C 0.9800 . ?
 C13 C14 1.576(13) . ?
 C13 C15 1.583(14) . ?
 C13 C16 1.572(12) . ?
 C14 H14A 0.9800 . ?
 C14 H14B 0.9800 . ?
 C14 H14C 0.9800 . ?
 C15 H15A 0.9800 . ?
 C15 H15B 0.9800 . ?
 C15 H15C 0.9800 . ?
 C16 H16A 0.9800 . ?
 C16 H16B 0.9800 . ?
 C16 H16C 0.9800 . ?
 C17 C18 1.386(12) . ?
 C17 C25 1.521(14) . ?
 C18 H18 0.9500 . ?
 C18 C19 1.435(12) . ?
 C19 C20 1.373(12) . ?
 C19 C21 1.530(12) . ?
 C20 H20 0.9500 . ?
 C21 C22 1.522(16) . ?
 C21 C23 1.578(14) . ?
 C21 C24 1.501(14) . ?
 C22 H22A 0.9800 . ?
 C22 H22B 0.9800 . ?
 C22 H22C 0.9800 . ?
 C23 H23A 0.9800 . ?
 C23 H23B 0.9800 . ?
 C23 H23C 0.9800 . ?
 C24 H24A 0.9800 . ?
 C24 H24B 0.9800 . ?
 C24 H24C 0.9800 . ?
 C25 C26 1.46(3) . ?
 C25 C27 1.58(3) . ?
 C25 C28 1.588(16) . ?
 C26 H26A 0.9800 . ?
 C26 H26B 0.9800 . ?
 C26 H26C 0.9800 . ?
 C27 H27A 0.9800 . ?
 C27 H27B 0.9800 . ?
 C27 H27C 0.9800 . ?
 C28 H28A 0.9800 . ?
 C28 H28B 0.9800 . ?
 C28 H28C 0.9800 . ?
 C29 H29 0.9500 . ?
 C29 C30 1.393(9) . ?
 C29 N1 1.333(9) . ?
 C30 H30 0.9500 . ?
 C30 C31 1.411(10) . ?
 C31 C32 1.389(10) . ?
 C31 C34 1.482(10) . ?
 C32 H32 0.9500 . ?
 C32 C33 1.393(10) . ?
 C33 H33 0.9500 . ?
 C33 N1 1.337(9) . ?
 C34 C35 1.368(10) . ?
 C34 S1 1.754(7) . ?
 C35 H35 0.9500 . ?
 C35 C36 1.446(10) . ?
 C36 C37 1.349(10) . ?
 C36 C47 1.542(11) . ?
 C37 C38 1.471(10) . ?
 C37 C41 1.460(9) . ?
 C38 C39 1.529(11) . ?
 C38 F1 1.348(8) . ?
 C38 F2 1.355(8) . ?
 C39 C40 1.500(12) . ?
 C39 F3 1.449(12) . ?
 C39 F4 1.328(10) . ?
 C40 C41 1.499(11) . ?
 C40 F5 1.432(9) . ?
 C40 F6 1.279(9) . ?
 C41 C42 1.349(10) . ?
 C42 C43 1.440(9) . ?
 C42 C45 1.559(12) . ?
 C43 H43 0.9500 . ?
 C43 C44 1.349(10) . ?
 C44 C49 1.472(9) . ?
 C44 S2 1.783(8) . ?
 C45 C46 1.657(11) . ?
 C45 C47 1.432(12) . ?
 C45 S2 1.839(10) . ?
 C46 H46A 0.9800 . ?
 C46 H46B 0.9800 . ?
 C46 H46C 0.9800 . ?
 C47 C48 1.657(11) . ?
 C47 S1 1.843(8) . ?
 C48 H48A 0.9800 . ?
 C48 H48B 0.9800 . ?
 C48 H48C 0.9800 . ?
 C49 C50 1.415(11) . ?
 C49 C53 1.386(10) . ?
 C50 H50 0.9500 . ?
 C50 C51 1.393(10) . ?
 C51 H51 0.9500 . ?
 C51 N2 1.334(9) . ?
 C52 H52 0.9500 . ?
 C52 C53 1.394(10) . ?
 C52 N2 1.340(10) . ?
 C53 H53 0.9500 . ?
 Co1 N1 1.944(5) 3 ?
 Co1 N1 1.944(5) . ?
 Co1 O1 1.868(5) . ?
 Co1 O1 1.868(5) 3 ?
 Co1 O2 1.903(4) 3 ?
 Co1 O2 1.903(4) . ?
 Co2 N2 1.948(5) 3_566 ?
 Co2 N2 1.948(5) . ?
 Co2 O3 1.894(4) 3_566 ?
 Co2 O3 1.894(4) . ?
 Co2 O4 1.895(5) . ?
 Co2 O4 1.895(5) 3_566 ?

loop_
  _geom_angle_atom_site_label_1
  _geom_angle_atom_site_label_2
  _geom_angle_atom_site_label_3
  _geom_angle
  _geom_angle_site_symmetry_1
  _geom_angle_site_symmetry_3
  _geom_angle_publ_flag
 C2 C1 C8 122.0(6) . . ?
 O1 C1 C2 115.7(6) . . ?
 O1 C1 C8 122.3(7) . . ?
 C1 C2 C5 120.1(7) . . ?
 O2 C2 C1 118.4(6) . . ?
 O2 C2 C5 121.5(6) . . ?
 C20 C3 C4 121.1(8) . . ?
 O3 C3 C4 116.3(6) . . ?
 O3 C3 C20 122.6(7) . . ?
 C3 C4 C17 119.7(7) . . ?
 O4 C4 C3 116.4(8) . . ?
 O4 C4 C17 123.9(7) . . ?
 C2 C5 H5 120.4 . . ?
 C6 C5 C2 119.3(7) . . ?
 C6 C5 H5 120.4 . . ?
 C5 C6 C7 119.2(7) . . ?
 C5 C6 C9 121.7(7) . . ?
 C7 C6 C9 119.1(7) . . ?
 C6 C7 H7 117.7 . . ?
 C6 C7 C8 124.6(7) . . ?
 C8 C7 H7 117.7 . . ?
 C1 C8 C13 121.7(7) . . ?
 C7 C8 C1 114.7(7) . . ?
 C7 C8 C13 123.5(7) . . ?
 C10 C9 C6 112.4(7) . . ?
 C10 C9 C11 110.9(9) . . ?
 C10 C9 C12 107.2(9) . . ?
 C11 C9 C6 109.3(7) . . ?
 C12 C9 C6 108.8(6) . . ?
 C12 C9 C11 108.0(8) . . ?
 C9 C10 H10A 109.5 . . ?
 C9 C10 H10B 109.5 . . ?
 C9 C10 H10C 109.5 . . ?
 H10A C10 H10B 109.5 . . ?
 H10A C10 H10C 109.5 . . ?
 H10B C10 H10C 109.5 . . ?
 C9 C11 H11A 109.5 . . ?
 C9 C11 H11B 109.5 . . ?
 C9 C11 H11C 109.5 . . ?
 H11A C11 H11B 109.5 . . ?
 H11A C11 H11C 109.5 . . ?
 H11B C11 H11C 109.5 . . ?
 C9 C12 H12A 109.5 . . ?
 C9 C12 H12B 109.5 . . ?
 C9 C12 H12C 109.5 . . ?
 H12A C12 H12B 109.5 . . ?
 H12A C12 H12C 109.5 . . ?
 H12B C12 H12C 109.5 . . ?
 C8 C13 C14 112.2(7) . . ?
 C8 C13 C15 111.4(8) . . ?
 C8 C13 C16 111.1(7) . . ?
 C14 C13 C15 108.3(9) . . ?
 C16 C13 C14 106.5(9) . . ?
 C16 C13 C15 107.1(7) . . ?
 C13 C14 H14A 109.5 . . ?
 C13 C14 H14B 109.5 . . ?
 C13 C14 H14C 109.5 . . ?
 H14A C14 H14B 109.5 . . ?
 H14A C14 H14C 109.5 . . ?
 H14B C14 H14C 109.5 . . ?
 C13 C15 H15A 109.5 . . ?
 C13 C15 H15B 109.5 . . ?
 C13 C15 H15C 109.5 . . ?
 H15A C15 H15B 109.5 . . ?
 H15A C15 H15C 109.5 . . ?
 H15B C15 H15C 109.5 . . ?
 C13 C16 H16A 109.5 . . ?
 C13 C16 H16B 109.5 . . ?
 C13 C16 H16C 109.5 . . ?
 H16A C16 H16B 109.5 . . ?
 H16A C16 H16C 109.5 . . ?
 H16B C16 H16C 109.5 . . ?
 C4 C17 C25 121.3(8) . . ?
 C18 C17 C4 115.7(8) . . ?
 C18 C17 C25 123.0(9) . . ?
 C17 C18 H18 117.6 . . ?
 C17 C18 C19 124.7(9) . . ?
 C19 C18 H18 117.6 . . ?
 C18 C19 C21 118.3(9) . . ?
 C20 C19 C18 116.9(8) . . ?
 C20 C19 C21 124.5(8) . . ?
 C3 C20 H20 119.3 . . ?
 C19 C20 C3 121.4(8) . . ?
 C19 C20 H20 119.3 . . ?
 C19 C21 C23 109.3(8) . . ?
 C22 C21 C19 108.9(10) . . ?
 C22 C21 C23 111.1(11) . . ?
 C24 C21 C19 111.1(9) . . ?
 C24 C21 C22 110.5(9) . . ?
 C24 C21 C23 105.9(11) . . ?
 C21 C22 H22A 109.5 . . ?
 C21 C22 H22B 109.5 . . ?
 C21 C22 H22C 109.5 . . ?
 H22A C22 H22B 109.5 . . ?
 H22A C22 H22C 109.5 . . ?
 H22B C22 H22C 109.5 . . ?
 C21 C23 H23A 109.5 . . ?
 C21 C23 H23B 109.5 . . ?
 C21 C23 H23C 109.5 . . ?
 H23A C23 H23B 109.5 . . ?
 H23A C23 H23C 109.5 . . ?
 H23B C23 H23C 109.5 . . ?
 C21 C24 H24A 109.5 . . ?
 C21 C24 H24B 109.5 . . ?
 C21 C24 H24C 109.5 . . ?
 H24A C24 H24B 109.5 . . ?
 H24A C24 H24C 109.5 . . ?
 H24B C24 H24C 109.5 . . ?
 C17 C25 C27 105.6(13) . . ?
 C17 C25 C28 110.4(9) . . ?
 C26 C25 C17 113.9(17) . . ?
 C26 C25 C27 111.3(13) . . ?
 C26 C25 C28 109.6(13) . . ?
 C27 C25 C28 105.7(16) . . ?
 C25 C26 H26A 109.5 . . ?
 C25 C26 H26B 109.5 . . ?
 C25 C26 H26C 109.5 . . ?
 H26A C26 H26B 109.5 . . ?
 H26A C26 H26C 109.5 . . ?
 H26B C26 H26C 109.5 . . ?
 C25 C27 H27A 109.5 . . ?
 C25 C27 H27B 109.5 . . ?
 C25 C27 H27C 109.5 . . ?
 H27A C27 H27B 109.5 . . ?
 H27A C27 H27C 109.5 . . ?
 H27B C27 H27C 109.5 . . ?
 C25 C28 H28A 109.5 . . ?
 C25 C28 H28B 109.5 . . ?
 C25 C28 H28C 109.5 . . ?
 H28A C28 H28B 109.5 . . ?
 H28A C28 H28C 109.5 . . ?
 H28B C28 H28C 109.5 . . ?
 C30 C29 H29 118.6 . . ?
 N1 C29 H29 118.6 . . ?
 N1 C29 C30 122.8(7) . . ?
 C29 C30 H30 121.1 . . ?
 C29 C30 C31 117.9(7) . . ?
 C31 C30 H30 121.1 . . ?
 C30 C31 C34 120.0(7) . . ?
 C32 C31 C30 119.1(6) . . ?
 C32 C31 C34 120.9(6) . . ?
 C31 C32 H32 120.8 . . ?
 C31 C32 C33 118.3(7) . . ?
 C33 C32 H32 120.8 . . ?
 C32 C33 H33 118.6 . . ?
 N1 C33 C32 122.9(7) . . ?
 N1 C33 H33 118.6 . . ?
 C31 C34 S1 120.0(6) . . ?
 C35 C34 C31 126.0(7) . . ?
 C35 C34 S1 113.9(5) . . ?
 C34 C35 H35 122.5 . . ?
 C34 C35 C36 114.9(7) . . ?
 C36 C35 H35 122.5 . . ?
 C35 C36 C47 110.8(7) . . ?
 C37 C36 C35 131.1(7) . . ?
 C37 C36 C47 117.6(6) . . ?
 C36 C37 C38 128.6(7) . . ?
 C36 C37 C41 120.3(6) . . ?
 C41 C37 C38 111.1(6) . . ?
 C37 C38 C39 103.4(6) . . ?
 F1 C38 C37 115.7(6) . . ?
 F1 C38 C39 109.8(7) . . ?
 F1 C38 F2 104.5(5) . . ?
 F2 C38 C37 113.1(6) . . ?
 F2 C38 C39 110.5(7) . . ?
 C40 C39 C38 107.8(7) . . ?
 F3 C39 C38 105.5(8) . . ?
 F3 C39 C40 103.9(8) . . ?
 F4 C39 C38 117.0(7) . . ?
 F4 C39 C40 117.8(8) . . ?
 F4 C39 F3 103.0(7) . . ?
 C41 C40 C39 104.3(6) . . ?
 F5 C40 C39 102.4(7) . . ?
 F5 C40 C41 108.1(7) . . ?
 F6 C40 C39 119.4(8) . . ?
 F6 C40 C41 117.3(7) . . ?
 F6 C40 F5 103.9(7) . . ?
 C37 C41 C40 107.7(6) . . ?
 C42 C41 C37 122.4(7) . . ?
 C42 C41 C40 129.9(6) . . ?
 C41 C42 C43 131.3(7) . . ?
 C41 C42 C45 116.0(6) . . ?
 C43 C42 C45 112.3(7) . . ?
 C42 C43 H43 122.9 . . ?
 C44 C43 C42 114.3(7) . . ?
 C44 C43 H43 122.9 . . ?
 C43 C44 C49 127.9(7) . . ?
 C43 C44 S2 114.0(5) . . ?
 C49 C44 S2 118.0(6) . . ?
 C42 C45 C46 112.2(8) . . ?
 C42 C45 S2 104.1(6) . . ?
 C46 C45 S2 108.4(6) . . ?
 C47 C45 C42 111.9(8) . . ?
 C47 C45 C46 101.8(8) . . ?
 C47 C45 S2 118.7(8) . . ?
 C45 C46 H46A 109.5 . . ?
 C45 C46 H46B 109.5 . . ?
 C45 C46 H46C 109.5 . . ?
 H46A C46 H46B 109.5 . . ?
 H46A C46 H46C 109.5 . . ?
 H46B C46 H46C 109.5 . . ?
 C36 C47 C48 111.6(7) . . ?
 C36 C47 S1 105.8(5) . . ?
 C45 C47 C36 111.3(8) . . ?
 C45 C47 C48 101.7(7) . . ?
 C45 C47 S1 118.8(7) . . ?
 C48 C47 S1 107.8(6) . . ?
 C47 C48 H48A 109.5 . . ?
 C47 C48 H48B 109.5 . . ?
 C47 C48 H48C 109.5 . . ?
 H48A C48 H48B 109.5 . . ?
 H48A C48 H48C 109.5 . . ?
 H48B C48 H48C 109.5 . . ?
 C50 C49 C44 120.2(7) . . ?
 C53 C49 C44 121.9(7) . . ?
 C53 C49 C50 118.0(6) . . ?
 C49 C50 H50 120.7 . . ?
 C51 C50 C49 118.7(8) . . ?
 C51 C50 H50 120.7 . . ?
 C50 C51 H51 118.8 . . ?
 N2 C51 C50 122.4(8) . . ?
 N2 C51 H51 118.8 . . ?
 C53 C52 H52 118.9 . . ?
 N2 C52 H52 118.9 . . ?
 N2 C52 C53 122.1(7) . . ?
 C49 C53 C52 119.4(8) . . ?
 C49 C53 H53 120.3 . . ?
 C52 C53 H53 120.3 . . ?
 N1 Co1 N1 180.0 . 3 ?
 O1 Co1 N1 89.8(2) . . ?
 O1 Co1 N1 90.2(2) . 3 ?
 O1 Co1 N1 90.2(2) 3 . ?
 O1 Co1 N1 89.8(2) 3 3 ?
 O1 Co1 O1 180.0 . 3 ?
 O1 Co1 O2 91.9(2) . 3 ?
 O1 Co1 O2 88.1(2) 3 3 ?
 O1 Co1 O2 88.1(2) . . ?
 O1 Co1 O2 91.9(2) 3 . ?
 O2 Co1 N1 91.2(2) . 3 ?
 O2 Co1 N1 88.8(2) 3 3 ?
 O2 Co1 N1 88.8(2) . . ?
 O2 Co1 N1 91.2(2) 3 . ?
 O2 Co1 O2 180.0 . 3 ?
 N2 Co2 N2 180.0(3) . 3_566 ?
 O3 Co2 N2 90.4(2) . 3_566 ?
 O3 Co2 N2 89.6(2) . . ?
 O3 Co2 N2 90.4(2) 3_566 . ?
 O3 Co2 N2 89.6(2) 3_566 3_566 ?
 O3 Co2 O3 180.0 3_566 . ?
 O3 Co2 O4 86.8(2) 3_566 3_566 ?
 O3 Co2 O4 93.2(2) . 3_566 ?
 O3 Co2 O4 86.8(2) . . ?
 O3 Co2 O4 93.2(2) 3_566 . ?
 O4 Co2 N2 90.9(2) . . ?
 O4 Co2 N2 90.9(2) 3_566 3_566 ?
 O4 Co2 N2 89.1(2) . 3_566 ?
 O4 Co2 N2 89.1(2) 3_566 . ?
 O4 Co2 O4 180.0(2) 3_566 . ?
 C29 N1 C33 118.9(6) . . ?
 C29 N1 Co1 120.6(5) . . ?
 C33 N1 Co1 120.5(5) . . ?
 C51 N2 C52 119.2(6) . . ?
 C51 N2 Co2 119.4(5) . . ?
 C52 N2 Co2 121.4(5) . . ?
 C1 O1 Co1 109.5(4) . . ?
 C2 O2 Co1 108.4(4) . . ?
 C3 O3 Co2 110.0(4) . . ?
 C4 O4 Co2 110.5(5) . . ?
 C34 S1 C47 92.0(4) . . ?
 C44 S2 C45 92.2(4) . . ?

loop_
  _geom_torsion_atom_site_label_1
  _geom_torsion_atom_site_label_2
  _geom_torsion_atom_site_label_3
  _geom_torsion_atom_site_label_4
  _geom_torsion
  _geom_torsion_site_symmetry_1
  _geom_torsion_site_symmetry_2
  _geom_torsion_site_symmetry_3
  _geom_torsion_site_symmetry_4
  _geom_torsion_publ_flag
 C1 C2 C5 C6 0.6(10) . . . . ?
 C1 C2 O2 Co1 -1.1(7) . . . . ?
 C1 C8 C13 C14 179.9(9) . . . . ?
 C1 C8 C13 C15 58.4(10) . . . . ?
 C1 C8 C13 C16 -60.9(10) . . . . ?
 C2 C1 C8 C7 -0.9(10) . . . . ?
 C2 C1 C8 C13 179.7(7) . . . . ?
 C2 C1 O1 Co1 0.0(7) . . . . ?
 C2 C5 C6 C7 0.7(10) . . . . ?
 C2 C5 C6 C9 179.1(6) . . . . ?
 C3 C4 C17 C18 3.5(14) . . . . ?
 C3 C4 C17 C25 -178.4(13) . . . . ?
 C3 C4 O4 Co2 -1.3(8) . . . . ?
 C4 C3 C20 C19 5.2(14) . . . . ?
 C4 C3 O3 Co2 3.1(8) . . . . ?
 C4 C17 C18 C19 -5.0(16) . . . . ?
 C4 C17 C25 C26 -54.0(19) . . . . ?
 C4 C17 C25 C27 68.4(18) . . . . ?
 C4 C17 C25 C28 -177.8(12) . . . . ?
 C5 C2 O2 Co1 -179.8(5) . . . . ?
 C5 C6 C7 C8 -2.4(12) . . . . ?
 C5 C6 C9 C10 -3.0(11) . . . . ?
 C5 C6 C9 C11 120.7(9) . . . . ?
 C5 C6 C9 C12 -121.6(8) . . . . ?
 C6 C7 C8 C1 2.4(11) . . . . ?
 C6 C7 C8 C13 -178.2(8) . . . . ?
 C7 C6 C9 C10 175.4(9) . . . . ?
 C7 C6 C9 C11 -60.9(10) . . . . ?
 C7 C6 C9 C12 56.8(10) . . . . ?
 C7 C8 C13 C14 0.6(13) . . . . ?
 C7 C8 C13 C15 -121.0(9) . . . . ?
 C7 C8 C13 C16 119.7(8) . . . . ?
 C8 C1 C2 C5 -0.5(10) . . . . ?
 C8 C1 C2 O2 -179.3(6) . . . . ?
 C8 C1 O1 Co1 -179.9(5) . . . . ?
 C9 C6 C7 C8 179.2(7) . . . . ?
 C17 C4 O4 Co2 179.9(7) . . . . ?
 C17 C18 C19 C20 6.4(17) . . . . ?
 C17 C18 C19 C21 -179.5(11) . . . . ?
 C18 C17 C25 C26 123.9(14) . . . . ?
 C18 C17 C25 C27 -113.7(14) . . . . ?
 C18 C17 C25 C28 0(2) . . . . ?
 C18 C19 C20 C3 -6.2(15) . . . . ?
 C18 C19 C21 C22 -76.7(12) . . . . ?
 C18 C19 C21 C23 44.8(16) . . . . ?
 C18 C19 C21 C24 161.3(10) . . . . ?
 C20 C3 C4 C17 -3.7(13) . . . . ?
 C20 C3 C4 O4 177.5(7) . . . . ?
 C20 C3 O3 Co2 -175.6(7) . . . . ?
 C20 C19 C21 C22 96.9(13) . . . . ?
 C20 C19 C21 C23 -141.6(12) . . . . ?
 C20 C19 C21 C24 -25.1(16) . . . . ?
 C21 C19 C20 C3 -179.9(10) . . . . ?
 C25 C17 C18 C19 176.9(14) . . . . ?
 C29 C30 C31 C32 -1.0(10) . . . . ?
 C29 C30 C31 C34 179.8(6) . . . . ?
 C30 C29 N1 C33 2.5(10) . . . . ?
 C30 C29 N1 Co1 -174.5(5) . . . . ?
 C30 C31 C32 C33 1.4(10) . . . . ?
 C30 C31 C34 C35 -0.5(11) . . . . ?
 C30 C31 C34 S1 -178.2(5) . . . . ?
 C31 C32 C33 N1 0.1(11) . . . . ?
 C31 C34 C35 C36 -178.3(7) . . . . ?
 C31 C34 S1 C47 -172.9(6) . . . . ?
 C32 C31 C34 C35 -179.7(7) . . . . ?
 C32 C31 C34 S1 2.5(9) . . . . ?
 C32 C33 N1 C29 -2.1(10) . . . . ?
 C32 C33 N1 Co1 175.0(5) . . . . ?
 C34 C31 C32 C33 -179.4(6) . . . . ?
 C34 C35 C36 C37 177.8(8) . . . . ?
 C34 C35 C36 C47 -11.0(10) . . . . ?
 C35 C34 S1 C47 9.1(6) . . . . ?
 C35 C36 C37 C38 2.6(14) . . . . ?
 C35 C36 C37 C41 -176.7(7) . . . . ?
 C35 C36 C47 C45 146.7(8) . . . . ?
 C35 C36 C47 C48 -100.6(8) . . . . ?
 C35 C36 C47 S1 16.3(8) . . . . ?
 C36 C37 C38 C39 -168.4(8) . . . . ?
 C36 C37 C38 F1 -48.3(11) . . . . ?
 C36 C37 C38 F2 72.2(10) . . . . ?
 C36 C37 C41 C40 -176.9(7) . . . . ?
 C36 C37 C41 C42 2.2(11) . . . . ?
 C36 C47 S1 C34 -14.1(6) . . . . ?
 C37 C36 C47 C45 -40.8(11) . . . . ?
 C37 C36 C47 C48 72.0(10) . . . . ?
 C37 C36 C47 S1 -171.1(6) . . . . ?
 C37 C38 C39 C40 -21.7(10) . . . . ?
 C37 C38 C39 F3 88.9(7) . . . . ?
 C37 C38 C39 F4 -157.3(8) . . . . ?
 C37 C41 C42 C43 -177.4(7) . . . . ?
 C37 C41 C42 C45 10.5(11) . . . . ?
 C38 C37 C41 C40 3.8(8) . . . . ?
 C38 C37 C41 C42 -177.1(7) . . . . ?
 C38 C39 C40 C41 24.1(10) . . . . ?
 C38 C39 C40 F5 -88.5(8) . . . . ?
 C38 C39 C40 F6 157.5(8) . . . . ?
 C39 C40 C41 C37 -17.1(9) . . . . ?
 C39 C40 C41 C42 163.9(8) . . . . ?
 C40 C41 C42 C43 1.4(14) . . . . ?
 C40 C41 C42 C45 -170.6(8) . . . . ?
 C41 C37 C38 C39 10.9(9) . . . . ?
 C41 C37 C38 F1 131.0(7) . . . . ?
 C41 C37 C38 F2 -108.5(7) . . . . ?
 C41 C42 C43 C44 175.5(8) . . . . ?
 C41 C42 C45 C46 74.8(10) . . . . ?
 C41 C42 C45 C47 -38.9(11) . . . . ?
 C41 C42 C45 S2 -168.2(6) . . . . ?
 C42 C43 C44 C49 -176.9(7) . . . . ?
 C42 C43 C44 S2 -0.5(9) . . . . ?
 C42 C45 C47 C36 51.7(10) . . . . ?
 C42 C45 C47 C48 -67.2(9) . . . . ?
 C42 C45 C47 S1 174.9(6) . . . . ?
 C42 C45 S2 C44 -15.4(6) . . . . ?
 C43 C42 C45 C46 -98.8(8) . . . . ?
 C43 C42 C45 C47 147.6(8) . . . . ?
 C43 C42 C45 S2 18.2(9) . . . . ?
 C43 C44 C49 C50 177.2(8) . . . . ?
 C43 C44 C49 C53 -2.1(12) . . . . ?
 C43 C44 S2 C45 10.3(7) . . . . ?
 C44 C49 C50 C51 -179.0(7) . . . . ?
 C44 C49 C53 C52 176.0(7) . . . . ?
 C45 C42 C43 C44 -12.2(10) . . . . ?
 C45 C47 S1 C34 -139.9(8) . . . . ?
 C46 C45 C47 C36 -68.2(9) . . . . ?
 C46 C45 C47 C48 172.9(7) . . . . ?
 C46 C45 C47 S1 54.9(9) . . . . ?
 C46 C45 S2 C44 104.2(7) . . . . ?
 C47 C36 C37 C38 -168.2(7) . . . . ?
 C47 C36 C37 C41 12.6(11) . . . . ?
 C47 C45 S2 C44 -140.5(8) . . . . ?
 C48 C47 S1 C34 105.4(6) . . . . ?
 C49 C44 S2 C45 -172.9(6) . . . . ?
 C49 C50 C51 N2 2.5(12) . . . . ?
 C50 C49 C53 C52 -3.3(11) . . . . ?
 C50 C51 N2 C52 -2.1(11) . . . . ?
 C50 C51 N2 Co2 176.5(6) . . . . ?
 C53 C49 C50 C51 0.3(11) . . . . ?
 C53 C52 N2 C51 -1.2(11) . . . . ?
 C53 C52 N2 Co2 -179.6(6) . . . . ?
 F1 C38 C39 C40 -145.8(7) . . . . ?
 F1 C38 C39 F3 -35.1(9) . . . . ?
 F1 C38 C39 F4 78.7(10) . . . . ?
 F2 C38 C39 C40 99.5(8) . . . . ?
 F2 C38 C39 F3 -149.9(6) . . . . ?
 F2 C38 C39 F4 -36.0(11) . . . . ?
 F3 C39 C40 C41 -87.5(8) . . . . ?
 F3 C39 C40 F5 159.9(6) . . . . ?
 F3 C39 C40 F6 45.9(10) . . . . ?
 F4 C39 C40 C41 159.2(8) . . . . ?
 F4 C39 C40 F5 46.6(10) . . . . ?
 F4 C39 C40 F6 -67.3(12) . . . . ?
 F5 C40 C41 C37 91.3(7) . . . . ?
 F5 C40 C41 C42 -87.6(9) . . . . ?
 F6 C40 C41 C37 -151.7(7) . . . . ?
 F6 C40 C41 C42 29.3(12) . . . . ?
 N1 C29 C30 C31 -1.0(10) . . . . ?
 N1 Co1 O1 C1 90.7(4) 3 . . . ?
 N1 Co1 O1 C1 -89.3(4) . . . . ?
 N2 C52 C53 C49 3.9(12) . . . . ?
 N2 Co2 O3 C3 87.9(5) . . . . ?
 N2 Co2 O3 C3 -92.1(5) 3_566 . . . ?
 N2 Co2 O4 C4 -87.1(5) . . . . ?
 N2 Co2 O4 C4 92.9(5) 3_566 . . . ?
 O1 C1 C2 C5 179.5(5) . . . . ?
 O1 C1 C2 O2 0.7(9) . . . . ?
 O1 C1 C8 C7 179.0(6) . . . . ?
 O1 C1 C8 C13 -0.4(11) . . . . ?
 O2 C2 C5 C6 179.4(6) . . . . ?
 O2 Co1 O1 C1 179.5(4) 3 . . . ?
 O2 Co1 O1 C1 -0.5(4) . . . . ?
 O3 C3 C4 C17 177.6(7) . . . . ?
 O3 C3 C4 O4 -1.3(10) . . . . ?
 O3 C3 C20 C19 -176.2(8) . . . . ?
 O3 Co2 O4 C4 2.4(5) . . . . ?
 O3 Co2 O4 C4 -177.6(5) 3_566 . . . ?
 O4 C4 C17 C18 -177.7(8) . . . . ?
 O4 C4 C17 C25 0.4(17) . . . . ?
 O4 Co2 O3 C3 177.0(4) 3_566 . . . ?
 O4 Co2 O3 C3 -3.0(4) . . . . ?
 S1 C34 C35 C36 -0.4(9) . . . . ?
 S2 C44 C49 C50 0.9(9) . . . . ?
 S2 C44 C49 C53 -178.4(6) . . . . ?
 S2 C45 C47 C36 173.0(6) . . . . ?
 S2 C45 C47 C48 54.1(9) . . . . ?
 S2 C45 C47 S1 -63.9(9) . . . . ?

_shelx_res_file
;
TITL 100k-cut in P2(1)/n
    100k-cut_sq_sq.res
    created by SHELXL-2018/3 at 14:23:01 on 13-Aug-2022
CELL 0.71073 15.8223 11.7316 33.692 90 103.15 90
ZERR 4 0.0032 0.0023 0.0067 0 0.03 0
LATT 1
SYMM 0.5-X,0.5+Y,0.5-Z
SFAC C H N O F S Co
UNIT 212 232 8 20 24 8 4
DFIX 1.5 C45 C46
DFIX 1.5 C47 C48
DELU 0.0002 0.0001 C45 C46
DELU 0.0002 0.0001 C47 C48

L.S. 5 0 59
PLAN  26
SIZE 0.2 0.1 0.1
TEMP -173
CONF
BOND $H
MORE -1
ABIN
fmap 2
acta
OMIT -3 50.6
REM <olex2.extras>
REM <HklSrc "%.\\100k-cut_sq_sq.hkl">
REM </olex2.extras>

WGHT    0.097300   24.419800
FVAR       0.33600
C1    1   -0.034336   -0.190554    0.035901    11.00000    0.08322    0.03598 =
         0.02700    0.00034   -0.00293    0.00903
C2    1    0.050080   -0.202931    0.030437    11.00000    0.06109    0.03998 =
         0.03837   -0.00196    0.00272    0.00550
C3    1    0.013874    0.712153    0.472789    11.00000    0.07766    0.04099 =
         0.06892   -0.00070    0.02756   -0.00867
C4    1   -0.069218    0.674454    0.452365    11.00000    0.08811    0.05286 =
         0.05852   -0.00167    0.02266   -0.02286
C5    1    0.097975   -0.303649    0.043811    11.00000    0.06557    0.04569 =
         0.03531   -0.00527    0.00000    0.00896
AFIX  43
H5    2    0.155616   -0.312051    0.040395    11.00000   -1.20000
AFIX   0
C6    1    0.059763   -0.389377    0.061866    11.00000    0.07139    0.03454 =
         0.05098   -0.00343    0.00514    0.00093
C7    1   -0.024893   -0.375459    0.066059    11.00000    0.08231    0.04015 =
         0.06488    0.00136    0.01785   -0.01169
AFIX  43
H7    2   -0.050543   -0.436636    0.077590    11.00000   -1.20000
AFIX   0
C8    1   -0.075472   -0.277002    0.054420    11.00000    0.07328    0.04768 =
         0.05720   -0.01769    0.01095   -0.00527
C9    1    0.108391   -0.502358    0.076565    11.00000    0.08766    0.04130 =
         0.05778    0.01433    0.00285    0.01841
C10   1    0.195402   -0.507588    0.066922    11.00000    0.14555    0.06722 =
         0.18882    0.03461    0.06108    0.04669
AFIX 137
H10A  2    0.222998   -0.580589    0.076249    11.00000   -1.50000
H10B  2    0.231465   -0.445024    0.080750    11.00000   -1.50000
H10C  2    0.189127   -0.500600    0.037409    11.00000   -1.50000
AFIX   0
C11   1    0.115430   -0.516648    0.122490    11.00000    0.18341    0.08231 =
         0.08151    0.01691   -0.00835    0.05769
AFIX 137
H11A  2    0.150241   -0.584371    0.132256    11.00000   -1.50000
H11B  2    0.057244   -0.525541    0.127607    11.00000   -1.50000
H11C  2    0.143300   -0.449154    0.136927    11.00000   -1.50000
AFIX   0
C12   1    0.055689   -0.601918    0.054747    11.00000    0.17492    0.04592 =
         0.09021    0.00268   -0.01002    0.01755
AFIX 137
H12A  2    0.041335   -0.587716    0.025312    11.00000   -1.50000
H12B  2    0.002053   -0.609898    0.064402    11.00000   -1.50000
H12C  2    0.089778   -0.672184    0.060493    11.00000   -1.50000
AFIX   0
C13   1   -0.165911   -0.262937    0.060361    11.00000    0.06500    0.04998 =
         0.11642   -0.00448    0.01593   -0.00912
C14   1   -0.196949   -0.370130    0.081424    11.00000    0.11503    0.06151 =
         0.28688    0.01763    0.09684   -0.01015
AFIX 137
H14A  2   -0.203918   -0.435223    0.062730    11.00000   -1.50000
H14B  2   -0.252598   -0.353231    0.088278    11.00000   -1.50000
H14C  2   -0.153629   -0.388577    0.106358    11.00000   -1.50000
AFIX   0
C15   1   -0.232958   -0.241587    0.018375    11.00000    0.06915    0.12659 =
         0.15763   -0.06696   -0.00479   -0.00153
AFIX 137
H15A  2   -0.217436   -0.171456    0.005914    11.00000   -1.50000
H15B  2   -0.291511   -0.234046    0.023173    11.00000   -1.50000
H15C  2   -0.231429   -0.306041    0.000049    11.00000   -1.50000
AFIX   0
C16   1   -0.172236   -0.157892    0.088526    11.00000    0.08044    0.07925 =
         0.08857   -0.01301    0.03569    0.00446
AFIX 137
H16A  2   -0.128599   -0.165387    0.114188    11.00000   -1.50000
H16B  2   -0.230250   -0.155318    0.094220    11.00000   -1.50000
H16C  2   -0.161802   -0.087500    0.074723    11.00000   -1.50000
AFIX   0
C17   1   -0.125425    0.749646    0.423759    11.00000    0.08827    0.07011 =
         0.08862    0.01834    0.00255   -0.02770
C18   1   -0.089775    0.853737    0.416957    11.00000    0.09022    0.07194 =
         0.10942    0.02715    0.00766   -0.02449
AFIX  43
H18   2   -0.123250    0.902155    0.396753    11.00000   -1.20000
AFIX   0
C19   1   -0.005948    0.893685    0.438226    11.00000    0.08146    0.06506 =
         0.10343    0.01485    0.01953   -0.02129
C20   1    0.045245    0.818371    0.464325    11.00000    0.07799    0.05009 =
         0.10218    0.02410    0.01714   -0.01407
AFIX  43
H20   2    0.103218    0.839051    0.476871    11.00000   -1.20000
AFIX   0
C21   1    0.023657    1.011433    0.427325    11.00000    0.07826    0.04926 =
         0.18528    0.05028    0.01602   -0.00408
C22   1    0.052104    1.003084    0.387192    11.00000    0.15206    0.12130 =
         0.11288    0.02443    0.03054   -0.06041
AFIX 137
H22A  2    0.071274    1.078157    0.379974    11.00000   -1.50000
H22B  2    0.003244    0.977058    0.365702    11.00000   -1.50000
H22C  2    0.100105    0.948661    0.390063    11.00000   -1.50000
AFIX   0
C23   1   -0.053312    1.099060    0.424097    11.00000    0.10468    0.06075 =
         0.31211    0.04337    0.01646    0.00872
AFIX 137
H23A  2   -0.079005    1.090456    0.447791    11.00000   -1.50000
H23B  2   -0.097573    1.084277    0.399123    11.00000   -1.50000
H23C  2   -0.031144    1.176853    0.423373    11.00000   -1.50000
AFIX   0
C24   1    0.096328    1.055896    0.460393    11.00000    0.12445    0.05289 =
         0.15633    0.01111    0.03643   -0.03083
AFIX 137
H24A  2    0.077629    1.058290    0.486184    11.00000   -1.50000
H24B  2    0.112009    1.132858    0.453322    11.00000   -1.50000
H24C  2    0.146796    1.005573    0.463263    11.00000   -1.50000
AFIX   0
C25   1   -0.216395    0.713177    0.401956    11.00000    0.13824    0.15264 =
         0.19926    0.10013   -0.07155   -0.09555
C26   1   -0.219251    0.605055    0.380133    11.00000    0.35949    0.11228 =
         0.22392    0.09517   -0.21082   -0.13685
AFIX 137
H26A  2   -0.185362    0.611651    0.359246    11.00000   -1.50000
H26B  2   -0.279586    0.586463    0.367140    11.00000   -1.50000
H26C  2   -0.194719    0.544558    0.399381    11.00000   -1.50000
AFIX   0
C27   1   -0.270140    0.706442    0.436094    11.00000    0.09162    0.34918 =
         0.29034    0.16114   -0.01012   -0.10722
AFIX 137
H27A  2   -0.328117    0.676020    0.424341    11.00000   -1.50000
H27B  2   -0.275400    0.782877    0.447018    11.00000   -1.50000
H27C  2   -0.240234    0.656253    0.458094    11.00000   -1.50000
AFIX   0
C28   1   -0.261448    0.809926    0.371400    11.00000    0.13007    0.11059 =
         0.20524    0.07384   -0.06760   -0.05771
AFIX 137
H28A  2   -0.232746    0.815115    0.348572    11.00000   -1.50000
H28B  2   -0.256522    0.883157    0.385739    11.00000   -1.50000
H28C  2   -0.322875    0.791205    0.361035    11.00000   -1.50000
AFIX   0
C29   1    0.131428    0.081951    0.066857    11.00000    0.06478    0.04200 =
         0.03943    0.00276    0.00158    0.01270
AFIX  43
H29   2    0.168447    0.065936    0.048964    11.00000   -1.20000
AFIX   0
C30   1    0.168516    0.120386    0.106062    11.00000    0.06803    0.05202 =
         0.03534   -0.00239    0.00152    0.00984
AFIX  43
H30   2    0.229562    0.129364    0.115022    11.00000   -1.20000
AFIX   0
C31   1    0.112563    0.145564    0.132047    11.00000    0.08173    0.03550 =
         0.04182    0.00463    0.02132    0.00455
C32   1    0.023631    0.132843    0.117458    11.00000    0.07612    0.05034 =
         0.04449   -0.00018    0.02057   -0.00136
AFIX  43
H32   2   -0.015604    0.150776    0.134102    11.00000   -1.20000
AFIX   0
C33   1   -0.006549    0.093129    0.077813    11.00000    0.06499    0.05011 =
         0.04141   -0.00338    0.00859    0.00746
AFIX  43
H33   2   -0.067342    0.084464    0.067703    11.00000   -1.20000
AFIX   0
C34   1    0.148825    0.186386    0.174108    11.00000    0.07442    0.04949 =
         0.03829    0.00402    0.01913    0.00338
C35   1    0.234881    0.202537    0.191613    11.00000    0.07675    0.06616 =
         0.04275   -0.00147    0.02318    0.00991
AFIX  43
H35   2    0.279278    0.190107    0.177275    11.00000   -1.20000
AFIX   0
C36   1    0.253108    0.239966    0.233594    11.00000    0.07542    0.06166 =
         0.03833   -0.00356    0.02288    0.00420
C37   1    0.328966    0.260778    0.260301    11.00000    0.06366    0.04526 =
         0.05592   -0.00422    0.02547    0.00066
C38   1    0.417558    0.255131    0.253612    11.00000    0.07278    0.05582 =
         0.04460   -0.00548    0.01964   -0.00181
C39   1    0.474783    0.262431    0.296708    11.00000    0.07234    0.12367 =
         0.06657   -0.00659    0.01283    0.00232
C40   1    0.422242    0.316242    0.323549    11.00000    0.08691    0.06597 =
         0.04502   -0.01843    0.01837   -0.01441
C41   1    0.329950    0.292487    0.302314    11.00000    0.07022    0.03408 =
         0.04657   -0.00175    0.01604   -0.00527
C42   1    0.256871    0.298664    0.316476    11.00000    0.08994    0.04905 =
         0.03707   -0.01441    0.02709   -0.02018
C43   1    0.243020    0.331725    0.355680    11.00000    0.08364    0.05585 =
         0.04384   -0.01793    0.01665   -0.02764
AFIX  43
H43   2    0.289218    0.349641    0.378217    11.00000   -1.20000
AFIX   0
C44   1    0.158850    0.335083    0.357667    11.00000    0.08497    0.05148 =
         0.04422   -0.01161    0.02317   -0.02336
C45   1    0.173175    0.249387    0.288012    11.00000    0.10933    0.09053 =
         0.07753   -0.02368    0.02919   -0.01255
C46   1    0.172627    0.108121    0.287702    11.00000    0.09093    0.08961 =
         0.16032    0.04734    0.06008    0.00409
AFIX 137
H46A  2    0.112989    0.080723    0.277973    11.00000   -1.50000
H46B  2    0.196019    0.079748    0.315380    11.00000   -1.50000
H46C  2    0.208548    0.080358    0.269567    11.00000   -1.50000
AFIX   0
C47   1    0.168832    0.274966    0.246033    11.00000    0.08437    0.10047 =
         0.05086   -0.02514    0.00245    0.00480
C48   1    0.156345    0.415253    0.245266    11.00000    0.07582    0.09993 =
         0.12595    0.04475    0.02861    0.00880
AFIX 137
H48A  2    0.096002    0.433808    0.245365    11.00000   -1.50000
H48B  2    0.170653    0.446359    0.220605    11.00000   -1.50000
H48C  2    0.194995    0.448558    0.269375    11.00000   -1.50000
AFIX   0
C49   1    0.122642    0.370306    0.392335    11.00000    0.09043    0.03868 =
         0.04868   -0.01495    0.03709   -0.01969
C50   1    0.031692    0.373218    0.388354    11.00000    0.10961    0.06286 =
         0.04005   -0.00784    0.02948   -0.01976
AFIX  43
H50   2   -0.006717    0.351457    0.363536    11.00000   -1.20000
AFIX   0
C51   1   -0.000398    0.408643    0.421569    11.00000    0.09606    0.05571 =
         0.05954   -0.01105    0.03843   -0.02839
AFIX  43
H51   2   -0.061343    0.407767    0.419324    11.00000   -1.20000
AFIX   0
C52   1    0.137516    0.441937    0.460322    11.00000    0.09125    0.06104 =
         0.06235   -0.02067    0.03913   -0.04029
AFIX  43
H52   2    0.174032    0.468356    0.484997    11.00000   -1.20000
AFIX   0
C53   1    0.175333    0.402557    0.429367    11.00000    0.07811    0.06493 =
         0.04374   -0.02551    0.02807   -0.03296
AFIX  43
H53   2    0.236680    0.397861    0.433612    11.00000   -1.20000
AFIX   0
CO1   7    0.000000    0.000000    0.000000    10.50000    0.07731    0.03933 =
         0.03644    0.00339    0.00632    0.01523
CO2   7    0.000000    0.500000    0.500000    10.50000    0.08534    0.04669 =
         0.04909   -0.01107    0.03277   -0.02262
F1    5    0.436966    0.160054    0.235033    11.00000    0.09448    0.06176 =
         0.11433   -0.01661    0.05110    0.00366
F2    5    0.435907    0.341761    0.230315    11.00000    0.08480    0.07392 =
         0.06920    0.01985    0.03076    0.00470
F3    5    0.486360    0.145801    0.311088    11.00000    0.12608    0.09111 =
         0.10982    0.01907    0.01835    0.03190
F4    5    0.555695    0.298594    0.300238    11.00000    0.06833    0.11344 =
         0.05842   -0.01064    0.01490   -0.00547
F5    5    0.438382    0.435289    0.319362    11.00000    0.09952    0.07434 =
         0.11686   -0.02445    0.01186   -0.01927
F6    5    0.443582    0.299254    0.362047    11.00000    0.08665    0.22965 =
         0.04558    0.01209    0.00890   -0.00928
N1    3    0.046256    0.066663    0.053355    11.00000    0.08252    0.03561 =
         0.03124    0.00410    0.00437    0.01180
N2    3    0.051303    0.443740    0.456401    11.00000    0.08167    0.04101 =
         0.05277   -0.01885    0.03203   -0.03292
O1    4   -0.074684   -0.090415    0.022292    11.00000    0.06599    0.04836 =
         0.04138   -0.00099    0.00159    0.01417
O2    4    0.084287   -0.117909    0.013267    11.00000    0.07213    0.04583 =
         0.04025    0.00087    0.00498    0.01434
O3    4    0.061131    0.638864    0.500090    11.00000    0.07272    0.04301 =
         0.04932   -0.00146    0.01984   -0.01246
O4    4   -0.091785    0.569339    0.461584    11.00000    0.07664    0.04505 =
         0.05265    0.00416    0.01975   -0.01553
S1    6    0.079574    0.213974    0.206904    11.00000    0.07263    0.05481 =
         0.04230   -0.00703    0.01608   -0.00630
S2    6    0.084927    0.298971    0.311042    11.00000    0.07949    0.05283 =
         0.04999   -0.01656    0.02533   -0.01383
HKLF 4


REM  100k-cut in P2(1)/n
REM wR2 = 0.2592, GooF = S = 1.032, Restrained GooF = 1.039 for all data
REM R1 = 0.1000 for 5844 Fo > 4sig(Fo) and 0.1289 for all 8450 data
REM 630 parameters refined using 4 restraints

END

WGHT      0.0973     24.4195

REM Highest difference peak  1.186,  deepest hole -0.417,  1-sigma level  0.075
Q1    1   0.4771  0.4356  0.2864  11.00000  0.05    1.19
Q2    1   0.4581  0.1993  0.3445  11.00000  0.05    1.15
Q3    1   0.1675  0.1973  0.2513  11.00000  0.05    0.97
Q4    1   0.1673  0.3276  0.2807  11.00000  0.05    0.87
Q5    1   0.4468  0.3999  0.3571  11.00000  0.05    0.57
Q6    1   0.1935 -0.4501  0.1102  11.00000  0.05    0.47
Q7    1   0.4760  0.1625  0.2661  11.00000  0.05    0.47
Q8    1   0.1345 -0.5538  0.0390  11.00000  0.05    0.37
Q9    1   0.4148  0.2883  0.3629  11.00000  0.05    0.36
Q10   1   0.1914  0.0985  0.3001  11.00000  0.05    0.34
Q11   1  -0.0431  1.0409  0.3770  11.00000  0.05    0.33
Q12   1  -0.2617  0.6152  0.3828  11.00000  0.05    0.30
Q13   1   0.1356 -0.3887  0.0414  11.00000  0.05    0.28
Q14   1   0.1658  0.0893  0.2662  11.00000  0.05    0.28
Q15   1  -0.0558 -0.0878 -0.0117  11.00000  0.05    0.27
Q16   1   0.0411 -0.5892  0.0930  11.00000  0.05    0.27
Q17   1  -0.1888  0.5473  0.3690  11.00000  0.05    0.26
Q18   1   0.1510  0.4251  0.2360  11.00000  0.05    0.26
Q19   1  -0.2395  0.7317  0.3501  11.00000  0.05    0.26
Q20   1   0.2012 -0.2850  0.0603  11.00000  0.05    0.26
Q21   1  -0.0970  1.0609  0.3790  11.00000  0.05    0.26
Q22   1  -0.1977  0.6587  0.3740  11.00000  0.05    0.25
Q23   1   0.1193 -0.3755 -0.0065  11.00000  0.05    0.25
Q24   1   0.1192  0.3255  0.3424  11.00000  0.05    0.25
Q25   1   0.1208  0.8255  0.5103  11.00000  0.05    0.24
Q26   1  -0.2482  0.7575  0.3968  11.00000  0.05    0.24
;
_shelx_res_checksum                17548
_shelx_hkl_file
;
   0   0   5  7.4429  3.3790
   0   0  -5  20.632   4.060
   0   0  -6 2803.68   26.51
   0   0   7  64.640  11.837
   0   0  -7  65.391   6.926
   0   0   8  977.09   21.73
   0   0   9  2.2714  2.9719
   0   0  10  210.88    9.99
   0   0  11  5.9521  4.8308
   0   0  12  379.14   17.61
   0   0  14  292.52   13.62
   0   0  16 4843.57   73.80
   0   0  17  0.3755  2.5140
   0   0  18  87.720   6.415
   0   0  19  17.531   7.072
   0   0  20  486.00   12.02
   0   0  21  53.313   7.241
   0   0  22  175.65   11.37
   0   0  23  19.860   8.492
   0   0  24  84.644  39.425
   0   0  25  26.543  12.105
   0   0  26  460.45   39.65
   0   0  27  130.39   28.14
   0   0  28  431.74   17.77
   0   0  29 -0.7384  6.8229
   0   0  30  134.30   10.50
   0   0  31  16.654  11.476
   0   0  32  25.268  10.977
   0   0  33  0.9155  6.4042
   0   0  34  81.961  18.560
   0   0  35  3.3392  5.9156
   0   0  36  12.028   7.686
   0  -1  -4  862.05   18.76
   0   1   4  900.59   19.16
   0   1  -4  876.91   19.28
   0  -1   4  912.99   19.87
   0   1   5 5173.54   45.91
   0  -1   5 5296.64   48.25
   0  -1  -6 3103.54   27.97
   0   1   6 3154.44   28.37
   0   1  -6 3170.88   27.84
   0  -1  -7 4921.19   44.32
   0   1   7 5090.06   45.51
   0  -1   7 4903.57   44.46
   0  -1  -8  876.81   20.11
   0   1   8  851.21   18.66
   0  -1   8  862.64   20.26
   0   1   9 1222.47   13.10
   0  -1  10  429.68   17.78
   0   1  10  416.21   14.62
   0  -1  11 1181.49   14.58
   0   1  11 1150.20   12.65
   0  -1  12 1140.20  246.06
   0   1  12 1122.13  242.09
   0  -1  13  -2.463   6.203
   0   1  13  7.6176  1.7882
   0  -1  14  282.85   12.92
   0   1  14  298.89   11.61
   0  -1  15  335.96   27.68
   0   1  15  334.78   13.74
   0  -1  16  525.74   14.10
   0   1  16  570.06   17.68
   0  -1  17  171.39   10.93
   0   1  17  168.57   10.22
   0  -1  18  4.3732  4.3336
   0   1  18  0.7438  2.1354
   0  -1  19  283.53   16.97
   0   1  19  265.99   16.44
   0  -1  20  199.45   19.82
   0  -1  21  581.69   23.38
   0   1  21  582.22   14.85
   0  -1  22  297.96   13.37
   0   1  22  316.25   17.26
   0  -1  23  361.19   19.27
   0   1  23  374.28   13.47
   0  -1  24  7.2748  6.3313
   0   1  24  13.812   8.779
   0  -1  25  148.01   11.59
   0   1  25  139.46   12.76
   0  -1  26  180.71   16.70
   0   1  26  149.89   12.85
   0  -1  27  296.11   19.05
   0   1  27  326.33   28.18
   0  -1  28  53.958  35.403
   0   1  28  54.274  14.998
   0  -1  29  188.68   11.85
   0   1  29  162.12   28.67
   0  -1  30  8.4109  6.3186
   0   1  30  -4.082   6.338
   0   1  31  13.131  10.375
   0  -1  31  9.8846  6.2098
   0  -1  32  7.2013  5.4259
   0   1  32  -4.942   6.796
   0  -1  33  17.364   8.706
   0   1  33  20.024   8.185
   0  -1  34  4.0977  4.6955
   0  -1  35  12.697   5.406
   0  -1  36 -0.4807  6.3368
   0   1  36  -1.562   5.627
   0  -2   0 6815.17   59.97
   0   2   0 6725.25   59.86
   0  -2  -1  69.346   4.401
   0   2   1  71.433   4.702
   0   2  -1  71.887   4.828
   0  -2   1  70.277   4.525
   0  -2  -3  421.19   14.27
   0   2   3  434.57   14.88
   0  -2   3  402.46   14.06
   0  -2  -4  27.410   2.595
   0   2   4  28.969   2.339
   0  -2   4  40.982   7.495
   0  -2  -5  120.42    6.21
   0   2   5  121.14   26.26
   0  -2   5  127.41    8.00
   0  -2  -6  102.33    5.39
   0   2   6  97.203   4.895
   0  -2   6  108.21    7.47
   0  -2  -7  154.98    6.16
   0   2   7  144.43    5.26
   0  -2   7  143.67    8.10
   0   2  -7  140.70    6.14
   0  -2  -8 1571.69   15.63
   0   2   8 1575.47   14.98
   0  -2   8 1527.34   19.42
   0  -2  -9  363.48   12.39
   0  -2   9  356.51   14.40
   0   2  -9  350.79   11.83
   0  -2  10  44.688   7.084
   0   2 -10  52.466   3.270
   0  -2 -11  254.82    9.49
   0  -2  11  280.62   61.35
   0   2 -11  246.35    8.29
   0  -2 -12 1645.64   17.75
   0  -2  12 1653.82   19.05
   0  -2 -13  927.51   15.22
   0  -2  13  914.65  465.17
   0  -2  14  755.08   18.83
   0   2  14  727.10   17.18
   0  -2  15  247.25   12.06
   0   2  15  248.92   10.19
   0  -2  16  198.62   13.70
   0   2  16  180.41   10.28
   0   2  17  247.47   12.60
   0   2  18 2088.05 1117.33
   0  -2  19  74.150  11.509
   0   2  19  80.079  11.029
   0  -2  20  0.4780  6.6299
   0   2  20  0.5804  3.4828
   0  -2  21  23.261   8.757
   0   2  21  37.665   8.697
   0  -2  22  173.33   16.55
   0   2  22  195.00   20.66
   0  -2  23  88.760  12.919
   0   2  23  66.526  17.371
   0  -2  24  261.59   13.80
   0   2  24  251.50   14.85
   0  -2  25  84.040  12.259
   0   2  25  76.051  12.721
   0  -2  26  256.03   16.42
   0   2  26  258.46   17.10
   0  -2  27  -1.757   7.445
   0   2  27  2.6343  3.3944
   0  -2  28  131.35    8.75
   0   2  28  120.66    9.54
   0  -2  29  27.121  11.231
   0   2  29  22.081   8.986
   0  -2  30  13.779   6.885
   0   2  30  38.033  12.784
   0  -2  31  1.3123  6.5000
   0   2  31  11.022   7.986
   0  -2  32  62.927  18.267
   0  -2  33  -2.859   6.246
   0   2  33  1.0463  2.8200
   0  -2  34  10.884   6.504
   0   2  34  5.7792  4.7632
   0  -2  35  0.3148  4.6080
   0   2  35  0.1603  5.0563
   0  -2  36  14.719   8.805
   0  -3   0  10.460   4.705
   0  -3  -1 2324.63   23.81
   0  -3   1 2260.86   21.58
   0  -3  -2  11.690   3.494
   0  -3   3 9999.00 2155.95
   0  -3  -4  83.006   5.754
   0   3   4  77.905   5.268
   0  -3   4  78.756   6.224
   0  -3  -5  271.69    9.45
   0   3   5  283.82   61.36
   0  -3   5  283.20   61.43
   0  -3  -6  74.518   5.064
   0  -3   6  78.973   6.607
   0  -3  -7  21.007   2.967
   0  -3   7  23.529   7.189
   0  -3  -8  167.08    6.76
   0  -3   8  172.51    9.44
   0  -3  -9  197.64    7.57
   0  -3   9  215.99   10.01
   0   3  -9  189.99    6.65
   0  -3 -10  21.939   5.427
   0  -3  10  16.031   5.134
   0   3 -10  22.017   3.979
   0  -3 -11  28.963   4.584
   0  -3  11  24.157   8.743
   0   3 -11  34.859   5.974
   0  -3 -12  100.78    6.68
   0  -3  12  101.94    8.78
   0   3 -12  91.664   6.432
   0  -3 -13 1615.60   26.79
   0  -3  13 1631.61   27.05
   0   3 -13 1611.57   24.83
   0  -3 -14  674.37   16.87
   0  -3  14  663.58   22.08
   0   3 -14  667.08   13.87
   0  -3 -15  5.6364  4.1281
   0  -3 -16  239.67   11.96
   0  -3  16  210.19   14.85
   0  -3  17  694.35   30.37
   0   3  18  15.250   6.881
   0   3  19  705.47   15.33
   0  -3  20  131.43   13.18
   0   3  20  145.01   11.42
   0  -3  21  209.51   17.98
   0   3  21  214.25   18.39
   0  -3  22  124.59   28.64
   0   3  22  97.253  17.634
   0  -3  23  332.35   16.98
   0   3  23  317.20   15.31
   0  -3  24  38.782  13.287
   0   3  24  37.597  10.995
   0  -3  25  109.37   25.54
   0   3  25  107.23    7.56
   0  -3  26  17.029   7.462
   0   3  26  7.5990  4.7118
   0  -3  27  35.897  12.496
   0   3  27  33.949   7.526
   0  -3  28  13.709   9.134
   0   3  28  1.9138  3.0700
   0  -3  29  13.321   9.619
   0   3  29  22.529   7.834
   0  -3  30  54.795  14.105
   0  -3  31  106.62   23.89
   0   3  31  87.022  20.229
   0  -3  32  4.2348  5.7864
   0   3  32  1.9885  2.4078
   0  -3  33  70.830  13.248
   0  -3  34  -7.546   6.764
   0  -3  35  -3.546   6.403
   0  -4   0  100.93    6.69
   0  -4  -1  114.99    6.55
   0  -4   1  115.13    7.24
   0  -4  -2  296.52   13.06
   0  -4   2  287.09   10.85
   0  -4  -3  64.139   9.770
   0  -4   3  60.549   6.175
   0  -4  -4 2855.98   29.43
   0  -4   4 2917.62   28.17
   0  -4  -5  234.78    9.38
   0  -4   5  234.62   10.61
   0  -4  -6 1029.24   22.67
   0  -4   6 1019.61   22.87
   0  -4  -7  21.666   2.408
   0  -4   7  24.316   8.992
   0  -4  -8  5.1916  2.1904
   0  -4   8  4.7774  4.1950
   0  -4  -9  29.503   4.193
   0  -4   9  26.044   9.305
   0  -4 -10  224.00    7.82
   0  -4  10  222.90    9.41
   0  -4 -11  44.332   6.073
   0  -4  11  38.244  14.713
   0  -4 -12  67.851   5.075
   0  -4  12  72.583  18.500
   0  -4 -13  43.519   8.181
   0  -4  13  50.399  11.748
   0  -4 -14  98.915   8.479
   0  -4  14  102.57    9.56
   0  -4 -15  4.4137  2.9627
   0  -4  15  1.1286  5.6990
   0  -4 -16  180.18   10.55
   0  -4  16  154.82   12.31
   0   4 -16  177.59    8.79
   0  -4 -17  122.74    9.26
   0  -4  17  124.27   12.00
   0   4 -17  121.01    7.38
   0  -4 -18  9.0258  4.1797
   0  -4  18  -1.093   7.169
   0  -4 -19  121.28    9.04
   0  -4  20  527.02   17.93
   0  -4  21  23.116  12.519
   0   4  21  39.989   7.097
   0  -4  22  111.49   23.68
   0   4  22  79.136   4.952
   0  -4  23  70.926  20.647
   0   4  23  64.024  13.434
   0  -4  24  566.64   27.02
   0   4  24  545.65   26.92
   0  -4  25  157.94   12.49
   0   4  25  144.69    8.25
   0  -4  26  33.348  10.079
   0   4  26  30.655  10.120
   0  -4  27  0.6595  2.9669
   0  -4  28  57.399  15.989
   0   4  28  50.225  17.015
   0  -4  29  17.218  10.995
   0   4  29  6.0998  3.4400
   0  -4  30  33.089   9.037
   0   4  30  40.769   9.317
   0  -4  31  10.270   6.592
   0  -4  32  83.295  11.692
   0  -4  33  40.348   9.392
   0  -4  34  32.856  13.664
   0  -5   0  1.7660  3.2404
   0  -5  -1  215.41    8.22
   0  -5   1  204.04    8.60
   0  -5  -2  1.2940  1.6138
   0  -5   2  2.7472  3.7256
   0  -5  -3  623.31   15.28
   0  -5   3  630.32   14.88
   0  -5   4  43.191   7.947
   0  -5  -5 6253.63   93.19
   0  -5   5 6365.12 3236.48
   0  -5  -6  141.00    6.34
   0  -5   6  143.95    9.69
   0  -5  -7  8.1515  4.6085
   0  -5   7  10.422   6.668
   0  -5  -8  4.4652  3.0363
   0  -5   8  0.9322  4.9005
   0  -5  -9  234.95  119.57
   0  -5   9  250.06   18.13
   0  -5 -10  249.74   11.43
   0  -5  10  266.26   13.77
   0  -5 -11  677.45   18.63
   0  -5  11  658.27   24.58
   0  -5 -12  15.571   3.821
   0  -5  12  14.524   8.576
   0  -5 -13  0.7739  2.0314
   0  -5  13  -3.370   5.957
   0  -5 -14  19.715   6.909
   0  -5  14  19.202   8.041
   0  -5 -15  849.63   17.08
   0  -5  15  841.75   19.38
   0  -5 -16  295.72   23.59
   0  -5  16  285.38   21.44
   0  -5 -17  4.0773  3.2607
   0  -5  17  22.910   9.654
   0  -5 -18  43.649  11.627
   0  -5  18  15.580  10.126
   0  -5 -19  112.81    6.69
   0  -5  19  113.84   21.26
   0  -5 -20  77.891   4.938
   0  -5 -21  887.34   42.79
   0  -5  21  851.75   41.43
   0  -5 -22  33.289  10.394
   0  -5  22  26.573  11.643
   0  -5  23  89.692  13.386
   0   5  23  75.437   7.222
   0  -5  24  -4.052   6.247
   0   5  24  6.6011  4.4660
   0  -5  25  28.938  11.862
   0   5  25  27.966   8.930
   0  -5  26  5.3344  3.5253
   0   5  26  14.195   5.998
   0  -5  27  7.0920  5.9465
   0   5  27  8.3419  3.8032
   0  -5  29  125.05   22.18
   0  -5  30  -1.734   6.752
   0  -5  31  116.96   22.12
   0  -5  32  20.175   8.234
   0  -5  33  97.585  29.874
   0  -6   0  143.43   11.30
   0  -6  -1  362.63   12.96
   0  -6   1  369.93   13.84
   0  -6  -2  29.383   7.730
   0  -6   2  15.699   4.530
   0  -6  -3  155.50    9.65
   0  -6   3  144.09    9.76
   0  -6  -4  77.688  13.630
   0  -6   4  64.806  12.072
   0  -6  -5  323.14   15.21
   0  -6   5  327.83   15.90
   0  -6  -6 1698.49   46.36
   0  -6   6 1810.71  968.85
   0  -6  -7  50.229   9.626
   0  -6   7  54.741  15.343
   0  -6  -8 1351.64   36.05
   0  -6   8 1290.10   41.46
   0  -6  -9  53.227   9.312
   0  -6   9  64.690  23.015
   0  -6 -10  838.94   23.00
   0  -6  10  797.86   24.96
   0  -6 -11  28.152   5.303
   0  -6  11  21.613  10.591
   0  -6 -12  193.84   11.14
   0  -6  12  196.63   15.01
   0  -6 -13  15.253   5.062
   0  -6  13  3.4187  5.9009
   0  -6 -14  246.32   16.45
   0  -6  14  265.67   32.29
   0  -6 -15  326.04    8.81
   0  -6  15  333.94   14.56
   0  -6 -16  175.66   11.95
   0  -6  16  184.90   15.62
   0  -6 -17  216.21    7.88
   0  -6  17  238.63   11.24
   0  -6 -18  148.78    7.68
   0  -6  18  186.32   16.78
   0  -6 -19  74.459   5.041
   0  -6  19  82.239  19.861
   0  -6 -20  111.72    8.47
   0  -6  20  91.939  18.450
   0  -6 -21  178.40    9.14
   0  -6  21  156.89   18.85
   0  -6 -22  643.60   23.17
   0  -6  22  652.38  405.44
   0  -6 -23  4.6945  3.7037
   0  -6  23  4.6535  6.4117
   0  -6 -24  48.957   9.720
   0  -6  24  65.407  10.650
   0  -6  25  105.40   23.97
   0   6  25  103.64   19.45
   0  -6  26  208.89   34.44
   0  -6  27  -5.539   6.614
   0  -6  28  52.231  15.208
   0  -6  29  0.3920  7.6906
   0  -6  30  49.223  16.905
   0  -6  31  11.976   4.845
   0  -6  32  46.930  13.091
   0  -7   0  10.919   6.166
   0  -7   1  66.049   5.728
   0  -7  -1  76.703   8.094
   0  -7  -2  14.167   5.592
   0  -7   2  10.745   5.102
   0  -7  -3  922.37   21.49
   0  -7   3  988.45   21.07
   0  -7  -4  43.357   5.060
   0  -7   4  39.622   7.451
   0  -7  -5  107.46   11.04
   0  -7   5  100.28    8.31
   0  -7  -6  34.752   9.459
   0  -7   6  67.535  10.210
   0  -7  -7 3107.14   53.13
   0  -7   7 3147.82 1115.37
   0  -7  -8  69.981   8.359
   0  -7  -9 1301.65   25.09
   0  -7   9 1189.96   25.31
   0  -7 -10  138.93   11.13
   0  -7  10  147.65   23.13
   0  -7 -11  23.526   6.572
   0  -7  11  42.390   9.590
   0  -7 -12  19.515   6.097
   0  -7  12  25.174  11.033
   0  -7 -13  914.08   29.99
   0  -7  13  879.21   38.99
   0  -7 -14  104.89    6.03
   0  -7  14  117.58   14.22
   0  -7 -15  40.177   5.735
   0  -7  15  36.762   9.322
   0  -7 -16  10.588   3.307
   0  -7 -17  524.30   26.62
   0  -7  17  523.03   26.85
   0  -7 -18  110.82    8.99
   0  -7  18  115.33   13.85
   0  -7 -19  861.87   39.25
   0  -7  19  809.44   35.88
   0  -7 -20  194.70   10.86
   0  -7  20  196.11   32.32
   0  -7 -21  167.16    7.25
   0  -7  21  173.26  108.25
   0  -7 -22 -0.3581  2.3628
   0  -7  22  6.6717  7.0230
   0  -7 -23  149.47    9.66
   0  -7  23  136.94   28.49
   0  -7  24  9.1227  6.7648
   0  -7  25  17.278   8.280
   0  -7  26  8.5490  5.4624
   0  -7  27  25.844   9.696
   0  -7  28  20.896   8.966
   0  -7  29  22.575  12.165
   0  -7  30  2.8411  5.9055
   0  -8   0  36.527  12.187
   0  -8  -1  -1.246   4.576
   0  -8   1  0.2197  4.9396
   0  -8  -2  535.33   17.84
   0  -8   2  565.76   16.35
   0  -8  -3  41.505   7.459
   0  -8   3  37.340   8.148
   0  -8  -4  27.079   9.731
   0  -8   4  12.538   5.799
   0  -8  -5  11.811   6.287
   0  -8   5  16.710   8.325
   0  -8  -6  84.086   5.175
   0  -8   6  86.616   8.265
   0  -8  -7  31.919   5.645
   0  -8   7  34.127   8.468
   0  -8  -8 1163.31   40.59
   0  -8   8 1185.29  534.00
   0  -8  -9  72.072   6.110
   0  -8   9  75.371  10.901
   0  -8 -10  516.71   18.74
   0  -8  10  474.59   19.24
   0  -8 -11  31.253   8.970
   0  -8  11  33.459  13.654
   0  -8 -12  971.21   43.83
   0  -8  12 1003.57   91.38
   0  -8 -13  206.35   11.42
   0  -8  13  228.36   46.50
   0  -8 -14  975.72   41.39
   0  -8  14  898.18   42.63
   0  -8 -15  129.22    6.53
   0  -8  15  106.22   24.26
   0  -8 -16  425.14   19.10
   0  -8  16  438.75   23.65
   0  -8 -17  176.72    7.53
   0  -8  17  198.06   14.31
   0  -8 -18  447.24   16.00
   0  -8  18  466.68   19.94
   0  -8 -19  1.3252  2.5457
   0  -8  19  2.1699  4.9650
   0  -8 -20  47.209  14.524
   0  -8  20  42.795  17.452
   0  -8 -21  12.718   4.435
   0  -8  21  20.263   9.206
   0  -8  22  64.199  13.313
   0  -8  23  37.718   9.673
   0  -8  24  15.030   8.119
   0  -8  25  15.822  11.624
   0  -8  26  36.881  24.412
   0  -8  27  -1.439   7.365
   0  -8  28   8.669  10.893
   0  -9   0  1.7793  4.0445
   0  -9  -1  13.211  10.568
   0  -9   1  32.089  10.921
   0  -9  -2  11.586   4.972
   0  -9   2  14.378   6.639
   0  -9  -3  49.151   8.005
   0  -9   3  64.197  10.810
   0  -9  -4  65.167   6.730
   0  -9   4  76.205   8.969
   0  -9  -5  596.16   30.37
   0  -9   5  566.91   28.42
   0  -9  -6  6.4928  5.6038
   0  -9   6  4.5664  6.1208
   0  -9  -7  362.60   18.53
   0  -9   7  353.98   20.51
   0  -9  -8  25.719   8.251
   0  -9   8  51.732  11.105
   0  -9  -9 1010.37   44.11
   0  -9   9 1020.32  241.62
   0  -9 -10  60.934   8.562
   0  -9  10  78.332  12.465
   0  -9 -11  594.44   26.50
   0  -9  11  590.92   29.71
   0  -9 -12  37.929   4.404
   0  -9  12  24.308   7.761
   0  -9 -13  11.034   4.269
   0  -9  13  23.085   9.765
   0  -9 -14  4.1767  3.7377
   0  -9  14  8.9979  7.6478
   0  -9 -15  50.957   4.798
   0  -9  15  80.704  11.443
   0  -9 -16  7.2075  2.4919
   0  -9  16  16.201   7.699
   0  -9 -17  8.9465  4.0233
   0  -9  17  26.471  10.561
   0  -9 -18  46.687   7.896
   0  -9  18  22.644  10.230
   0  -9  19  50.021   9.535
   0  -9  20  80.917  16.412
   0  -9  21  12.494   5.200
   0  -9  22  -1.148   4.882
   0  -9  24  10.128   8.248
   0  -9  25  69.429  14.116
   0  -9  26  4.9025  7.6995
   0 -10   0  646.29   25.20
   0 -10  -1  70.433  10.076
   0 -10   1  48.510  11.417
   0 -10  -2  185.18   21.22
   0 -10   2  161.54   11.27
   0 -10  -3  0.8496  4.4529
   0 -10   3  1.2421  4.3627
   0 -10  -4  64.796   8.612
   0 -10   4  70.092  11.437
   0 -10  -5  6.6588  6.1975
   0 -10   5  6.4270  7.2454
   0 -10  -6  198.44   11.45
   0 -10   6  207.86   11.93
   0 -10  -7  20.516   7.270
   0 -10   7  2.0688  5.7891
   0 -10  -8  54.547  13.398
   0 -10   8  47.167  15.302
   0 -10  -9  17.752   7.267
   0 -10   9  8.1824  6.8811
   0 -10 -10  291.99   14.57
   0 -10  10  284.59   17.64
   0 -10 -11  38.170   7.981
   0 -10  11  53.609  11.205
   0 -10 -12  28.453  12.636
   0 -10  12  18.597  10.585
   0 -10 -13  4.7708  2.8656
   0 -10  13  6.0357  7.0094
   0 -10 -14  105.65    6.03
   0 -10  14  90.228   9.228
   0 -10 -15  34.898   4.666
   0 -10  15  47.262   9.419
   0 -10 -16  146.03    6.96
   0 -10  16  101.23   32.27
   0 -10  17 -0.1872  7.3288
   0 -10  18   9.247  10.444
   0 -10  19  17.446   8.178
   0 -10  20  12.576   6.871
   0 -10  21  4.1979  7.7615
   0 -10  22  9.7480  9.8969
   0 -10  23  13.370   7.274
   0 -11   0  7.1619  4.7101
   0 -11   1  24.070  13.314
   0 -11  -1  41.596  12.071
   0 -11  -2  27.882   8.316
   0 -11   2  24.908  10.436
   0 -11  -3  71.361  16.114
   0 -11   3  76.849  23.259
   0 -11  -4  21.703   7.998
   0 -11   4  20.230  10.350
   0 -11  -5  74.319  12.044
   0 -11   5  95.199  11.650
   0 -11  -6  52.029   9.454
   0 -11   6  29.553  12.464
   0 -11  -7  42.582   7.670
   0 -11   7  20.715  14.314
   0 -11  -8  7.6221  3.0441
   0 -11   8  12.552   9.579
   0 -11  -9  1.2192  2.9926
   0 -11   9  7.9130  6.8675
   0 -11 -10  19.598   6.638
   0 -11  10  13.849   9.952
   0 -11 -11  91.272   9.528
   0 -11  11  108.73   15.47
   0 -11 -12  11.561   4.401
   0 -11  12  2.7956  7.6509
   0 -11 -13  62.597   6.422
   0 -11  13  72.467  21.197
   0 -11  14  14.709   8.892
   0 -11  15  57.188  10.812
   0 -11  16  6.9372  8.0376
   0 -11  17  10.931   8.145
   0 -11  18  23.593   8.325
   0 -11  19  -4.634   7.675
   0 -12   0  12.358   5.964
   0 -12  -1  8.9107  4.1704
   0 -12   1  11.520   5.064
   0 -12  -2  56.261   7.061
   0 -12   2  58.453  13.591
   0 -12  -3  6.9303  3.8248
   0 -12   3  10.110   4.130
   0 -12  -4  26.329  11.838
   0 -12   4  48.495  10.377
   0 -12  -5  2.8091  3.9025
   0 -12   5  29.118  10.416
   0 -12  -6  4.5647  5.0511
   0 -12   6  9.2707  7.1344
   0 -12  -7  41.126   8.225
   0 -12   7  20.505   6.535
   0 -12  -8  111.19    7.73
   0 -12   8  96.977  10.505
   0 -12  -9  3.9054  3.7512
   0 -12   9 -0.0342  5.2409
   0 -12 -10  18.649   5.723
   0 -12  10  10.595   6.885
   0 -12  11  19.473   8.684
   0 -12  12  177.29   26.05
   0 -12  13  53.675  13.212
   0 -12  14  124.09   20.14
   0 -13   0  17.279   8.875
   0 -13  -1  40.712  12.355
   0 -13   1  43.582  11.702
   0 -13  -2  12.666   5.954
   0 -13   2  6.9699  5.2901
  -1   0  36  33.947  11.553
  -1   0  35  13.378   5.829
  -1   0  34  3.9184  3.3580
  -1   0  33  21.707   9.498
  -1   0  32  3.3044  5.3185
  -1   0  31  -7.790   5.892
  -1   0  30  0.7847  5.9094
  -1   0  29  250.46   13.73
  -1   0  28  26.950   9.058
  -1   0  25  226.19   13.07
  -1   0  24  78.743   9.645
  -1   0  23  6.2062  4.8032
  -1   0  22  0.0140  3.6460
  -1   0  21  134.57   12.53
  -1   0  20  16.118   6.565
  -1   0  19  -3.051   4.038
  -1   0  18  0.3835  3.6863
  -1   0  17  86.367  14.366
  -1   0  16  36.919   7.734
  -1   0  15  196.33   10.38
  -1   0  14  31.153   7.969
  -1   0  13  657.12   20.60
  -1   0  12  7.9406  4.0696
  -1   0  11  134.29    8.49
  -1   0  10  13.210   6.875
  -1   0   9  152.03    7.70
  -1   0   8  18.217   7.524
  -1   0   7  102.03    7.51
  -1   0   6  8.3272  4.1654
  -1   0   6  10.460   4.621
  -1   0   5  492.97   17.24
   1   0  -5  483.23   16.24
   1   0   4  3.5743  2.7608
  -1   0  -4  7.9737  4.2560
  -1   0  -4  7.9542  2.4232
   1   0   4  1.3756  1.1346
  -1   0  -5 1303.30   13.12
  -1   0  -5 1273.99   12.52
   1   0   5 1280.06   11.59
   1   0   6  18.288   7.160
  -1   0  -6  18.677   5.930
   1   0   6  7.9038  2.4037
   1   0   7 1104.23   23.99
  -1   0  -7 1150.66   15.69
   1   0   7 1110.79   23.52
   1   0   8  2.2617  4.6127
  -1   0  -8  3.7877  2.3258
   1   0   8  4.8733  1.7325
   1   0   9 1077.86   23.68
   1   0   9 1069.61   22.91
   1   0  10  55.708  16.382
   1   0  10  57.857   3.763
   1   0  11  8.9887  3.9066
   1   0  11  14.839   3.067
   1   0  12  -5.284   4.188
   1   0  12  2.1414  0.8692
   1   0  13  59.171   7.561
   1   0  13  54.974   4.092
   1   0  15 3931.10   60.59
   1   0  15 3749.92   54.34
   1   0  16  1.0004  5.3198
   1   0  17  314.52   14.77
   1   0  18  1.2857  3.2800
   1   0  18  0.0734  0.8597
   1   0  19  57.895  13.566
   1   0  19  40.392   2.661
   1   0  20  17.083   7.455
   1   0  21  223.44   15.65
   1   0  23  80.767   9.716
   1   0  24  28.287   9.724
   1   0  25  4.7945  5.7944
   1   0  26  45.407  10.382
   1   0  27  253.98   14.56
   1   0  28  117.13   26.76
   1   0  29  8.6591  7.0560
   1   0  30  6.4802  6.6275
   1   0  31  142.15   10.79
   1   0  32  8.5891  6.6422
   1   0  33  21.862  11.405
   1   0  34  13.083   7.149
   1   0  35  12.241   5.562
  -1  -1  36  4.8149  6.7797
  -1   1  36  2.9083  3.4859
  -1   1  35  29.125   8.244
  -1  -1  35  19.500   6.893
  -1   1  34  20.274  10.943
  -1  -1  34  18.494  10.024
  -1   1  33  3.2428  4.5248
  -1  -1  33  3.7217  6.7548
  -1  -1  32  7.5515  6.2969
  -1   1  32  6.5632  5.9213
  -1  -1  31  38.830  13.666
  -1   1  31  17.151   9.310
  -1  -1  30  7.9751  5.8056
  -1   1  30  11.131   6.678
  -1  -1  29  62.709  12.634
  -1   1  29  48.489  12.017
  -1  -1  28  27.608  10.375
  -1   1  28  40.895  10.679
  -1  -1  27  121.03   10.43
  -1   1  27  95.955  26.964
  -1  -1  26  286.89   27.22
  -1   1  26  300.98   18.63
  -1  -1  25  46.813  11.060
  -1   1  25  54.739  28.038
  -1  -1  24  3.9243  4.2437
  -1   1  24  6.1652  5.4799
  -1  -1  23  69.693  11.215
  -1   1  23  51.300  11.996
  -1  -1  22  7.3296  9.7236
  -1   1  22  6.5266  4.9548
  -1  -1  21  357.81   16.65
  -1   1  21  339.94   19.03
  -1  -1  20  119.89   12.33
  -1   1  20  132.37   10.28
  -1  -1  20  109.48    6.48
  -1  -1  19  43.250  12.164
  -1   1  19  23.921   7.999
  -1  -1  19  22.718   3.615
  -1  -1  18  5.5059  6.6570
  -1   1  18  14.811   5.200
  -1  -1  18  6.2986  3.6187
  -1  -1  17  151.22    9.52
  -1   1  17  143.55    7.92
  -1  -1  16  31.339   8.925
  -1   1  16  23.316   5.004
  -1  -1  15  15.287   5.660
  -1   1  15  8.0136  3.5429
  -1  -1  14  2.6717  3.0857
  -1   1  14  6.3809  5.1506
  -1  -1  13  644.88   23.62
  -1   1  13  600.97   15.54
  -1  -1  12  2.0539  6.6220
  -1  -1  12  5.0528  1.9383
   1  -1 -11  52.947   4.161
  -1  -1  11  53.333   7.938
  -1  -1  11  45.021   2.424
   1  -1 -10  77.345  10.801
  -1  -1  10  71.235  27.515
  -1  -1  10  73.512   4.493
   1  -1  -9 4205.66   40.28
  -1  -1   9 4278.31   37.79
   1  -1  -8  15.554   6.247
  -1  -1   8  4.5086  7.2253
  -1  -1   8  5.7203  2.4803
   1  -1  -7  718.05   16.94
  -1   1   7  656.55   16.28
  -1  -1   7  695.50   16.32
  -1  -1   7  686.43   14.99
  -1  -1   6  28.987  12.969
  -1  -1   5 3968.56   35.82
   1   1  -5 4040.68   37.19
   1  -1  -4  428.80   14.22
  -1   1   4  473.22   15.84
  -1  -1   4  453.18   16.17
   1   1  -4  469.13   18.85
  -1  -1   4  423.67   14.34
   1   1  -4  431.41   14.76
   1   1   3  167.52    5.37
   1  -1   3  166.97    8.92
  -1   1  -3  184.33    6.78
   1   1   3  178.59    7.24
   1   1   4  355.10   11.60
   1  -1   4  375.22   13.17
  -1   1  -4  372.72   13.15
   1   1   4  361.93   13.43
   1   1   5 1043.01   22.01
   1  -1   5 1111.42   24.18
  -1   1  -5 1044.02   22.75
   1   1   5 1071.25   22.84
   1   1   6  204.67    6.93
   1  -1   6  229.47   14.69
   1   1   6  210.95   11.08
   1   1   7 2552.89   23.63
   1  -1   7 2483.55   24.74
   1   1   7 2493.35   22.82
   1   1   8  0.7655  0.6939
   1  -1   8  -4.203   4.396
   1   1   8  -1.114   3.118
   1   1   9  490.80   16.63
   1  -1   9  499.37   18.19
   1   1   9  498.47   17.12
   1  -1  10  980.93   23.49
   1   1  10  957.56   21.08
   1  -1  11  117.86    9.97
   1   1  11  112.08   12.21
   1  -1  12  17.353   7.279
   1   1  12  10.323   4.796
   1  -1  13  7.7768  7.9823
   1   1  13  1.8295  2.0733
   1  -1  14  134.60    9.36
   1   1  14  140.34    6.68
   1  -1  15  139.03   12.05
   1   1  15  127.98   16.00
   1  -1  16  70.529   9.087
   1   1  16  85.237  16.492
   1  -1  17  69.854  12.952
   1   1  17  73.807  14.567
   1  -1  18  19.016  11.526
   1   1  18  56.282  12.344
   1  -1  19  129.10   10.51
   1   1  19  139.24   13.55
   1  -1  20  105.69   10.12
   1   1  20  100.17    6.78
   1  -1  21  41.412   8.940
   1   1  21  49.442  11.886
   1  -1  22  155.02   12.57
   1   1  22  153.87   12.52
   1  -1  23  84.706  39.084
   1   1  23  80.603   8.422
   1  -1  24  37.154   9.779
   1   1  24  19.964   9.877
   1  -1  25  60.500  11.031
   1   1  25  55.899   9.261
   1  -1  26  29.010   9.696
   1   1  26  32.521   9.279
   1  -1  27  121.79   10.21
   1   1  27  132.21   16.95
   1  -1  28  3.6760  4.9099
   1   1  28  1.3247  2.7731
   1  -1  29  76.784  18.851
   1   1  29  81.711  15.679
   1  -1  30  2.8222  3.1808
   1   1  30  4.8251  7.3333
   1  -1  31  2.2551  2.1258
   1   1  31  9.1542  7.9933
   1  -1  32  16.605   6.410
   1  -1  33  2.0497  4.5221
   1   1  33  6.0368  6.7565
   1   1  34  18.212   7.402
   1  -1  34  5.2541  5.7784
   1  -1  35  -4.102   5.654
   1   1  35  1.2071  4.6561
  -1  -2  36  5.0907  5.7046
  -1   2  36  18.879   8.361
  -1  -2  35  5.2179  6.7912
  -1   2  35  13.477   8.306
  -1  -2  34  16.470  12.089
  -1  -2  33  9.1887  7.3240
  -1   2  33  6.4793  6.0404
  -1  -2  32  8.6330  9.8478
  -1   2  32  -2.314   7.215
  -1  -2  31  33.951  13.012
  -1   2  31  19.933   9.335
  -1  -2  30  22.089  11.732
  -1   2  30  13.298   7.022
  -1  -2  29  183.72   14.03
  -1   2  29  181.46   20.67
  -1  -2  28  112.05   11.39
  -1   2  28  113.12   25.58
  -1  -2  27  158.38   12.64
  -1   2  27  136.41   29.47
  -1  -2  26  2.4909  7.9742
  -1   2  26  15.639   9.016
  -1  -2  25  102.45   13.33
  -1   2  25  100.94    8.68
  -1  -2  24  240.01   16.21
  -1   2  24  240.42   11.05
  -1  -2  23  25.264  11.925
  -1   2  23  36.396  10.745
  -1  -2  22  79.404  11.661
  -1   2  22  66.500  13.942
  -1  -2  21  1.6152  4.6608
  -1   2  21  5.6312  4.0365
  -1  -2  20  24.803   8.331
  -1   2  20  46.740  14.535
  -1  -2  19  3.3064  5.6287
  -1   2  19  6.1654  4.7131
  -1   2  18  49.387   9.804
  -1  -2  17  126.95    9.23
  -1   2  17  128.13   70.59
   1  -2 -16  30.626   6.820
  -1  -2  16  27.535   9.526
   1  -2 -15  30.026   7.518
  -1  -2  15  21.581   8.328
   1  -2 -14  866.73   20.86
  -1  -2  14  831.88   23.15
  -1  -2  13  200.31    7.36
   1  -2 -12  246.81   13.26
  -1  -2  12  245.02   11.26
  -1  -2  12  227.45    8.23
   1  -2 -11  62.721   4.332
  -1  -2  11  73.828   8.960
  -1  -2  11  56.076   3.986
   1  -2 -10 2819.28   29.38
  -1  -2  10 2883.25   28.66
  -1  -2  10 2802.30   25.60
   1   2 -10 2794.97   25.41
   1  -2  -9  44.365   2.846
  -1  -2   9  46.751  22.819
  -1  -2   9  42.341   6.805
   1   2  -9  40.730   2.151
   1  -2  -8 1954.28   20.50
  -1  -2   8 1978.38   21.04
  -1  -2   8 1951.26   20.00
   1  -2  -7  103.93    5.65
  -1  -2   7  114.79    9.43
   1   2  -7  95.681   4.984
   1  -2  -6  147.44    6.59
  -1  -2   6  155.37    7.82
   1   2  -6  137.30    5.87
   1  -2  -5  118.68    6.74
  -1   2   5  127.72    5.85
  -1  -2   5  116.71    7.52
   1   2  -5  106.33    7.42
   1  -2  -4  342.00   11.91
  -1   2   4  368.71   13.22
  -1  -2   4  346.55   12.54
   1   2  -4  339.07   11.88
  -1  -2   3 8856.04 1909.46
   1   2  -3 8815.48   78.35
   1  -2  -2 2015.11   18.97
  -1  -2   2 1995.55   18.98
   1   2  -2 2040.26   20.08
   1   2  -2 2031.10   19.89
  -1  -2   1 3360.72   31.00
   1   2  -1 3420.49   31.28
   1   2  -1 3379.02   31.31
   1  -2   0  741.38   16.51
  -1   2   0  764.90   17.04
   1   2   0  747.23   16.70
   1  -2   1  329.80   11.53
  -1  -2  -1  330.70   11.81
  -1   2  -1  343.78   12.37
   1   2   1  339.41   11.98
   1   2   3 6097.37   53.47
   1  -2   3 6122.83   54.95
  -1  -2  -4  916.11   19.67
   1   2   4  917.72   19.49
   1  -2   4  904.85   20.46
  -1  -2  -5 1487.59   13.67
  -1  -2  -6  32.192   4.669
   1   2   6  32.129   2.082
   1  -2   6  29.556  12.546
  -1  -2  -7  214.38    7.61
   1   2   7  208.21    7.06
   1  -2   7  209.97    8.60
  -1  -2  -8 1054.07   22.79
   1   2   8 1080.70   22.99
   1  -2   8 1074.16   24.31
  -1  -2  -9  69.691   4.419
   1   2   9  70.243   3.862
   1  -2   9  65.908   7.111
   1   2  10  277.57   59.95
   1  -2  10  274.84   11.12
   1  -2  11 1044.36   24.59
   1   2  11  986.10   21.70
  -1   2 -11  956.24   20.25
   1  -2  12  371.54   15.73
   1   2  12  345.73   12.04
   1  -2  13  826.50   19.59
   1   2  13  809.00   18.00
   1  -2  14  354.83   15.41
   1   2  14  327.29   14.14
   1  -2  15  86.195  19.423
   1   2  15  79.378  13.327
   1   2  16  100.14   12.16
   1  -2  17  584.16   20.94
   1   2  17  575.03   16.67
   1   2  18  108.84   13.51
   1   2  19  632.72   14.03
   1  -2  20  35.011  15.014
   1   2  20  38.843  10.556
   1  -2  21  -1.455   4.494
   1   2  21  3.0655  2.8433
   1  -2  22  6.2605  5.6390
   1   2  22  17.259   6.395
   1  -2  23  6.7787  6.3420
   1   2  23  2.4223  2.5776
   1  -2  24  26.548  11.099
   1   2  24  27.276   9.291
   1  -2  25  114.43   24.45
   1   2  25  123.47    7.88
   1  -2  26  100.34   24.09
   1   2  26  102.95    7.84
   1  -2  27  25.251   7.772
   1   2  27  35.699   8.268
   1  -2  28  7.8246  7.0570
   1   2  28  18.474   8.165
   1  -2  29  133.45   12.48
   1   2  29  129.22   11.75
   1  -2  30  26.147   9.305
   1  -2  31  13.435   8.586
   1   2  31  23.207  10.143
   1  -2  32  -3.155   5.428
   1   2  32  3.7605  2.7444
   1  -2  33  10.073   6.928
   1  -2  34  1.0066  3.4641
   1  -2  35  1.8994  3.6619
  -1  -3  35  12.209   4.945
  -1  -3  34  14.773   9.547
  -1   3  34  6.0369  5.8477
  -1  -3  33  31.087  10.915
  -1   3  33  15.594  12.268
  -1  -3  32  56.088  15.687
  -1  -3  31  12.024   8.278
  -1   3  31  22.559  10.191
  -1  -3  30  66.984  24.444
  -1   3  30  61.945  19.148
  -1  -3  29  28.314  12.522
  -1   3  29  27.671  10.026
  -1  -3  28  3.4300  6.9130
  -1   3  28  5.0282  4.6449
  -1  -3  27  23.765  10.509
  -1   3  27  31.746  21.605
  -1  -3  26  287.26   17.46
  -1   3  26  269.71   25.58
  -1  -3  25  1.8046  7.5683
  -1   3  25  1.0781  4.5606
  -1  -3  24  205.54   15.68
  -1   3  24  220.98   15.13
  -1  -3  23  81.442  10.131
  -1   3  23  73.080   8.056
  -1  -3  22  9.6706  7.7281
  -1   3  22  14.513   6.665
  -1  -3  21  55.302   9.839
  -1   3  21  55.459   8.067
  -1  -3  20  253.57   19.43
  -1   3  20  214.19   12.86
   1  -3 -19  3.0169  3.4051
  -1  -3  19  11.383   7.585
   1  -3 -18 -0.3071  2.8395
  -1  -3  18  -3.120   6.769
   1  -3 -17  155.04    9.20
  -1  -3  17  148.64   11.02
   1  -3 -16  76.285  12.530
  -1  -3  16  84.402   9.310
   1  -3 -15  262.69   10.56
  -1  -3  15  263.46   12.33
   1  -3 -14  47.065   8.911
  -1  -3  14  18.363   8.572
   1   3 -14  30.554   4.672
   1  -3 -13  482.71   14.83
  -1  -3  13  512.96   15.14
   1   3 -13  471.46   10.62
   1  -3 -12  117.16   59.93
  -1  -3  12  134.45    8.91
   1   3 -12  111.53    7.22
   1  -3 -11  616.62   13.85
  -1  -3  11  631.54   15.89
   1  -3 -10  41.389   6.678
  -1  -3  10  28.095   7.216
   1  -3  -9  338.90   11.69
  -1  -3   9  317.73   12.41
   1  -3  -8  32.689   2.714
  -1  -3   8  38.033   4.117
   1  -3  -7  206.87    7.91
  -1  -3   7  217.02    9.01
   1  -3  -6  217.64    7.95
  -1  -3   6  216.73    9.11
   1  -3  -5 3317.95   30.67
  -1  -3   5 3300.32   30.90
   1  -3  -4  407.90   14.42
  -1  -3   4  437.16   15.87
   1  -3  -2 2536.14   23.91
  -1  -3   2 2550.89   24.22
   1  -3  -1  804.09   18.45
  -1  -3   1  763.85   17.02
   1  -3   0  36.134   4.224
  -1  -3   0  37.266   3.478
   1   3   0  25.153  10.118
   1  -3   1  345.23   12.88
  -1  -3  -1  350.16   12.26
   1   3   1  331.34   11.41
  -1  -3  -2 4074.64   36.44
   1  -3   2 4181.83   38.12
   1   3   2 4038.71   36.01
  -1  -3  -3 1693.97   17.18
   1   3   3 1737.40   16.59
   1  -3   3 1706.43   17.21
  -1  -3  -4  898.56   19.80
   1   3   4  937.47   20.07
   1  -3   4  894.91   20.49
  -1  -3  -5  312.16   10.92
   1   3   5  289.38    9.75
   1  -3   5  317.37   12.29
  -1  -3  -6  130.15    5.13
   1   3   6  131.45    4.68
   1  -3   6  129.27    6.78
  -1  -3  -7  332.24   11.44
   1   3   7  331.41   11.17
   1  -3   7  322.45   12.90
  -1  -3  -8  56.661   4.087
   1   3   8  61.540   3.715
   1  -3   8  75.273   6.709
  -1  -3  -9  187.91    7.37
   1   3   9  190.41    6.55
   1  -3   9  190.24    9.04
  -1  -3 -10  82.257   6.492
   1   3  10  84.086   4.948
   1  -3  10  102.68   10.44
  -1  -3 -11  37.919   7.253
   1  -3  11  35.705   7.282
  -1  -3 -12  419.33   13.99
   1  -3  12  382.14   13.75
  -1  -3 -13  75.727   5.983
   1  -3  13  78.586  19.850
  -1   3 -13  71.952   4.412
   1  -3  14  327.19   19.16
  -1   3 -14  291.90    9.22
   1  -3  15  74.377  14.397
   1   3  15  81.823   8.181
   1  -3  16 1035.22   29.87
   1   3  16  998.60   27.56
   1  -3  17  43.606  12.323
   1   3  17  45.227  12.491
   1  -3  18  625.80   18.98
   1   3  18  664.29   14.37
   1  -3  19  178.40   63.93
   1   3  19  166.86   13.72
   1  -3  20  124.72   14.71
   1   3  20  101.11   13.33
   1  -3  21  10.416   9.871
   1   3  21  24.422   7.216
   1  -3  22  104.80   27.88
   1   3  22  102.06    7.43
   1  -3  23  115.82   23.93
   1   3  23  106.56   15.42
   1  -3  24  195.05   19.83
   1   3  24  181.19   15.86
   1  -3  25  34.005  15.671
   1   3  25  52.181  11.539
   1  -3  26 -0.1220  6.8552
   1   3  26  4.9809  3.8529
   1  -3  27  24.939  13.257
   1   3  27  4.7725  3.3814
   1  -3  28  3.0122  3.9996
   1   3  28  3.0091  2.7998
   1  -3  29  0.7722  4.8266
   1   3  29  5.3481  2.9696
   1  -3  30  10.472   6.476
   1   3  30  8.0250  5.6152
   1  -3  31  34.873  10.481
   1  -3  32  52.075  12.287
   1  -3  33 -0.4045  6.2856
   1  -3  34  6.5656  3.1274
  -1  -4  35  45.752  14.590
  -1  -4  34  5.5387  7.3600
  -1  -4  33  5.1668  6.4590
  -1  -4  32  4.3650  4.0023
  -1   4  32  0.9855  2.9375
  -1  -4  31  10.976   9.262
  -1   4  31  12.976   4.387
  -1  -4  30  22.616   8.442
  -1  -4  29  89.972  10.230
  -1   4  29  97.167  14.580
  -1  -4  28  9.3338  8.3440
  -1   4  28  16.723   6.087
  -1  -4  27  7.3947  8.2038
  -1   4  27  2.7882  4.2376
  -1  -4  26  12.922   9.559
  -1   4  26  12.235   5.444
  -1  -4  25  297.57   17.09
  -1   4  25  327.15   16.53
  -1  -4  24  122.97   26.52
  -1   4  24  116.95   13.41
  -1  -4  23  37.162  13.047
  -1   4  23  41.808   6.884
   1  -4 -22  8.0985  3.9589
  -1  -4  22  1.9028  8.7064
   1  -4 -21  0.8854  1.3113
  -1  -4  21  7.1813  7.7503
   1  -4 -20  12.324   6.570
  -1  -4  20  33.429  12.194
   1  -4 -19  9.8435  4.8652
  -1  -4  19 -0.1800  6.2349
   1  -4 -18 -0.3413  3.0893
  -1  -4  18  2.5649  8.0955
   1  -4 -17  5.9534  3.5797
  -1  -4  17  4.5086  6.6502
   1  -4 -16  12.797   5.124
  -1  -4  16  4.8106  3.8431
   1  -4 -15  19.372   5.022
  -1  -4  15  14.064   6.505
   1  -4 -14  8.1917  2.8323
  -1  -4  14  21.173   7.951
   1  -4 -13  280.63   12.82
  -1  -4  13  305.04   16.48
   1  -4 -12  471.92   11.06
   1  -4 -11  152.28    6.05
  -1  -4  11  156.13   10.22
   1  -4 -10  10.058   3.084
  -1  -4  10  23.696   9.275
   1  -4  -9  41.885   5.976
  -1  -4   9  63.363   7.956
   1  -4  -8  129.12    5.04
  -1  -4   8  132.12    7.92
   1  -4  -7  319.76   11.29
  -1  -4   7  332.45   14.80
   1  -4  -6  268.28   10.00
  -1  -4   6  274.34   10.24
   1  -4  -5  407.24   14.31
  -1  -4   5  455.13   16.61
   1  -4  -4 1471.85   16.85
  -1  -4   4 1516.24   16.91
   1  -4  -3  702.62   16.51
  -1  -4   3  712.72   16.74
   1  -4  -2  8.1072  4.0006
  -1  -4   2  3.5492  3.2162
   1  -4  -1  65.640   4.916
  -1  -4   1  69.669   5.657
   1  -4   0  43.097   4.344
  -1  -4   0  37.340   4.372
   1  -4   1  168.18    8.48
  -1  -4  -1  194.09    8.18
  -1  -4  -2  53.088   4.659
   1  -4   2  47.016   4.410
  -1  -4  -3  48.700  11.873
   1  -4   3  56.320   5.169
  -1  -4  -4  888.62   19.69
   1  -4   4  921.38   20.63
  -1  -4  -5  30.864   6.150
   1  -4   5  41.481   6.078
  -1  -4  -6  78.058   5.350
   1  -4   6  95.969   8.914
  -1  -4  -7  54.722   4.272
   1  -4   7  49.721   9.938
  -1  -4  -8  27.483   5.023
   1  -4   8  12.670   4.426
  -1  -4  -9  662.13   14.29
   1  -4   9  631.87   15.43
  -1  -4 -10  25.922   4.403
   1  -4  10  32.128  10.264
  -1  -4 -11  180.59    8.20
   1  -4  11  181.59    9.81
  -1  -4 -12  195.70    7.12
   1  -4  12  204.80   11.52
  -1  -4 -13  11.803   2.705
   1  -4  13  13.411   4.639
  -1  -4 -14  42.928   8.782
   1  -4  14  38.011  11.838
  -1  -4 -15  26.331   6.525
   1  -4  15  41.607  13.103
  -1   4 -15  22.116   3.725
  -1  -4 -16  9.0505  3.5897
   1  -4  16  -1.403   6.321
  -1   4 -16  8.5794  2.8595
   1  -4  17  70.017  23.449
  -1   4 -17  58.635   1.943
   1  -4  18  16.985   8.666
   1   4  18  3.2654  2.5876
  -1   4 -18  10.222   3.094
   1  -4  19  276.10   25.43
   1   4  19  258.88   18.19
   1  -4  20  1.9279  4.8926
   1   4  20  3.4384  3.2434
   1  -4  21  155.55   24.06
   1   4  21  160.27    8.33
   1  -4  22  -2.350   7.237
   1   4  22  9.3093  5.3163
   1  -4  23  120.32   13.78
   1   4  23  126.47   10.09
   1  -4  24  303.30   19.44
   1   4  24  305.40   21.27
   1  -4  25  128.81   27.51
   1   4  25  120.50   15.97
   1  -4  26  -1.377   7.110
   1   4  26  4.0977  3.3077
   1  -4  27  -1.920   6.919
   1   4  27  7.7981  4.2621
   1  -4  28  22.501   9.855
   1  -4  29  83.057  17.466
   1  -4  30  -1.473   4.724
   1  -4  31  -2.097   6.510
   1  -4  32  12.330   5.525
   1  -4  33  2.1394  2.8338
   1  -4  34  10.059   3.464
  -1  -5  34  28.166  11.480
  -1  -5  33  15.267   9.897
  -1  -5  32  33.944  10.453
  -1  -5  31  22.440  10.824
  -1  -5  30  41.860  11.087
  -1   5  30  41.508   9.389
  -1  -5  29  15.536   9.191
  -1   5  29  -1.241   3.801
  -1  -5  28  45.132  10.789
  -1   5  28  32.189  10.822
  -1  -5  27  57.208   9.073
  -1  -5  26  17.764  10.020
  -1   5  26  19.769   6.830
  -1  -5  25  25.690  13.084
  -1   5  25  38.440   4.565
   1  -5 -24  297.12   16.96
  -1  -5  24  295.78   18.09
   1  -5 -23  99.342  10.562
  -1  -5  23  99.734  20.179
   1  -5 -22 -0.2537  2.6764
  -1  -5  22  22.938  11.329
   1  -5 -21  7.3765  3.3189
  -1  -5  21  9.6183  5.8216
   1  -5 -20  9.2163  3.9245
  -1  -5  20  21.179   9.595
   1  -5 -19  51.502   8.629
  -1  -5  19  51.115  16.465
   1  -5 -18  -3.741   2.801
  -1  -5  18  -2.040   6.968
   1  -5 -17  13.813   5.765
  -1  -5  17  7.0335  5.6999
   1  -5 -16  4.1903  4.2514
  -1  -5  16  12.740  10.333
   1  -5 -15  73.951  12.223
  -1  -5  15  70.482   8.937
   1  -5 -14  51.287   4.817
  -1  -5  14  46.323   9.088
   1  -5 -13  16.534   3.815
  -1  -5  13  19.769   7.791
   1  -5 -12  34.943   5.774
  -1  -5  12  38.896   9.836
   1  -5 -11  32.184   4.693
  -1  -5  11  41.373  14.745
   1  -5 -10  161.48    9.29
  -1  -5  10  161.99   11.86
   1  -5  -9  3.6109  3.4457
  -1  -5   9  0.4136  3.1426
   1  -5  -8  19.593   4.640
  -1  -5   8  23.767   5.924
   1  -5  -7  25.091   4.258
  -1  -5   7  28.504   7.597
   1  -5  -6  106.22    9.92
  -1  -5   6  111.51    8.82
   1  -5  -5 1208.15   19.77
  -1  -5   5 1131.59   19.78
   1  -5  -4 2038.53   35.21
  -1  -5   4 2012.35   31.96
   1  -5  -3  17.273   4.744
  -1  -5   3  13.051   4.749
   1  -5  -2  30.010   7.301
  -1  -5   2  22.934   8.191
   1  -5  -1  278.57   14.58
  -1  -5   1  287.50   11.19
   1  -5   0  25.357   8.583
  -1  -5   0  21.370   3.950
   1  -5   1  83.943   8.205
  -1  -5  -1  86.154   6.783
  -1  -5  -2  429.99   14.73
   1  -5   2  392.67   13.95
  -1  -5  -3  10.513   4.762
   1  -5   3  8.3950  4.5313
  -1  -5  -4 2626.47   40.42
   1  -5   4 2753.58   42.30
  -1  -5  -5  924.38   15.27
   1  -5   5  900.05   20.80
  -1  -5  -6  328.05   11.79
   1  -5   6  288.11   12.03
  -1  -5  -7  253.06    9.09
   1  -5   7  253.46   11.43
  -1  -5  -8  36.272   5.301
   1  -5   8  24.699  12.750
  -1  -5  -9  37.710   6.606
   1  -5   9  48.356  10.923
  -1  -5 -10  2.8163  2.1415
   1  -5  10 -0.6984  5.8651
  -1  -5 -11  156.81    8.32
   1  -5  11  180.74   12.85
  -1  -5 -12  345.49   14.90
   1  -5  12  347.71   18.19
  -1  -5 -13  36.940  20.147
   1  -5  13  39.967  19.471
  -1  -5 -14  179.78   63.81
   1  -5  14  195.03   13.63
  -1  -5 -15  121.07    9.14
   1  -5  15  126.67   14.24
   1  -5  16  126.25   12.35
  -1  -5 -17  21.541   7.345
   1  -5  17  23.565   9.961
  -1  -5 -18  8.2255  3.4474
   1  -5  18 -0.8814  6.8281
  -1  -5 -19  28.940   7.325
   1  -5  19  27.111  13.568
   1  -5  20  264.04   20.71
   1  -5  21  38.204  12.505
   1   5  21  53.289  10.956
   1  -5  22  42.751  10.259
   1   5  22  56.621  10.896
   1  -5  23  10.154   6.411
   1   5  23  21.258   6.835
   1  -5  24  90.623  60.665
   1   5  24  74.394  16.580
   1  -5  25  1.8353  4.2593
   1   5  25  4.2954  3.5610
   1  -5  26  5.6891  4.7261
   1  -5  27  6.0476  7.2249
   1  -5  28  117.14   29.67
   1  -5  29  10.144   5.336
   1  -5  30  158.93   17.12
   1  -5  31  -5.015   6.628
   1  -5  32  0.0581  3.8166
   1  -5  33  8.4381  8.0430
  -1  -6  32  10.207   5.603
  -1  -6  31  7.3106  7.7046
  -1  -6  30  3.7224  4.5096
  -1  -6  29  15.623   8.756
  -1  -6  28  18.235  11.510
  -1  -6  27  36.836   7.071
  -1   6  27  60.195   7.886
   1  -6 -26  103.65   12.48
  -1  -6  26  101.98   12.87
   1  -6 -25  1.7888  2.3781
  -1  -6  25  2.2589  6.7039
   1  -6 -24  48.026  12.187
  -1  -6  24  45.446   9.855
   1  -6 -23  263.87   11.71
  -1  -6  23  259.16   18.51
   1  -6 -22  154.59   14.82
  -1  -6  22  122.95   10.82
   1  -6 -21  115.99   12.43
  -1  -6  21  135.83   20.39
   1  -6 -20  16.754   7.081
  -1  -6  20  21.069  10.106
   1  -6 -19 -0.3944  2.6310
  -1  -6  19  7.3096  3.4547
   1  -6 -18  191.77    9.27
  -1  -6  18  202.59   17.30
   1  -6 -17  30.305   8.973
  -1  -6  17  24.798  11.274
   1  -6 -16  63.794   7.132
  -1  -6  16  71.755  15.137
   1  -6 -15  11.261   5.333
  -1  -6  15 -0.1104  6.3601
   1  -6 -14  111.22    9.08
  -1  -6  14  98.057  18.581
   1  -6 -13  176.38   12.30
  -1  -6  13  167.77   14.63
   1  -6 -12  4.2721  4.7405
  -1  -6  12  4.1246  7.2387
   1  -6 -11  109.63    7.72
  -1  -6  11  122.67   11.33
   1  -6 -10  27.190   5.111
  -1  -6  10  22.137   8.133
   1  -6  -9  11.822   4.260
  -1  -6   9  9.6059  6.0368
   1  -6  -8  12.601   4.609
  -1  -6   8  8.2352  5.2629
   1  -6  -7  350.44   16.99
  -1  -6   7  366.29   17.77
   1  -6  -6  327.59   15.73
  -1  -6   6  301.98   15.66
   1  -6  -5  673.75   20.07
  -1  -6   5  660.72   20.30
   1  -6  -4  110.12   10.17
  -1  -6   4  116.76    7.63
   1  -6  -3  226.34  121.22
  -1  -6   3  201.60   11.56
   1  -6  -2  439.75   20.02
  -1  -6   2  447.50   20.74
   1  -6  -1  50.641  10.321
  -1  -6   1  42.973   6.857
  -1  -6   0  102.50    7.89
   1  -6   0  110.12    8.62
  -1  -6  -1  105.79   14.74
   1  -6   1  89.640   5.414
   1  -6   2  233.25   12.54
  -1  -6  -2  229.58  123.02
  -1  -6  -3  329.89   15.08
   1  -6   3  324.17   16.14
  -1  -6  -4  157.33    8.87
   1  -6   4  165.77   10.90
  -1  -6  -5  13.399   3.495
   1  -6   5  16.364   6.998
  -1  -6  -6  195.51   10.69
   1  -6   6  214.96   13.81
  -1  -6  -7  21.538   5.536
   1  -6   7  31.529   8.116
  -1  -6  -8  94.357   4.828
   1  -6   8  114.72   11.42
  -1  -6  -9  144.36    8.21
   1  -6   9  122.68   11.70
  -1  -6 -10  17.500   4.576
   1  -6  10  15.055   8.859
  -1  -6 -11  11.101   4.092
   1  -6  11  10.946   7.129
  -1  -6 -12  24.429   8.152
   1  -6  12  3.5985  6.6801
  -1  -6 -13  65.522   4.100
   1  -6  13  50.424  10.773
  -1  -6 -14  19.811   6.576
   1  -6  14  36.637   9.585
  -1  -6 -15  17.350   5.429
   1  -6  15  13.341   6.878
  -1  -6 -16  26.951   7.244
   1  -6  16  40.159  10.761
  -1  -6 -17  108.26    6.41
   1  -6  17  77.080   9.228
  -1  -6 -18  27.265   8.064
   1  -6  18  38.961  10.596
  -1  -6 -19  10.738   3.094
   1  -6  19  9.5631  3.0021
  -1  -6 -20  6.2883  2.2968
   1  -6  20  23.502   7.716
  -1  -6 -21  8.4468  3.8197
   1  -6  21  3.7307  6.3614
   1  -6  22  11.006   7.115
   1  -6  23  68.230  13.739
   1  -6  24  136.06   14.20
   1  -6  25  62.937  14.934
   1  -6  26  25.504  14.011
   1  -6  27  65.711  14.920
   1  -6  28  -3.396   7.035
   1  -6  29  5.2673  4.8831
   1  -6  30  -7.790   6.856
   1  -6  31  10.607   6.387
  -1  -7  31  11.737   7.228
  -1  -7  30  3.3018  6.6327
  -1  -7  29  17.771  10.538
  -1  -7  28 -0.2673  5.9662
  -1  -7  27  5.7234  4.6587
   1  -7 -26  36.106  10.304
  -1  -7  26  51.730  16.357
   1  -7 -25  4.8676  2.8365
  -1  -7  25  8.7812  6.2583
   1  -7 -24  -2.240   2.786
  -1  -7  24 -0.9416  7.2078
   1  -7 -23  12.063   5.448
  -1  -7  23  21.183   8.988
   1  -7 -22  88.094   8.269
  -1  -7  22  115.07   22.86
   1  -7 -21  210.44   10.92
  -1  -7  21  184.98   38.30
   1  -7 -20  14.879   3.944
  -1  -7  20  12.052   9.150
   1  -7 -19  6.4101  3.2066
  -1  -7  19  18.762   9.570
   1  -7 -18  56.603  14.071
  -1  -7  18  60.662  17.026
   1  -7 -17  79.367   5.275
  -1  -7  17  85.814   9.210
   1  -7 -16  25.877   9.273
  -1  -7  16  40.900  10.320
   1  -7 -15  9.0658  4.3210
  -1  -7  15  3.6473  4.7619
   1  -7 -14  5.3004  4.3243
  -1  -7  14  5.2865  6.8938
   1  -7 -13  43.587   7.482
  -1  -7  13  48.590  11.581
   1  -7 -12  2.4329  3.0673
  -1  -7  12  4.5577  7.2534
   1  -7 -11  50.410   7.553
  -1  -7  11  67.043   9.408
   1  -7 -10  44.179   8.557
  -1  -7  10  15.853   8.804
   1  -7  -9  91.336   8.312
  -1  -7   9  73.018  14.123
   1  -7  -8  140.03   12.37
  -1  -7   8  168.62   23.72
   1  -7  -7  157.26   12.12
  -1  -7   7  105.88   19.76
   1  -7  -6  526.43   12.94
  -1  -7   6  527.86   13.65
   1  -7  -5  2.2718  3.5100
  -1  -7   5  5.5423  7.3101
   1  -7  -4  13.273   5.513
  -1  -7   4  10.464   5.352
   1  -7  -3  8.8221  5.9757
  -1  -7   3 -0.7067  4.2476
   1  -7  -2  9.8331  4.5913
  -1  -7   2  4.4796  4.8808
   1  -7  -1  -2.118   4.002
  -1  -7   1  1.7326  4.0287
   1  -7   0  210.63   13.55
  -1  -7   0  214.47   16.90
   1  -7   1  99.321   6.991
  -1  -7  -1  111.67    9.39
  -1  -7  -2  285.68   16.34
   1  -7   2  298.46   18.01
  -1  -7  -3  11.625   6.544
   1  -7   3  26.508   8.274
  -1  -7  -4  257.17   15.19
   1  -7   4  219.31   14.52
  -1  -7  -5  1.3122  2.9087
   1  -7   5  9.4350  5.8395
  -1  -7  -6  123.51    8.49
   1  -7   6  121.58   10.54
  -1  -7  -7  13.738   5.420
   1  -7   7  8.6890  6.2948
  -1  -7  -9  77.928   5.989
   1  -7   9  79.902   9.603
  -1  -7 -10  441.38   11.16
   1  -7  10  412.96   27.68
  -1  -7 -11  5.7376  3.5628
   1  -7  11  -2.544   6.116
  -1  -7 -12  35.777   5.569
   1  -7  12  32.795   8.813
  -1  -7 -13  28.423   5.999
   1  -7  13  6.1013  6.8955
  -1  -7 -14  390.05   13.99
   1  -7  14  399.43   18.67
  -1  -7 -15  8.9453  2.7858
   1  -7  15  10.697   5.590
  -1  -7 -16  0.7446  1.4572
  -1  -7 -17  122.13   10.09
   1  -7  17  130.71   11.01
  -1  -7 -18  36.917   7.630
  -1  -7 -19  14.935   2.761
   1  -7  19  20.758   7.558
  -1  -7 -20  25.164   6.176
   1  -7  20  16.973  10.056
  -1  -7 -21  1.3956  1.5672
   1  -7  21  1.9171  4.0764
   1  -7  22  70.770  10.513
   1  -7  23  13.725   7.497
   1  -7  24  16.715   9.529
   1  -7  25  21.596  10.632
   1  -7  26  10.187   6.196
   1  -7  27  3.5796  6.3283
   1  -7  28  10.094   7.831
   1  -7  29  -4.125   6.943
   1  -7  30  13.243   7.128
  -1  -8  29  24.571  11.725
  -1  -8  28  13.665   7.110
  -1  -8  27  -1.466   8.036
  -1  -8  26  -8.345   7.620
  -1  -8  24  2.5567  5.8233
   1  -8 -23  36.507   6.919
  -1  -8  23  35.632  13.079
   1  -8 -22  10.684   4.323
  -1  -8  22  11.494   7.361
   1  -8 -21  115.35    6.76
  -1  -8  21  111.05   10.57
   1  -8 -20  29.097   6.578
  -1  -8  20  19.386   7.861
   1  -8 -19  4.1391  2.9456
  -1  -8  19  4.0922  6.8613
   1  -8 -18  13.495   5.327
  -1  -8  18  19.281   8.520
   1  -8 -17  9.7514  6.6017
  -1  -8  17   8.559  10.647
   1  -8 -16  85.749   8.039
  -1  -8  16  86.137  10.938
   1  -8 -15  33.436   7.527
  -1  -8  15  41.132  11.346
   1  -8 -14  246.35   13.17
  -1  -8  14  274.18   16.28
   1  -8 -13  36.687  11.281
  -1  -8  13  41.917  10.829
   1  -8 -12  3.8878  3.7373
  -1  -8  12  22.581   8.287
   1  -8 -11  23.246   5.974
  -1  -8  11  45.325  10.682
   1  -8 -10  246.88    9.45
  -1  -8  10  246.75   11.92
   1  -8  -9  48.622   8.590
  -1  -8   9  63.387   9.440
   1  -8  -8  140.29   63.66
  -1  -8   8  128.75   23.30
   1  -8  -7  291.32   13.02
  -1  -8   7  244.75   12.58
   1  -8  -6  2.5216  4.6074
  -1  -8   6  1.5635  2.4453
   1  -8  -5  2.8849  4.5090
  -1  -8   5  2.0166  2.9220
   1  -8  -4  -1.822   3.792
  -1  -8   4  -3.711   4.967
   1  -8  -3  30.143  12.201
  -1  -8   3  17.849   6.473
   1  -8  -2  16.416   8.501
  -1  -8   2  10.723   5.254
   1  -8  -1  6.0786  4.7894
  -1  -8   1  4.5665  4.6305
   1  -8   0  3.7712  3.2497
  -1  -8   0  4.1772  4.8327
  -1  -8  -1  98.377   8.402
   1  -8   1  102.04    9.19
  -1  -8  -2  -3.680   4.348
   1  -8   2  3.4639  3.4306
  -1  -8  -3  31.598  10.997
   1  -8   3  28.258   9.386
  -1  -8  -4  9.6831  5.3042
   1  -8   4  7.6455  5.5891
  -1  -8  -5  -2.224   2.794
   1  -8   5  -1.170   5.210
  -1  -8  -6  56.231  12.665
   1  -8   6  53.097  10.625
  -1  -8  -7  253.26    9.27
   1  -8   7  238.94   11.47
  -1  -8  -8  85.712   6.882
   1  -8   8  78.950   9.857
  -1  -8  -9  65.522   5.040
   1  -8   9  73.053   9.222
  -1  -8 -10  177.46    7.62
   1  -8  10  141.38   64.20
  -1  -8 -11  100.01    5.70
   1  -8  11  90.347  11.444
  -1  -8 -12  187.82   11.11
   1  -8  12  208.49   14.99
  -1  -8 -13  44.261   5.673
   1  -8  13  39.333  11.320
  -1  -8 -14  25.834   5.627
   1  -8  14  33.818  11.889
  -1  -8 -15  31.267   6.166
   1  -8  15  30.978   7.386
  -1  -8 -16  26.162   6.736
   1  -8  16  14.707   6.353
  -1  -8 -17  12.233   3.410
   1  -8  17  14.513   6.188
  -1  -8 -18  14.456   4.436
   1  -8  18  17.827   7.311
   1  -8  19  73.675  10.615
   1  -8  20  75.035  18.211
   1  -8  21  -3.824   6.382
   1  -8  22  16.762  10.841
   1  -8  23  6.1535  6.7978
   1  -8  24  28.209  10.848
   1  -8  25  18.479   9.425
   1  -8  26  7.4353  6.5842
   1  -8  27  -6.371   7.363
   1  -8  28  2.2062  7.0813
  -1  -9  26  -10.44    7.22
  -1  -9  25  7.6253  8.0053
  -1  -9  24  24.909  11.921
  -1  -9  23  17.640  10.060
  -1  -9  22  0.9847  3.3391
   1  -9 -21  28.780  11.123
  -1  -9  21  38.386  16.649
   1  -9 -20  36.758   9.005
  -1  -9  20  42.217  17.684
   1  -9 -19  15.659   6.051
  -1  -9  19  12.299   6.912
   1  -9 -18  17.332   5.524
  -1  -9  18  16.889   8.584
   1  -9 -17  187.99    6.61
  -1  -9  17  157.08   11.73
   1  -9 -16  53.328   6.487
  -1  -9  16  21.370  10.195
   1  -9 -15  20.460   6.898
  -1  -9  15  19.199   8.127
   1  -9 -14  13.624   3.555
  -1  -9  14  20.794   9.718
   1  -9 -13  16.264   5.177
  -1  -9  13  20.587   7.322
   1  -9 -12  2.5271  3.6689
  -1  -9  12  4.8816  7.1558
   1  -9 -11  173.73    8.39
  -1  -9  11  159.90    9.23
   1  -9 -10  62.361   9.681
  -1  -9  10  77.448  10.787
   1  -9  -9  279.37   15.39
  -1  -9   9  291.17   17.97
   1  -9  -8  58.258   7.944
  -1  -9   8  70.509   9.473
   1  -9  -7  5.9924  6.2454
  -1  -9   7  2.8610  6.2766
   1  -9  -6  89.280   8.538
  -1  -9   6  74.512   9.477
   1  -9  -5  72.370  13.728
  -1  -9   5  65.754   9.642
   1  -9  -4  41.883   9.824
  -1  -9   4  54.306  10.761
   1  -9  -3  154.58   17.18
  -1  -9   3  152.83   12.38
   1  -9  -2  43.950  11.328
  -1  -9   2  40.052   7.694
   1  -9  -1  138.38   10.33
  -1  -9   1  135.04   13.46
   1  -9   0  6.7462  3.4617
  -1  -9   0  18.098   5.712
  -1  -9  -1  12.098   6.459
   1  -9   1  19.387   6.414
  -1  -9  -2  22.156   5.360
   1  -9   2  8.2051  4.8744
  -1  -9  -3  62.399  14.219
   1  -9   3  67.437  13.686
  -1  -9  -4  51.779   7.889
   1  -9   4  57.795  16.374
  -1  -9  -5  27.797  10.595
   1  -9   5  45.409  10.402
  -1  -9  -6  38.754   6.977
   1  -9   6  45.756  11.072
  -1  -9  -7  43.598   7.002
   1  -9   7  37.715   8.746
  -1  -9  -8  109.25   12.93
   1  -9   8  121.50   10.76
  -1  -9  -9  222.01   12.33
   1  -9   9  232.02   16.21
  -1  -9 -10  58.229   7.804
   1  -9  10  68.447   9.213
  -1  -9 -11  97.749   5.611
   1  -9  11  90.034  57.110
  -1  -9 -12  107.22    5.48
   1  -9  12  85.606  12.730
   1  -9  13  16.151   6.666
  -1  -9 -14  13.652   4.150
   1  -9  14  7.3329  5.9155
  -1  -9 -15 -0.7774  2.2662
   1  -9  15  11.939   6.578
  -1  -9 -16  21.582   6.321
   1  -9  16  9.3378  6.7554
   1  -9  17  83.961  15.701
   1  -9  18  16.085   9.907
   1  -9  19  22.603   9.872
   1  -9  20  25.872   8.970
   1  -9  21  17.058   9.839
   1  -9  22  12.717   6.773
   1  -9  23  -3.934   7.366
   1  -9  24  63.515  14.430
   1  -9  25  -9.888   7.753
  -1 -10  23  6.9212  6.1375
  -1 -10  22  -1.382   4.772
  -1 -10  21  5.1570  8.2831
  -1 -10  20  4.4699  6.8422
  -1 -10  19  37.300  11.869
   1 -10 -18 -0.9568  2.4338
  -1 -10  18  0.2544  8.0910
   1 -10 -17  -1.603   2.672
  -1 -10  17  10.785   7.766
   1 -10 -16  7.2068  4.7008
  -1 -10  16  17.347  10.484
   1 -10 -15  22.005   7.425
  -1 -10  15  22.116  10.263
   1 -10 -14  55.421  14.032
  -1 -10  14  51.755  12.579
   1 -10 -13  13.175   5.715
   1 -10 -12  41.031  10.839
  -1 -10  12  21.921   8.386
   1 -10 -11  66.375   6.711
  -1 -10  11  69.213  11.938
   1 -10 -10  20.110   7.910
  -1 -10  10  18.086  10.878
   1 -10  -9  122.72   10.44
  -1 -10   9  140.86   15.41
   1 -10  -8  30.468   8.843
  -1 -10   8  25.424   9.389
   1 -10  -7  55.180  11.970
  -1 -10   7  56.958  11.036
   1 -10  -6  4.8393  6.3786
  -1 -10   6  14.048   8.021
   1 -10  -5  41.177   9.045
  -1 -10   5  47.977   8.720
   1 -10  -4  10.229   8.178
  -1 -10   4  16.921   8.055
   1 -10  -3  193.29   11.28
  -1 -10   3  188.79   12.77
   1 -10  -2  118.34   12.03
  -1 -10   2  95.484  20.443
   1 -10  -1  223.25   12.69
  -1 -10   1  240.52   14.66
  -1 -10   0  9.0735  7.2680
   1 -10   0  0.9016  2.5892
  -1 -10  -1  19.025   5.389
   1 -10   1  31.596  21.118
   1 -10   2  6.0183  5.8112
  -1 -10  -2  9.5176  8.3033
  -1 -10  -3  30.380   9.659
   1 -10   3  44.697   8.173
  -1 -10  -4  5.6745  4.5712
   1 -10   4  9.4040  6.7457
  -1 -10  -5  4.6365  4.2019
   1 -10   5  13.502   6.004
  -1 -10  -6  34.018   7.785
   1 -10   6  21.419   8.881
  -1 -10  -7  60.488   6.967
   1 -10   7  62.374  10.425
  -1 -10  -8  10.949   3.890
   1 -10   8  7.5461  6.5305
  -1 -10  -9  226.13   12.47
   1 -10   9  164.77   13.65
  -1 -10 -10  1.1189  2.9425
   1 -10  10 -0.1314  5.9376
  -1 -10 -11  35.120   8.925
   1 -10  11  46.238  11.949
  -1 -10 -12  14.012   6.437
   1 -10  12  13.232   9.911
  -1 -10 -13  21.854   5.567
   1 -10  13  22.657  10.266
   1 -10  14  -3.527   7.010
   1 -10  15 -0.1983  6.7237
   1 -10  16  58.259  31.773
   1 -10  17  83.181  12.834
   1 -10  18  16.276  10.337
   1 -10  19  18.564   9.396
   1 -10  20  17.507   9.529
   1 -10  21  3.3408  2.6136
   1 -10  22  0.3575  6.4913
  -1 -11  19  14.213   8.392
  -1 -11  18  21.689  10.178
  -1 -11  17  27.878  11.441
   1 -11 -16 -0.8374  2.3828
  -1 -11  16  6.8977  8.0803
   1 -11 -15  17.491   5.191
  -1 -11  15  15.004  10.778
   1 -11 -14  7.1302  3.9335
  -1 -11  14  3.5668  7.6091
   1 -11 -13  8.4570  4.2109
   1 -11 -12  21.338   6.266
  -1 -11  12  39.071  11.648
   1 -11 -11  27.000   8.221
  -1 -11  11  35.830   9.638
   1 -11 -10  25.234   8.418
  -1 -11  10  17.404   7.293
   1 -11  -9  67.889   5.311
  -1 -11   9  92.854  17.189
   1 -11  -8  6.2529  4.4858
  -1 -11   8  1.0480  5.9901
   1 -11  -7  26.961   7.693
  -1 -11   7  19.713   7.461
   1 -11  -6  -2.837   3.436
  -1 -11   6  -2.024   5.378
   1 -11  -5  4.0175  3.9070
  -1 -11   5  5.7910  7.7194
   1 -11  -4  13.305   7.512
  -1 -11   4  2.6539  5.5070
   1 -11  -3  80.154  12.805
  -1 -11   3  112.72   19.02
   1 -11  -2  28.971  10.251
  -1 -11   2  9.9178  7.7824
   1 -11  -1  109.49    8.77
  -1 -11   1  94.541   7.700
  -1 -11   0  8.6153  4.8661
  -1 -11  -1  63.531  15.728
   1 -11   1  67.023  14.063
  -1 -11  -2  135.50    8.93
   1 -11   2  150.47   24.69
  -1 -11  -3  66.432  17.377
   1 -11   3  97.209  11.619
  -1 -11  -4  45.340  14.033
   1 -11   4  63.831  15.829
  -1 -11  -5  14.153   5.685
   1 -11   5  6.7880  6.7748
  -1 -11  -6  25.276   7.140
   1 -11   6  23.686  11.343
  -1 -11  -7  14.982   4.032
   1 -11   7  18.650   8.096
  -1 -11  -8  15.023   5.040
   1 -11   8  9.3380  7.1636
  -1 -11  -9  69.289   5.340
   1 -11   9  66.170  18.969
  -1 -11 -10  9.8756  4.5799
   1 -11  10  -1.623   7.434
  -1 -11 -11  13.567   4.184
   1 -11  11  14.414  11.326
   1 -11  12  22.991  10.304
   1 -11  13  8.6638  7.1816
   1 -11  14  27.565  12.565
   1 -11  15  18.823   7.879
   1 -11  16  6.8320  7.9512
   1 -11  17  26.990  13.193
   1 -11  18  4.3083  7.7321
  -1 -12  14  46.849  11.649
   1 -12 -13  23.828   6.364
  -1 -12  13  12.181   7.550
   1 -12 -12  19.440   6.097
  -1 -12  12  8.1228  5.8844
   1 -12 -11  4.4546  4.6893
  -1 -12  11  -2.386   4.770
   1 -12 -10  -1.094   3.202
  -1 -12  10  1.7313  4.5826
   1 -12  -9  0.5287  3.2382
  -1 -12   9  5.8173  4.9423
   1 -12  -8  6.4795  4.1960
  -1 -12   8  5.9900  6.2601
   1 -12  -7  12.444   4.682
  -1 -12   7  6.4549  5.2051
   1 -12  -6  8.9599  7.4342
  -1 -12   6  5.7562  4.4229
   1 -12  -5  1.7197  3.5517
  -1 -12   5  13.002   5.170
   1 -12  -4  16.501   6.351
   1 -12  -3  3.5327  2.7633
   1 -12  -2  15.388   6.007
   1 -12  -1  2.3558  3.9112
  -1 -12   1  5.8946  5.0266
  -1 -12   0  1.5162  2.5454
   1 -12   0  0.6198  3.8922
  -1 -12  -1  5.4379  5.9844
   1 -12   1  3.4287  4.5310
  -1 -12  -2  11.870   5.950
   1 -12   2  14.291   5.583
  -1 -12  -3  6.1305  4.9647
   1 -12   3  6.8373  4.6954
   1 -12   4  10.255   6.391
  -1 -12  -5  16.480   6.723
   1 -12   5 -0.2791  4.0106
  -1 -12  -6  3.8049  3.8306
   1 -12   6  3.3568  3.7115
  -1 -12  -7  61.222   7.681
   1 -12   7  63.253  12.954
  -1 -12  -8  0.1467  2.7341
   1 -12   8  23.086   9.161
   1 -12   9  29.919  10.759
   1 -12  10  21.279   7.350
   1 -12  11  141.36   25.83
   1 -12  12  8.5340  6.9079
   1 -12  13  13.148   6.019
   1 -13  -2  34.426  10.759
  -1 -13   2  11.195   7.238
   1 -13  -1  6.8856  5.1252
  -1 -13   1  9.0623  6.3051
   1 -13   0  10.686   7.487
  -1 -13   0  4.0323  3.6559
  -1 -13  -1  7.8633  5.8578
   1 -13   1  6.0033  6.8846
  -2   0  37  9.1494  6.9243
  -2   0  36  66.887  14.446
  -2   0  35  -1.049   6.760
  -2   0  34  180.08   15.54
  -2   0  33  8.4976  6.6504
  -2   0  32  21.797   9.943
  -2   0  31  3.7814  7.1772
  -2   0  30  602.36  156.45
  -2   0  29  2.9032  5.6728
  -2   0  28  -1.711   6.604
  -2   0  27  52.907  15.611
  -2   0  24  729.70   29.45
  -2   0  23  7.4255  4.9374
  -2   0  22  27.393  14.209
  -2   0  21  -8.486   5.486
  -2   0  20  507.86  271.86
  -2   0  19  -5.415   6.135
  -2   0  18  422.85   19.52
  -2   0  17  12.506   4.782
  -2   0  16 1303.47   22.50
  -2   0  15  4.2799  3.9443
  -2   0  14  150.35   10.28
  -2   0  13  -2.012   4.925
  -2   0  12  263.99   11.06
  -2   0  11  8.5653  4.8133
  -2   0  10  27.327   6.502
   2   0  -9  2.0206  1.6518
   2   0  -8  113.88    8.24
   2   0  -7  2.0880  1.3585
   2   0  -6 2621.90   24.62
   2   0  -5  119.28    7.39
  -2   0   5  120.45   26.26
   2   0  -4 2314.98   20.90
  -2   0   4 2319.14   22.50
   2   0   2 4880.09   42.98
  -2   0  -2 5062.80   45.26
   2   0   3  113.46    6.29
  -2   0  -3  113.11    6.48
  -2   0  -3  110.01    6.22
   2   0   4 3039.18   27.61
  -2   0  -4 2990.80   26.98
   2   0   5  19.547   5.035
  -2   0  -5  19.387   6.742
  -2   0  -5  15.132   5.401
  -2   0  -6 2185.08   20.17
  -2   0  -6 2175.50   20.86
   2   0   7  8.8206  4.5656
  -2   0  -7  6.6263  4.6336
  -2   0  -7  4.9567  2.3841
   2   0   8  391.15   14.51
  -2   0  -8  374.07   13.08
  -2   0  -8  390.37   13.24
   2   0   8  369.58   12.45
   2   0   9  8.5545  3.2465
  -2   0  -9  6.4253  2.2276
   2   0   9  2.7212  1.5802
   2   0  10 1344.28   13.90
   2   0  10 1308.67   12.77
   2   0  11  130.37   10.27
   2   0  11  123.47    5.02
   2   0  12  4.5079  2.4655
   2   0  12  5.7429  1.7281
   2   0  14  940.68   18.00
   2   0  14  918.12  466.87
   2   0  15  -3.102   4.489
   2   0  15  2.9139  1.6142
   2   0  16  400.69   18.43
   2   0  16  384.17   16.15
   2   0  17  16.988   7.054
   2   0  18  95.963   7.076
   2   0  19  6.0270  6.3860
   2   0  20  102.54    7.06
   2   0  21  70.952   8.250
   2   0  23  2.0270  3.2239
   2   0  24  137.47   12.73
   2   0  25  6.8181  3.9317
   2   0  26  18.832   6.006
   2   0  27  27.934   8.721
   2   0  28  360.31   95.90
   2   0  29  13.924   9.791
   2   0  30  5.1627  4.5461
   2   0  31  25.567  11.436
   2   0  33  2.4562  3.8287
   2   0  34  26.428  10.337
  -2  -1  37  54.639  12.852
  -2   1  37  73.023  16.024
  -2  -1  36  15.220  10.273
  -2   1  36  19.297   8.389
  -2  -1  35  154.62   13.86
  -2   1  35  109.99   27.95
  -2  -1  34  -2.083   7.364
  -2   1  34  -1.826   6.056
  -2  -1  33  35.349  13.430
  -2   1  33  24.083  10.459
  -2  -1  32  43.212  10.780
  -2   1  32  38.435   8.325
  -2  -1  31  21.271  13.672
  -2   1  31  42.643  13.968
  -2  -1  30  22.438   9.165
  -2   1  30  40.658   9.952
  -2  -1  29  123.54   28.29
  -2   1  29  101.11   25.13
  -2   1  28  20.187   6.976
  -2  -1  28  23.204   8.449
  -2  -1  27  96.308  12.575
  -2   1  27  92.832  10.710
  -2  -1  26  82.702  12.154
  -2   1  26  75.672   9.778
  -2  -1  25  730.62   29.07
  -2   1  25  707.34   26.34
  -2  -1  24  24.983  10.195
  -2   1  24  19.848   7.780
  -2  -1  24  2.9279  1.9263
  -2  -1  23  915.11   27.60
  -2  -1  23  876.99   18.09
  -2   1  22  15.444   8.795
  -2  -1  21  279.69   20.86
  -2   1  21  256.37   15.38
  -2  -1  20  12.672  10.099
  -2   1  20  4.9454  4.7332
  -2  -1  19  654.89   21.18
  -2   1  19  626.60   19.54
  -2   1  18  -1.423   4.576
  -2  -1  17  15.126   6.194
  -2   1  17  32.367   7.550
  -2  -1  16  6.2462  4.2374
  -2   1  16  0.6562  4.7432
  -2  -1  15  232.88  118.62
   2  -1 -14  212.40   10.07
  -2  -1  14  197.34    9.60
   2  -1 -13  162.39    6.73
  -2  -1  13  173.02   14.52
   2  -1 -12  11.660   5.551
  -2  -1  12  7.0287  4.1793
   2  -1 -11 1421.21   15.93
  -2  -1  11 1444.49   17.62
   2  -1 -10  57.224   5.966
  -2  -1  10  62.822  16.685
   2  -1  -9 1490.44   15.28
  -2  -1   9 1536.10   18.24
   2  -1  -8 2173.24   21.97
  -2  -1   8 2163.33   24.31
   2  -1  -6  821.14   19.17
  -2  -1   6  837.60   20.24
  -2  -1   6  816.97   18.31
   2  -1  -5 2321.48   21.61
  -2  -1   5 2323.86   22.70
  -2  -1   5 2343.10   21.90
   2  -1  -4 1720.77   16.17
  -2  -1   4 1669.09   19.32
  -2  -1   4 1659.06   16.09
  -2  -1   2 1039.84   22.48
   2  -1  -2 1021.01   21.79
   2   1  -2 1035.80   22.35
  -2  -1   2 1069.21   22.98
   2  -1   0 4699.39   41.71
  -2  -1   0 4576.32   41.43
   2   1   0 4636.35   41.73
   2   1   1 1756.58   15.60
   2  -1   1 1801.30   17.57
   2   1   1 1757.26   17.79
  -2  -1  -1 1782.17   18.70
   2  -1   2  110.81    6.64
  -2   1  -2  109.45    6.39
  -2  -1  -2  107.93    9.12
   2   1   2  98.869   6.393
   2  -1   4  435.52   15.12
   2   1   4  405.69   13.16
  -2   1  -4  434.73   15.43
  -2  -1  -4  397.18   13.02
  -2  -1  -4  411.39   17.11
   2   1   4  390.29   14.20
  -2  -1  -5 5346.02   46.91
  -2  -1  -5 5340.22   47.97
   2   1   5 5229.87   48.53
   2  -1   6  143.12    7.11
   2   1   6  131.76    6.37
  -2  -1  -6  135.08    5.61
  -2  -1  -6  140.68    6.05
   2   1   6  144.93    7.32
   2  -1   7  498.66   18.37
   2   1   7  459.10   15.38
  -2  -1  -7  460.63   15.45
   2   1   7  459.68   15.98
   2  -1   8 3190.82   32.65
  -2  -1  -8 3125.99   28.37
   2   1   8 3162.55   29.31
   2  -1   9 1220.12   15.65
   2   1   9 1183.96   13.69
  -2  -1  -9 1199.93   13.93
   2   1   9 1123.71  242.35
  -2   1  -9 1194.97   11.93
   2   1  10 1218.41   19.36
  -2  -1 -10 1221.53   14.09
  -2   1 -10 1210.85   11.80
   2  -1  11  118.07    8.91
   2  -1  12 2072.65   32.25
   2   1  12 2083.60   32.00
   2  -1  13  313.85   14.23
   2   1  13  296.40   14.45
   2  -1  14  288.32   12.87
   2   1  14  294.90   13.56
   2  -1  15  346.74   13.64
   2   1  15  348.85   13.50
   2  -1  16  23.239   8.758
   2   1  16  15.213   7.065
   2  -1  17  362.76   18.34
   2   1  17  339.93   16.09
   2  -1  18  94.753  13.898
   2   1  18  112.96   12.52
   2  -1  19  125.70   13.48
   2   1  19  124.60   11.95
   2  -1  20  295.92   15.09
   2   1  20  308.94   19.20
   2  -1  21  164.33   12.46
   2   1  21  170.54   13.02
   2  -1  22  289.32   13.29
   2   1  22  319.91   13.17
   2  -1  23  246.21   12.56
   2   1  23  263.42   12.13
   2  -1  24  21.311   5.373
   2   1  24  32.551  10.158
   2  -1  25  98.415  19.956
   2   1  25  126.01    8.13
   2   1  26  10.524   6.997
   2  -1  26  8.6137  6.4596
   2  -1  27  200.69   12.82
   2   1  27  179.91    9.24
   2   1  28  8.9575  6.6737
   2  -1  28  8.7841  6.7360
   2  -1  29  100.62   23.86
   2   1  29  76.496  20.544
   2  -1  30 -0.9495  4.5752
   2  -1  31  5.8158  5.7618
   2   1  31  2.5798  2.3659
   2   1  32  23.114   8.424
   2  -1  32  26.191  13.728
   2  -1  33  22.211   8.117
   2  -1  35  9.0253  4.3574
  -2  -2  36  13.149   6.592
  -2   2  36  20.917   8.973
  -2  -2  35  29.991  10.514
  -2   2  35  9.0491  7.3765
  -2  -2  34  90.303  13.916
  -2   2  34  90.893  17.071
  -2  -2  33  27.773   8.198
  -2   2  33  14.503  11.071
  -2  -2  32  115.41   12.11
  -2   2  32  97.830  25.784
  -2  -2  31  16.249   9.231
  -2   2  31  14.841   8.393
  -2  -2  30  84.704  10.237
  -2   2  30  45.313  18.156
  -2  -2  29  20.393  11.898
  -2   2  29  3.7503  5.6882
  -2  -2  28  331.78   36.51
  -2   2  28  346.09   28.67
  -2  -2  27  26.504  13.827
  -2   2  27  15.985   8.919
  -2  -2  26  23.591   9.405
  -2   2  26  32.134  12.877
  -2  -2  25  22.080   9.837
  -2   2  25  8.2784  3.2854
  -2  -2  24  170.23   11.65
  -2   2  24  143.90   14.86
  -2  -2  23  14.367   8.260
  -2   2  23  11.643   4.828
  -2  -2  23  16.827   5.288
  -2   2  22  825.16   20.86
  -2  -2  22  787.04   16.06
  -2  -2  21  36.040  11.284
  -2   2  21  20.489   7.200
  -2  -2  20  106.22   13.40
  -2   2  20  124.79   10.90
  -2  -2  20  104.25    7.24
  -2  -2  19  43.919  12.540
  -2  -2  19  29.164   6.450
   2  -2 -18 1751.03   49.98
  -2  -2  18 1764.37   48.25
   2  -2 -17  163.26   14.31
  -2  -2  17  138.90    8.52
   2  -2 -16  743.83   16.58
  -2  -2  16  750.90   19.23
  -2  -2  16  708.87   15.71
   2  -2 -15  27.745   7.316
  -2  -2  15  29.817   6.461
  -2  -2  15  13.577   5.589
   2  -2 -14  108.14    9.72
  -2  -2  14  122.77    9.63
  -2  -2  14  104.81    7.42
   2  -2 -13  239.00   12.84
  -2  -2  13  237.89   10.96
  -2  -2  13  204.30    7.41
  -2  -2  12 1727.19   18.60
   2  -2 -11  144.44    6.67
  -2  -2  11  130.67    9.27
  -2  -2  11  138.02    5.99
   2  -2 -10  96.035   8.880
  -2  -2  10  93.786  10.122
  -2  -2  10  103.19    8.64
   2  -2  -9  263.38    9.59
  -2  -2   9  251.41   11.85
  -2  -2   9  244.30    9.04
   2   2  -9  246.48    8.40
   2  -2  -8  625.36   15.12
  -2  -2   8  657.94   15.58
  -2  -2   8  651.88   15.75
   2  -2  -7  92.161   6.396
  -2  -2   7  79.890   6.357
  -2  -2   7  94.667   9.659
   2   2  -7  103.42    6.45
   2  -2  -6  46.561   4.062
  -2  -2   6  44.807  16.614
  -2  -2   6  56.952  11.381
   2  -2  -5  142.38    6.29
  -2  -2   5  143.08    8.18
  -2  -2   5  148.62   11.24
   2  -2  -4  473.82   15.96
  -2  -2   4  494.71   17.46
  -2  -2   4  495.13   17.38
   2  -2  -3  156.17    6.79
  -2  -2   3  175.78    9.17
   2   2  -3  156.65    9.08
  -2  -2   3  156.70    7.96
   2  -2  -2 3584.98   32.57
  -2  -2   2 3567.66   33.80
   2   2  -2 3525.07   32.48
  -2  -2   2 3450.95   33.18
  -2  -2   1 1923.76   20.00
  -2  -2   1 1940.71   23.24
   2  -2   0 2385.88   22.44
  -2  -2   0 2387.38   27.41
   2  -2   1 1141.19  246.28
  -2  -2  -1 1150.71   13.10
   2   2   1 1145.89   11.48
  -2  -2  -1 1141.21  246.24
   2  -2   2 1969.75   20.68
  -2  -2  -2 1984.81   18.71
  -2  -2  -2 1946.80   20.31
   2  -2   3  140.76    7.24
   2   2   3  137.64    5.36
   2  -2   4  19.615   4.823
   2   2   4  11.349   2.189
   2   2   5  153.29    5.39
   2  -2   5  143.88   12.93
   2  -2   6  226.66    9.22
   2   2   6  231.95    8.60
   2   2   7  441.95   14.40
   2  -2   7  428.01   15.64
   2   2   7  444.40   14.79
   2   2   8  695.24   14.87
   2  -2   8  676.77   16.84
   2   2   8  698.09   15.13
   2   2   9  24.774   3.905
   2  -2   9  23.595  11.469
   2   2   9  26.210   4.708
   2   2  10  928.69   19.85
   2  -2  10  882.70   21.44
   2   2  10  911.04   20.08
   2   2  11 1686.23   25.46
   2  -2  11 1601.35   26.46
   2   2  11 1687.85   26.75
   2  -2  12 1918.05   32.12
   2   2  12 1931.36   33.11
   2  -2  13 1851.67   35.71
   2   2  13 1897.15   30.38
   2  -2  14  842.86   20.76
   2   2  14  847.69   21.09
   2  -2  15  49.796  16.134
   2   2  15  70.803  14.267
   2  -2  16  765.45   22.26
   2   2  16  798.38   21.93
   2  -2  17  5.4137  6.9767
   2   2  17  -4.266   3.657
   2  -2  18  136.86   11.10
   2   2  18  158.59   14.45
   2  -2  19  35.411   4.984
   2   2  19  31.306   5.790
   2  -2  20  113.62   21.30
   2   2  20  112.68   13.73
   2  -2  21  5.1703  3.3264
   2   2  21  12.080   6.439
   2  -2  22  174.58   15.67
   2   2  22  151.79   11.10
   2  -2  23  21.909   9.297
   2   2  23  9.9453  4.6587
   2  -2  24  14.350   5.213
   2   2  24  34.415  10.505
   2  -2  25  12.579   5.922
   2   2  25  11.644   6.830
   2  -2  26  335.52   14.41
   2   2  26  316.22   11.80
   2  -2  27  29.759   7.414
   2   2  27  30.548   8.027
   2  -2  28  9.0260  6.2360
   2   2  28  5.0632  5.1406
   2  -2  29  13.196   8.561
   2   2  29  12.372   6.390
   2  -2  30  122.10   22.79
   2   2  30  142.76    7.92
   2  -2  31  -6.956   5.196
   2  -2  32  1.7193  3.4712
   2  -2  33  7.8142  3.8019
   2  -2  34  9.4826  3.4061
  -2  -3  36  -2.144   6.871
  -2   3  36  7.1328  4.5357
  -2  -3  35  12.441   8.438
  -2   3  35  7.9873  6.4525
  -2  -3  34 -0.2981  6.6942
  -2  -3  33  161.59   17.39
  -2   3  33  92.630  28.692
  -2  -3  32  18.210   9.281
  -2   3  32  5.3621  7.3718
  -2  -3  31  10.630   6.754
  -2   3  31  31.070  11.113
  -2  -3  30  68.567  13.956
  -2   3  30  72.125  15.004
  -2  -3  29  51.022   9.531
  -2   3  29  34.572  12.318
  -2  -3  28  5.9266  5.4600
  -2   3  28  5.3964  4.9502
  -2  -3  27  376.73   17.93
  -2   3  27  345.57   26.93
  -2  -3  26  3.1749  6.9269
  -2   3  26 -0.5355  5.4276
  -2  -3  25  80.840  11.091
  -2   3  25  69.987  15.024
  -2  -3  24  2.1115  7.5986
  -2   3  24  11.328   7.228
  -2  -3  23  342.44   15.23
  -2   3  23  377.11   15.62
  -2  -3  22  32.265  14.172
   2  -3 -21  695.30   18.24
  -2  -3  21  616.87   19.50
   2  -3 -20  64.727  14.515
  -2  -3  20  54.890  10.546
   2  -3 -19  22.945   9.359
  -2  -3  19  25.069  10.374
   2  -3 -18  3.0106  2.3607
  -2  -3  18  -4.270   6.747
   2  -3 -17  732.68   22.30
  -2  -3  17  754.24   22.97
   2  -3 -16  12.862   4.447
  -2  -3  16  17.636   9.491
   2  -3 -15  63.077   4.748
  -2  -3  15  59.757   4.327
   2  -3 -13 1483.87   25.36
  -2  -3  13 1532.52   26.63
  -2  -3  13 1508.31   24.99
   2  -3 -12  17.731   6.761
  -2  -3  12  15.466   6.496
   2  -3 -11  578.84   12.97
  -2  -3  11  595.41   14.88
  -2  -3  11  558.88   12.69
   2  -3 -10  805.10   18.71
  -2  -3  10  808.32   18.71
  -2  -3  10  785.40   17.81
   2  -3  -9  186.26    7.67
  -2  -3   9  181.06   11.76
  -2  -3   9  183.83    9.65
   2  -3  -8  686.01   15.71
  -2  -3   8  662.37   15.88
  -2  -3   8  683.59   16.73
   2  -3  -7  3.7805  2.6131
  -2  -3   7  -3.848   4.721
  -2  -3   7 -0.0463  2.9513
   2  -3  -6  776.45   17.57
  -2  -3   6  810.69   19.17
  -2  -3   6  777.40   18.66
   2  -3  -5  420.37   14.84
  -2  -3   5  422.67   14.99
   2  -3  -4  7.6944  2.1013
  -2  -3   4  6.1752  4.5168
   2  -3  -3 1013.70   22.63
  -2  -3   3 1008.66   23.67
   2  -3  -2  795.15   18.12
  -2  -3   2  852.88   19.04
   2  -3  -1  389.67   14.07
  -2  -3   1  374.84   13.00
   2  -3   0 1259.93   15.00
  -2  -3   0 1268.53   13.27
   2   3   0 1306.34   12.84
   2  -3   1  933.13   21.23
  -2  -3  -1  906.57   19.83
   2   3   1  900.55   20.23
  -2  -3  -3  603.20   13.36
   2  -3   3  622.31   14.98
   2   3   3  551.76  119.13
  -2  -3  -4  0.8595  1.0714
   2  -3   4  9.4774  4.2989
   2   3   4  0.2954  1.1481
  -2  -3  -5  431.39   14.33
   2  -3   5  437.06   15.88
   2   3   5  442.47   14.54
  -2  -3  -6  443.74   14.63
   2   3   6  429.73   14.16
   2  -3   6  418.18   15.45
  -2  -3  -7  38.996   2.468
   2   3   7  41.167   3.504
   2  -3   7  45.767   6.519
  -2  -3  -8  217.66    7.54
   2   3   8  214.78    7.77
   2  -3   8  223.70    9.83
  -2  -3  -9  28.335   5.978
   2   3   9  26.718   3.712
   2  -3   9  27.432   9.961
  -2  -3 -10 1607.60   24.90
   2  -3  10 1485.98   24.03
   2   3  11  873.39   18.02
   2  -3  11  878.07   20.79
   2   3  11  838.71   19.27
   2   3  12  914.11  464.82
   2  -3  12  899.50   22.50
   2   3  12  884.45   19.52
   2  -3  13  376.21   14.62
   2   3  13  360.13   13.64
   2  -3  14  587.54   22.28
   2   3  14  570.32   18.86
   2  -3  15  316.11   24.73
   2   3  15  334.19   15.46
   2  -3  16  205.25   29.06
   2   3  16  194.18   10.53
   2  -3  17  556.26   16.65
   2   3  17  597.44   14.33
   2   3  18  7.6123  3.7304
   2  -3  19  614.26   17.81
   2   3  19  652.07   16.96
   2   3  20  134.15   17.90
   2  -3  21  411.96   18.04
   2   3  21  400.44   15.39
   2  -3  22  6.0875  6.0413
   2  -3  23  17.246   6.406
   2   3  23  25.142   8.826
   2  -3  24  10.307   7.253
   2   3  24  8.3371  4.5128
   2  -3  25  207.13   14.13
   2   3  25  197.42   15.74
   2  -3  26  46.831  13.858
   2   3  26  40.789   9.572
   2  -3  27  50.414  10.386
   2   3  27  40.957  11.433
   2  -3  28  15.628   7.913
   2  -3  29  12.842   4.277
   2  -3  30  15.590   7.574
   2  -3  31  131.00   13.04
   2  -3  32  9.6799  7.3799
   2  -3  33  5.6280  3.5554
   2  -3  34  12.116   4.958
  -2  -4  35  17.603  10.149
  -2  -4  34  5.5987  7.8428
  -2   4  34  13.047   5.407
  -2  -4  33  57.265   9.869
  -2   4  33  25.195   8.708
  -2  -4  32  35.387  13.189
  -2  -4  31  3.7312  7.0605
  -2   4  31  9.7186  5.8459
  -2  -4  30  203.66   17.61
  -2   4  30  228.44   21.45
  -2  -4  29  49.023  15.469
  -2   4  29  55.439  15.246
  -2  -4  28  78.076  10.597
  -2   4  28  52.471  13.192
  -2  -4  27  0.1839  6.5222
  -2   4  27  5.7196  4.0557
  -2  -4  26  55.752   9.227
  -2   4  26  54.876  10.752
  -2  -4  25  46.489  10.338
  -2   4  25  37.116   8.342
   2  -4 -24  81.915   6.581
  -2  -4  24  71.169   9.034
   2  -4 -23  4.2774  3.3075
  -2  -4  23  -1.395   6.416
   2  -4 -22  42.078  10.998
  -2  -4  22  47.121  10.737
   2  -4 -21  3.9814  2.6297
  -2  -4  21  -12.08    7.41
   2  -4 -20  326.42   10.28
  -2  -4  20  337.61   13.99
   2  -4 -19  17.434   6.754
  -2  -4  19  20.630   8.694
   2  -4 -18  53.670  20.854
  -2  -4  18  46.725   9.192
   2  -4 -17  9.3249  5.6391
  -2  -4  17  6.1547  7.1405
   2  -4 -16  97.555   7.458
  -2  -4  16  85.598   9.018
   2  -4 -15  8.0615  2.8037
  -2  -4  15  -6.844   7.905
   2  -4 -14  987.01   28.68
  -2  -4  14  996.28   28.65
   2  -4 -13  63.599  10.703
  -2  -4  13  60.144  13.698
   2  -4 -12  2.4385  2.6858
  -2  -4  12  4.5338  6.3139
   2  -4 -11  99.578   7.426
  -2  -4  11  106.98   10.63
   2  -4 -10 1543.25   24.09
  -2  -4  10 1595.55   26.63
   2  -4  -9  0.9412  2.5136
  -2  -4   9  9.7439  6.4578
   2  -4  -8  2.8093  2.6109
  -2  -4   8  13.306   6.674
   2  -4  -7  27.460   3.117
  -2  -4   7  11.256   4.810
   2  -4  -6 1169.73   13.37
  -2  -4   6 1195.09   14.31
   2  -4  -5 1858.77   20.14
  -2  -4   5 1844.44   18.91
   2  -4  -4  65.948   5.204
  -2  -4   4  70.650   8.541
   2  -4  -3 1124.67  242.65
  -2  -4   3 1093.94   26.07
   2  -4  -2  283.68   61.39
  -2  -4   2  288.77   10.71
   2  -4  -1  113.15    6.90
  -2  -4   1  112.62    6.35
   2  -4   0  123.23    6.35
  -2  -4   0  129.35    5.90
   2  -4   1  9.8415  3.2382
  -2  -4  -1  3.6860  1.8251
   2  -4   2  17.301  11.156
  -2  -4  -2  22.122   3.472
  -2  -4  -3 1708.06   17.59
   2  -4   3 1700.94   17.61
  -2  -4  -4  197.64    8.30
   2  -4   4  191.49    8.91
   2   4   4  203.92    7.16
  -2  -4  -5  40.804   4.081
   2  -4   5  41.478   5.048
   2   4   5  33.981   3.938
  -2  -4  -6 1031.79   16.35
   2  -4   6 1049.28   18.53
   2   4   6 1046.40   15.80
  -2  -4  -7  289.31    9.68
   2  -4   7  311.68   12.15
   2   4   7  286.76    9.46
  -2  -4  -8 1779.05   26.29
   2   4   8 1772.24   26.43
   2  -4   8 1737.76   27.87
  -2  -4  -9  266.35    9.38
   2   4   9  270.58    9.88
   2  -4   9  270.85   12.81
  -2  -4 -10  400.39   13.24
   2   4  10  396.03   13.32
   2  -4  10  371.23   14.38
  -2  -4 -11  172.45    7.04
   2   4  11  163.12    5.30
   2  -4  11  157.49   14.85
  -2  -4 -12  106.16    3.98
   2   4  12  98.632   4.621
   2  -4  12  110.76    9.07
  -2  -4 -13  192.44   10.40
   2  -4  13  197.78   12.85
  -2  -4 -14  8.3854  3.3190
   2  -4  14  18.199   9.036
   2  -4  15  69.021  14.831
   2   4  15  54.998   8.109
   2  -4  16 -0.5018  7.0168
   2   4  16  5.1513  3.4262
   2  -4  17  72.590  24.758
   2   4  17  51.347  12.474
  -2   4 -17  57.296   2.007
   2  -4  18  110.35   13.85
   2   4  18  89.459   7.499
   2  -4  19  27.311  11.249
   2   4  19  22.254   6.628
   2  -4  20  541.33   29.20
   2   4  20  574.94   20.03
   2  -4  21  40.239  19.404
   2   4  21  36.695  12.473
   2  -4  22  183.21   17.67
   2   4  22  162.76   17.59
   2   4  23  9.0806  5.7126
   2   4  24  849.45  527.76
   2  -4  25  22.184   7.102
   2   4  25  23.360  10.430
   2  -4  26  15.668   9.895
   2  -4  27 -0.0810  4.4015
   2  -4  28  248.49   20.51
   2  -4  29  -1.364   7.596
   2  -4  30  7.8187  7.0952
   2  -4  31  18.000  12.329
   2  -4  32  52.157  12.172
   2  -4  33  5.2456  5.6071
  -2  -5  34  2.4880  8.0631
  -2  -5  33  6.8553  7.7128
  -2  -5  32  -6.288   7.435
  -2   5  32  5.5330  3.8087
  -2  -5  31  225.41   21.15
  -2   5  31  242.79   21.18
  -2  -5  30  18.423  11.779
  -2   5  30  2.8057  3.4903
  -2  -5  29  139.51   10.29
  -2  -5  28  3.5206  6.6706
  -2   5  28  3.0370  2.5484
  -2  -5  27  22.307  10.743
   2  -5 -26  23.795   8.858
  -2  -5  26  19.284   8.174
   2  -5 -25  271.49   13.95
  -2  -5  25  252.18   28.01
   2  -5 -24  33.610   7.885
  -2  -5  24  40.365  10.894
   2  -5 -23  6.7840  4.4084
  -2  -5  23  16.997   9.153
   2  -5 -22  10.982   3.970
  -2  -5  22  26.126   9.338
   2  -5 -21  288.46   19.04
  -2  -5  21  303.90   15.01
   2  -5 -20  113.91    6.55
  -2  -5  20  101.93   10.77
   2  -5 -19  387.12   12.27
  -2  -5  19  391.91   14.85
   2  -5 -18  35.013  10.011
  -2  -5  18  35.163  10.600
   2  -5 -17  59.216   8.236
  -2  -5  17  36.533  16.876
   2  -5 -16  22.176   7.016
  -2  -5  16  18.763   9.530
   2  -5 -15  887.94   18.12
  -2  -5  15  879.54   37.95
   2  -5 -14  175.90   11.45
  -2  -5  14  178.05   64.07
   2  -5 -13  53.818   9.940
  -2  -5  13  50.312  18.261
   2  -5 -12  552.99   16.00
  -2  -5  12  570.03   19.04
   2  -5 -11  6.7919  2.8964
  -2  -5  11  7.0708  6.9585
   2  -5 -10  57.073   9.977
  -2  -5  10  50.320  11.097
   2  -5  -9  246.37    9.57
  -2  -5   9  245.73   11.41
   2  -5  -8  157.50    6.91
  -2  -5   8  158.79    9.24
   2  -5  -7  139.80    6.05
  -2  -5   7  132.34    8.51
   2  -5  -6  4.7869  3.4868
  -2  -5   6  3.6760  4.5391
   2  -5  -5 1277.77   21.24
  -2  -5   5 1202.72   22.81
   2  -5  -4 1542.60   24.66
  -2  -5   4 1635.95   26.78
   2  -5  -3  436.01   16.18
  -2  -5   3  437.10   15.36
   2  -5  -2  760.99   18.13
  -2  -5   2  741.79   16.93
   2  -5  -1  659.89   17.21
  -2  -5   1  664.33   15.21
   2  -5   0  719.69   17.23
  -2  -5   0  742.33   16.48
   2  -5   1  533.61   19.78
  -2  -5  -1  528.17   12.38
   2  -5   2  124.51   10.40
  -2  -5  -2  121.02   61.70
   2  -5   3  723.15   17.93
  -2  -5  -3  765.48   17.24
  -2  -5  -4 1507.74   23.90
   2  -5   4 1413.82   23.18
  -2  -5  -5  341.28   11.55
   2  -5   5  375.44   18.53
  -2  -5  -6  41.230   5.847
   2  -5   6  55.497   7.787
  -2  -5  -7  186.57    6.84
  -2  -5  -8  13.247   3.423
   2  -5   8  5.3219  5.8185
  -2  -5  -9  82.218   3.963
   2  -5   9  84.070   6.567
  -2  -5 -10  152.89    7.95
   2  -5  10  162.94   12.54
  -2  -5 -11  42.711   7.569
   2  -5  11  51.603  13.097
  -2  -5 -12  53.566   9.770
   2  -5  12  56.888  10.819
  -2  -5 -13  87.563   5.574
   2  -5  13  87.493   9.845
  -2  -5 -14  12.656   4.913
   2  -5  14  9.1484  7.5242
  -2  -5 -15  388.64   11.26
   2  -5  15  380.69   14.55
  -2  -5 -16  73.648   6.097
   2  -5  16  84.492  10.161
   2  -5  17  237.94   17.36
   2  -5  18  27.320  10.135
   2   5  18  19.802   5.447
   2  -5  19  198.65   11.37
   2   5  19  208.25   11.46
   2  -5  20  81.086  10.052
   2   5  20  73.201  14.006
   2  -5  21  7.9821  5.8659
   2   5  21  20.100   4.457
   2  -5  22  19.056   8.855
   2   5  22  9.6462  4.9029
   2  -5  23  174.80   13.92
   2  -5  24  8.2345  6.6544
   2  -5  25 -0.3912  6.1926
   2  -5  26  7.9178  4.2684
   2  -5  27  184.73   18.99
   2  -5  28  5.8170  3.1240
   2  -5  29  257.54   29.84
   2  -5  30  5.4893  6.5054
   2  -5  31  89.938  27.112
   2  -5  32  7.5223  5.9241
  -2  -6  33  32.172  12.176
  -2  -6  32  33.416   8.972
  -2  -6  31  22.314   7.640
  -2  -6  30  144.91   16.99
  -2  -6  29  16.811  11.689
  -2   6  29  18.862   7.790
   2  -6 -28  62.798  14.049
  -2  -6  28  70.699  10.145
   2  -6 -27  6.9901  2.8210
  -2  -6  27  18.305  11.983
   2  -6 -26  242.63    9.43
  -2  -6  26  221.04   14.58
   2  -6 -25  6.9356  3.4934
  -2  -6  25  30.480  11.771
   2  -6 -24  182.21    9.80
  -2  -6  24  171.15  106.88
   2  -6 -23  80.708  15.121
  -2  -6  23  69.033  12.144
   2  -6 -22  43.187  13.391
  -2  -6  22  41.614  10.789
   2  -6 -21  5.0380  2.0345
  -2  -6  21  18.296   7.171
   2  -6 -20  297.46   16.45
  -2  -6  20  320.68   19.71
   2  -6 -19  4.4108  3.6850
  -2  -6  19  -1.003   8.158
   2  -6 -18  260.98    9.82
  -2  -6  18  269.03   16.24
   2  -6 -17  4.4651  2.7989
  -2  -6  17  -5.965   7.273
   2  -6 -16  286.67   12.36
  -2  -6  16  326.18   14.14
   2  -6 -15  8.9084  4.3048
  -2  -6  15  4.3043  5.9799
   2  -6 -14  71.898   8.163
  -2  -6  14  31.071  12.375
   2  -6 -13  12.023  12.869
  -2  -6  13  12.388   8.185
   2  -6 -12  510.22   11.40
  -2  -6  12  512.75   14.13
   2  -6 -11  7.5054  3.6223
   2  -6 -10  177.01   10.27
  -2  -6  10  179.58   21.02
   2  -6  -9  83.491   5.189
  -2  -6   9  110.04   20.19
   2  -6  -8 1966.01 1051.86
  -2  -6   8 2126.69 1137.96
  -2  -6   7  3.4613  3.3352
   2  -6  -6  200.04   11.76
  -2  -6   6  179.76   11.88
   2  -6  -5  577.75   17.42
  -2  -6   5  543.13   16.95
   2  -6  -4 1483.63   40.34
  -2  -6   4 1465.67   39.76
   2  -6  -3  4.9801  4.4293
  -2  -6   3  8.0076  5.5606
   2  -6  -2  4.7532  5.9931
  -2  -6   2  5.7412  4.6827
   2  -6  -1  150.54   13.15
  -2  -6   1  156.66    9.41
   2  -6   0  586.20   17.60
  -2  -6   0  618.76   17.81
  -2  -6  -1  20.499   4.732
   2  -6   1  20.493   6.340
  -2  -6  -2  93.184   8.745
   2  -6   2  97.656   7.701
   2  -6   3  88.059   9.540
  -2  -6  -3  84.023   5.966
  -2  -6  -4  639.53   17.89
   2  -6   4  632.70   19.45
  -2  -6  -5 1079.18   28.85
   2  -6   5 1060.54   30.53
  -2  -6  -6  328.57   14.69
   2  -6   6  317.00   16.35
  -2  -6  -7  264.86   11.98
   2  -6   7  269.89   14.86
  -2  -6  -8  384.63   16.67
   2  -6   8  406.72   20.22
  -2  -6  -9  47.529   3.116
   2  -6   9  54.421  20.289
  -2  -6 -10  541.51   10.30
   2  -6  10  517.57   14.38
  -2  -6 -11  79.277   4.929
   2  -6  11  76.641   7.984
  -2  -6 -12  88.192   4.430
   2  -6  12  98.523  11.159
  -2  -6 -13  19.807   6.906
   2  -6  13  37.876  10.200
  -2  -6 -14  145.02   10.53
   2  -6  14  165.66   15.14
  -2  -6 -15  241.63    9.75
   2  -6  15  248.41   12.79
  -2  -6 -16  133.06    8.00
   2  -6  16  122.75   20.00
  -2  -6 -17  181.58   12.03
   2  -6  17  174.45   13.60
  -2  -6 -18  224.84   12.58
   2  -6  18  212.93   14.21
  -2  -6 -19  112.87   27.38
   2  -6  19  133.75    9.50
   2  -6  20  19.852   9.364
   2  -6  21  216.83   18.59
   2  -6  22  492.08   19.54
   2  -6  23  42.799  12.907
   2  -6  24  32.354  11.620
   2  -6  25  163.72   10.54
   2  -6  26  187.79   12.34
   2  -6  27  -6.289   6.523
   2  -6  28  14.115   8.926
   2  -6  29  3.4407  6.2853
   2  -6  30  115.03   19.86
   2  -6  31  5.4906  6.9924
  -2  -7  31  20.320  10.160
  -2  -7  30  10.916   4.564
  -2  -7  29  27.134   9.045
   2  -7 -28  2.9016  2.4393
  -2  -7  28  3.8232  6.6594
   2  -7 -27  162.01   17.00
  -2  -7  27  170.76   37.53
   2  -7 -26  5.8157  2.1796
  -2  -7  26  7.5501  2.6801
   2  -7 -25  25.832   8.368
  -2  -7  25  11.454   6.628
   2  -7 -24  -2.886   2.979
  -2  -7  24  10.618   7.793
   2  -7 -23  268.74   14.23
  -2  -7  23  240.79   26.20
   2  -7 -22 -0.7977  3.3579
  -2  -7  22  13.112   8.067
   2  -7 -21  66.664   9.620
  -2  -7  21  86.631  18.980
   2  -7 -20  61.011  12.219
  -2  -7  20  44.970  19.902
   2  -7 -19  316.37   14.68
  -2  -7  19  351.21   19.34
   2  -7 -18  45.438   8.539
  -2  -7  18  45.775  18.881
   2  -7 -17  856.40   39.54
  -2  -7  17  785.60   45.63
   2  -7 -16  28.901   8.362
  -2  -7  16  32.459  12.070
   2  -7 -15  61.005   4.718
  -2  -7  15  54.978  29.158
   2  -7 -14  136.94    8.76
  -2  -7  14  124.96   26.00
   2  -7 -13  963.24   31.90
  -2  -7  13 1002.16   38.68
   2  -7 -12  57.733   5.570
  -2  -7  12  56.989   8.065
   2  -7 -11  409.14   11.59
  -2  -7  11  441.06   33.51
   2  -7 -10  151.29   12.22
  -2  -7  10  149.58   19.50
   2  -7  -9 1111.99   27.18
  -2  -7   9 1098.57   28.16
   2  -7  -8  29.817   7.391
   2  -7  -7  807.81   18.55
  -2  -7   7  856.84   20.48
   2  -7  -6  265.22   15.70
  -2  -7   6  284.72   17.51
   2  -7  -5  32.961   8.186
  -2  -7   5  19.721   8.791
   2  -7  -4  8.7373  5.7806
  -2  -7   4  3.5519  4.3158
   2  -7  -3  335.78   18.77
  -2  -7   3  333.52   19.23
   2  -7  -2  3.0584  4.4220
  -2  -7   2  -7.278   4.308
   2  -7  -1  36.391   7.559
  -2  -7   1  25.467   6.957
   2  -7   0  5.0985  5.1245
  -2  -7   0  6.3935  4.2026
   2  -7   1  195.79   18.08
  -2  -7  -1  204.32   12.53
  -2  -7  -2  4.7086  3.0691
   2  -7   2  4.9223  5.0585
  -2  -7  -3  854.92   16.90
   2  -7   3  848.72   19.50
  -2  -7  -4  59.049   8.255
   2  -7   4  67.286  18.136
  -2  -7  -5  158.90   11.43
   2  -7   5  125.49   11.32
  -2  -7  -6  9.2881  4.9448
   2  -7   6  3.7372  6.0459
  -2  -7  -7  910.67   18.67
   2  -7   7  826.09   20.90
  -2  -7  -8  24.674   7.732
   2  -7   8  21.095  11.049
  -2  -7  -9  132.01    8.25
   2  -7   9  167.22   16.08
  -2  -7 -10  79.373   3.305
   2  -7  10  98.746  12.136
  -2  -7 -11  231.34    6.60
   2  -7  11  229.73   10.72
  -2  -7 -12  12.394   4.296
   2  -7  12  10.628   6.454
  -2  -7 -13  107.40    5.25
   2  -7  13  117.98   11.93
  -2  -7 -14  73.069   4.199
   2  -7  14  85.847  16.875
  -2  -7 -15  250.49   12.27
   2  -7  15  258.23   15.91
  -2  -7 -16  19.877   2.522
   2  -7  16  28.519   8.818
  -2  -7 -17  328.90   16.06
   2  -7  17  343.97   18.74
  -2  -7 -18  15.510   3.363
   2  -7  18  22.808  10.764
   2  -7  19  235.76   14.74
   2  -7  20  82.197  19.975
   2  -7  21  234.63   19.92
   2  -7  22  69.366  21.460
   2  -7  23  11.891   9.304
   2  -7  24  34.181   9.202
   2  -7  25  121.93   14.28
   2  -7  26  -5.977   6.307
   2  -7  27  3.7077  6.9252
   2  -7  28  9.0737  9.9877
   2  -7  29 -0.0084  6.9903
  -2  -8  29  6.6921  5.0825
  -2  -8  28  94.378  26.948
  -2  -8  27  26.902  13.653
   2  -8 -26  65.600   9.871
  -2  -8  26  68.121  15.888
   2  -8 -25  1.6436  1.3392
  -2  -8  25  9.9636  5.0011
   2  -8 -24  4.2672  1.9233
  -2  -8  24  5.6494  4.2702
   2  -8 -23  25.513   9.285
  -2  -8  23  25.648  11.925
   2  -8 -22  42.240  15.202
  -2  -8  22  43.578  13.989
   2  -8 -21  33.903  10.527
  -2  -8  21  15.850   8.835
   2  -8 -20  7.2606  2.7276
  -2  -8  20  7.4252  6.2516
   2  -8 -19  -1.892   3.427
  -2  -8  19 -0.3777  7.4687
   2  -8 -18  348.03   13.41
  -2  -8  18  352.44   18.42
   2  -8 -17  11.541   5.219
  -2  -8  17  8.9754  7.6071
   2  -8 -16  938.95   40.50
  -2  -8  16  993.27   47.54
   2  -8 -15  26.416   7.169
  -2  -8  15  13.026   7.511
   2  -8 -14  563.67   25.62
  -2  -8  14  494.75   23.53
   2  -8 -13  17.999   5.832
  -2  -8  13  22.475   7.665
   2  -8 -12  521.19   24.77
  -2  -8  12  535.64   28.71
   2  -8 -11  120.21    7.85
  -2  -8  11  113.09   10.53
   2  -8 -10  572.22   21.27
  -2  -8  10  521.82   21.58
   2  -8  -9  -1.124   3.768
  -2  -8   9  6.5987  7.5091
   2  -8  -8  384.26   15.62
  -2  -8   8  411.14   18.37
   2  -8  -7  43.513   8.540
  -2  -8   7  28.925   8.670
   2  -8  -6  128.08   10.22
  -2  -8   6  141.60   12.88
   2  -8  -5  2.0760  3.8818
  -2  -8   5 -0.0293  4.7967
   2  -8  -4  54.696  10.739
  -2  -8   4  36.330   6.373
   2  -8  -3  9.8032  5.0904
  -2  -8   3  2.1024  4.2987
   2  -8  -2  164.28   14.43
  -2  -8   2  182.87   14.30
   2  -8  -1  79.651  17.697
  -2  -8   1  67.173   7.345
   2  -8   0  33.206   6.159
  -2  -8   0  36.432   8.083
   2  -8   1  4.1548  5.1583
  -2  -8  -1  2.0087  3.5842
   2  -8   2  123.84   10.33
  -2  -8  -2  137.92   50.45
  -2  -8  -3  4.5342  3.0360
   2  -8   3  -3.649   5.250
  -2  -8  -4  6.4019  3.7130
   2  -8   4  21.420   9.401
  -2  -8  -5  76.929   4.170
   2  -8   5  79.133  13.993
  -2  -8  -6  168.49   12.68
   2  -8   6  189.18   10.51
  -2  -8  -7  114.98    7.06
   2  -8   7  118.27   11.98
  -2  -8  -8  550.06   19.52
   2  -8   8  529.85   21.54
  -2  -8  -9  32.777   5.627
   2  -8   9  40.894  10.656
  -2  -8 -10  179.48   10.56
   2  -8  10  167.41   13.08
  -2  -8 -11  43.967   6.277
   2  -8  11  50.450  10.849
  -2  -8 -12  364.46   16.12
   2  -8  12  372.44   19.94
  -2  -8 -13  63.321   5.790
   2  -8  13  71.667  10.768
  -2  -8 -14  271.34   12.12
   2  -8  14  279.74   16.73
  -2  -8 -15  61.478   6.373
   2  -8  15  73.900  12.200
   2  -8  16  175.35   27.53
   2  -8  17  36.241   9.928
   2  -8  18  13.849   7.927
   2  -8  20  215.99   10.98
   2  -8  21  29.394  18.340
   2  -8  22  -2.691   6.957
   2  -8  23  49.745  11.699
   2  -8  24  88.002  12.903
   2  -8  25  5.0080  7.1482
   2  -8  26  10.722   8.402
   2  -8  27  10.297   9.059
  -2  -9  27  21.760  14.210
  -2  -9  26  -13.64    7.52
  -2  -9  25  169.86   18.64
  -2  -9  24  1.7592  6.2887
   2  -9 -23  18.271   5.395
  -2  -9  23  27.058  11.063
   2  -9 -22  8.0711  3.3441
  -2  -9  22  -5.584   7.140
   2  -9 -21  124.63    7.02
  -2  -9  21  125.63   13.01
   2  -9 -20  3.5093  2.8618
  -2  -9  20  -1.407   6.944
   2  -9 -19  1.3499  2.9206
  -2  -9  19  1.7692  7.1758
   2  -9 -18  6.6023  4.0419
  -2  -9  18 -0.3319  7.0099
   2  -9 -17  22.134   7.589
  -2  -9  17  23.505  11.076
   2  -9 -16  32.589   7.719
  -2  -9  16  29.230   7.856
   2  -9 -15  316.15   15.47
  -2  -9  15  288.89   31.07
   2  -9 -14  3.5840  3.6373
  -2  -9  14  9.7559  9.9783
   2  -9 -13  48.546   6.287
  -2  -9  13  63.457  10.414
   2  -9 -12  51.897   7.171
  -2  -9  12  54.726  10.127
   2  -9 -11  384.78   19.63
  -2  -9  11  385.04   23.10
   2  -9 -10  21.783   7.823
  -2  -9  10  28.860   9.744
   2  -9  -9  477.25   23.10
  -2  -9   9  444.38   24.08
   2  -9  -8  10.356   7.524
  -2  -9   8  16.124   8.827
   2  -9  -7  152.07    9.44
  -2  -9   7  164.83   10.09
   2  -9  -6  12.459   6.678
  -2  -9   6  9.8135  5.2032
   2  -9  -5  314.85   16.82
  -2  -9   5  334.17   18.19
   2  -9  -4  178.25   12.45
  -2  -9   4  196.79   13.82
   2  -9  -3  6.3685  3.4290
  -2  -9   3 -0.5259  4.4871
   2  -9  -2  72.565   8.350
  -2  -9   2  44.956   8.571
   2  -9  -1  154.32   11.92
  -2  -9   1  162.08   11.46
   2  -9   0  45.029   7.951
  -2  -9   0  71.712  10.228
   2  -9   1  19.473   7.297
  -2  -9  -2  128.98    9.25
   2  -9   2  143.88   18.43
  -2  -9  -3  179.33   12.44
   2  -9   3  206.48   13.73
  -2  -9  -4  382.35   19.84
   2  -9   4  349.87   20.56
  -2  -9  -5  326.28   16.81
   2  -9   5  324.87   32.52
  -2  -9  -6  52.516   7.702
   2  -9   6  36.797   9.581
  -2  -9  -7  621.25   27.68
   2  -9   7  536.20   26.42
  -2  -9  -8  47.461   7.782
   2  -9   8  45.749  10.786
  -2  -9  -9  373.43   17.34
   2  -9   9  330.89   19.02
  -2  -9 -10  18.619   5.198
   2  -9  10  1.1464  5.7408
  -2  -9 -11  32.152   3.556
   2  -9  11  38.929   8.128
  -2  -9 -12  9.5508  3.5578
   2  -9  12  17.081   8.610
  -2  -9 -13  199.52    9.08
   2  -9  13  196.64   13.28
   2  -9  14  15.776   6.925
   2  -9  15  -3.708   5.997
   2  -9  16  6.6108  6.1593
   2  -9  17  7.9840  6.2749
   2  -9  18  42.900   8.369
   2  -9  19  102.88   12.89
   2  -9  20  24.771  12.901
   2  -9  21  14.502   9.877
   2  -9  22  -1.339   7.171
   2  -9  23  75.652  11.614
   2  -9  24  -3.008   7.020
   2  -9  25  4.8999  7.7901
  -2 -10  23  19.609  11.915
  -2 -10  22  -4.027   8.466
   2 -10 -21  3.5975  3.1458
  -2 -10  21  1.3744  4.8819
   2 -10 -20  47.395   9.394
  -2 -10  20  65.601  11.083
   2 -10 -19  2.6684  2.5634
  -2 -10  19  0.3373  8.2487
   2 -10 -18  4.5244  3.7167
  -2 -10  18  14.170   7.780
   2 -10 -17  2.2452  2.9801
  -2 -10  17  2.1789  7.8414
   2 -10 -16 -0.3034  2.8752
  -2 -10  16  6.2051  4.6671
   2 -10 -15  2.3466  2.8361
  -2 -10  15  14.987  10.863
   2 -10 -14  178.33   10.36
  -2 -10  14  178.15   15.45
   2 -10 -13  7.5729  5.3907
  -2 -10  13  4.0015  7.4744
   2 -10 -12  9.8133  5.1305
  -2 -10  12  2.8292  7.4970
   2 -10 -11  36.855   8.609
  -2 -10  11  10.101   7.597
   2 -10 -10  147.39   11.64
  -2 -10  10  124.85   12.90
   2 -10  -9  100.25   10.53
  -2 -10   9  100.96   14.15
   2 -10  -8  33.443   9.484
  -2 -10   8  12.494   7.001
   2 -10  -7  34.820   8.610
  -2 -10   7  27.234  10.818
   2 -10  -6  134.24    9.45
  -2 -10   6  114.68    9.32
   2 -10  -5  15.866   6.935
  -2 -10   5  16.645   9.218
   2 -10  -4  258.45   14.33
  -2 -10   4  250.36   12.97
   2 -10  -3  39.907   8.088
  -2 -10   3  48.798   8.358
   2 -10  -2  467.01   18.92
  -2 -10   2  521.05   21.22
   2 -10  -1  112.20    9.79
  -2 -10   1  102.33   12.97
   2 -10   0  210.37   21.04
  -2 -10   0  248.35   12.67
  -2 -10  -1  91.523  57.294
   2 -10   1  81.860  12.086
  -2 -10  -2  188.55   18.98
   2 -10   2  192.52   16.40
   2 -10   3  142.76   12.03
  -2 -10  -3  144.29    8.81
  -2 -10  -4  9.2251  6.2167
   2 -10   4  6.8154  5.2757
  -2 -10  -5  6.1214  3.4668
   2 -10   5  3.9528  4.0077
  -2 -10  -6  20.589   8.658
   2 -10   6  16.604   8.836
  -2 -10  -7  35.074   7.772
   2 -10   7  44.754  11.713
  -2 -10  -8  42.083  10.071
   2 -10   8  40.425  11.278
  -2 -10  -9  20.408   6.419
   2 -10   9  -3.589   5.749
  -2 -10 -10  12.687   5.411
   2 -10  10  23.366   9.841
  -2 -10 -11  64.698  10.679
   2 -10  11  104.19   11.88
   2 -10  12  152.49   11.14
   2 -10  13  15.711  10.135
   2 -10  14  87.092   8.709
   2 -10  15  -6.831   6.444
   2 -10  16  19.399   7.811
   2 -10  17  33.718  10.309
   2 -10  18  70.833   9.202
   2 -10  19  6.9846  6.8758
   2 -10  20  8.0361  7.1938
   2 -10  21  -3.154   6.773
   2 -10  22  13.577  11.102
  -2 -11  20  8.0487  7.6580
  -2 -11  19  12.669   7.509
   2 -11 -18  22.530   5.915
  -2 -11  18  5.9942  7.2757
   2 -11 -17  -1.638   2.871
  -2 -11  17  5.3937  7.3566
   2 -11 -16  4.5957  4.2479
  -2 -11  16  9.2958  7.8479
   2 -11 -15  2.1105  3.2382
  -2 -11  15  1.2647  6.9837
   2 -11 -14  8.1441  3.4382
  -2 -11  14  -5.514   7.388
   2 -11 -13  154.81   13.09
  -2 -11  13  171.01   18.44
   2 -11 -12  14.727   6.026
  -2 -11  12 -0.6386  7.1110
   2 -11 -11  73.183   6.709
  -2 -11  11  75.035  21.544
   2 -11 -10  90.458   6.207
  -2 -11  10  99.747  12.613
   2 -11  -9  36.799   4.816
  -2 -11   9  38.254   7.514
   2 -11  -8  16.435   5.131
  -2 -11   8  11.880   6.509
   2 -11  -7  33.006   7.385
  -2 -11   7  41.692   9.122
   2 -11  -6  5.6294  3.9085
  -2 -11   6  2.0059  4.7165
   2 -11  -5  16.512   8.866
  -2 -11   5  15.121   8.217
   2 -11  -4  57.695  11.920
  -2 -11   4  46.604  10.162
   2 -11  -3  43.541  15.235
  -2 -11   3  48.317  10.094
   2 -11  -2  77.439  13.886
  -2 -11   2  100.74   20.72
   2 -11  -1  2.2640  5.2842
  -2 -11   1  3.7203  2.2173
   2 -11   0  5.6914  6.0426
  -2 -11   0 -0.6834  3.5312
  -2 -11  -1  117.58    7.56
   2 -11   1  140.11   16.19
  -2 -11  -2  353.21   11.00
   2 -11   2  331.36   17.20
   2 -11   3  59.489  23.347
  -2 -11  -3  98.381   7.041
  -2 -11  -4  16.772   4.023
   2 -11   4  22.211  10.789
  -2 -11  -5  176.79    8.02
   2 -11   5  151.37   16.05
  -2 -11  -6  10.699   4.049
  -2 -11  -7  19.185   6.204
   2 -11   7  35.704  13.098
  -2 -11  -8  3.6794  2.0042
   2 -11   8  5.1516  5.7712
   2 -11   9  26.909  11.876
   2 -11  10  56.109  12.265
   2 -11  11  75.521  27.371
   2 -11  12  39.602  13.502
   2 -11  13  12.043   7.385
   2 -11  14  -10.37    7.10
   2 -11  15  33.951  10.919
   2 -11  16  63.488  15.562
   2 -11  17  81.714  27.042
   2 -11  18  5.5951  7.6414
   2 -12 -14  9.9115  4.7873
  -2 -12  14  9.6980  5.5809
   2 -12 -13  11.853   4.583
  -2 -12  13  24.218   8.528
   2 -12 -12  115.26   17.46
  -2 -12  12  75.424  20.724
   2 -12 -11  46.801   9.672
  -2 -12  11  45.975   9.125
   2 -12 -10  14.921   6.090
  -2 -12  10 -0.1910  4.0809
   2 -12  -9  2.6608  4.2111
  -2 -12   9  2.9025  4.5945
   2 -12  -8  54.097   7.774
  -2 -12   8  52.997   7.145
   2 -12  -7  22.567   6.575
  -2 -12   7  0.3605  4.2377
   2 -12  -6  17.548   6.085
  -2 -12   6  26.694   6.192
   2 -12  -5  18.694   5.808
  -2 -12   5  21.284   6.231
   2 -12  -4  81.519   6.449
  -2 -12   4  82.236   7.540
   2 -12  -3  11.164   5.337
  -2 -12   3 -0.1118  4.0826
   2 -12  -2  24.644  10.165
  -2 -12   2  38.790  10.606
   2 -12  -1  6.0675  5.6872
  -2 -12   1  6.8568  5.3000
   2 -12   0  9.6393  5.8561
  -2 -12   0  4.0130  3.1375
  -2 -12  -1  -2.499   3.596
   2 -12   1  2.3542  4.6337
   2 -12   2  3.6441  5.4077
  -2 -12  -2  19.797   6.156
  -2 -12  -3  4.3087  4.1575
   2 -12   3  8.6192  5.8049
  -2 -12  -4  3.9197  4.4764
   2 -12   4  4.4836  4.1586
  -2 -12  -5  0.5253  2.7352
   2 -12   5  3.5273  3.8044
   2 -12   6  17.594   7.940
   2 -12   7  14.244   5.449
   2 -12   8  32.891  10.071
   2 -12  10  203.36   36.15
   2 -12  11 -0.0701  7.9186
   2 -12  12  85.808  16.507
  -3   0  37  9.1336  9.3113
  -3   0  36  39.035  10.180
  -3   0  35  1.4463  7.9387
  -3   0  34  18.020   9.785
  -3   0  33  -5.052   6.754
  -3   0  32 -0.1741  7.0734
  -3   0  31  7.9265  4.7861
  -3   0  30  31.010  16.589
  -3   0  29  12.734  10.107
  -3   0  28  4.2550  4.6814
  -3   0  27  -2.222   7.740
  -3   0  26  68.570  17.813
  -3   0  25  4.4026  8.0527
  -3   0  24  36.872   8.966
  -3   0  23  94.866  20.408
  -3   0  22  3.3903  7.0539
  -3   0  21  16.001   7.352
  -3   0  20  18.711   8.753
  -3   0  19  138.63   10.66
  -3   0  18 -0.2341  5.8971
  -3   0  17  240.95   11.53
  -3   0  16  67.073   9.307
  -3   0  15  20.408   5.603
  -3   0  14  7.5613  5.2547
   3   0 -12  9.0601  4.5001
   3   0 -11  260.02    9.72
   3   0 -10  3.6613  2.9385
   3   0  -9  759.43   25.53
   3   0  -8  -2.989   3.449
   3   0  -7  31.313   8.575
   3   0  -6  7.5025  4.5503
   3   0  -5 2691.20   26.61
   3   0  -4  2.7992  1.4089
   3   0  -3  367.44   12.88
   3   0  -2  20.440   2.873
  -3   0   2  22.325   3.070
   3   0  -1 7386.94   64.99
  -3   0   1 7317.32   64.35
   3   0   0  4.4161  3.0183
  -3   0   0  2.5253  1.7484
   3   0   2  297.99   10.89
  -3   0  -2  274.47   10.13
   3   0   3 1626.93   15.81
  -3   0  -3 1620.36   15.42
   3   0   4  8.4506  3.7637
  -3   0  -4  3.3451  2.5472
  -3   0  -4  7.5946  3.9361
   3   0   5  599.62   13.65
  -3   0  -5  575.71  124.20
  -3   0  -5  582.91   13.26
   3   0   6  1.7266  1.2231
  -3   0  -6  -1.561   2.133
  -3   0  -6  1.5606  2.1603
   3   0   7  9.1317  3.2731
  -3   0  -7  16.051   4.635
  -3   0  -7  21.804   5.888
   3   0   8  22.315   5.757
  -3   0  -8  27.494   5.174
   3   0   9  449.35   15.42
  -3   0  -9  474.79   16.31
   3   0  10  63.838   9.013
  -3   0 -10  66.123   8.040
   3   0  11  912.51  464.08
  -3   0 -11  927.61   15.41
   3   0  12  143.09    6.89
  -3   0 -12  140.61    9.74
   3   0  13  66.713  12.662
   3   0  14  11.828   7.693
   3   0  15  929.51   29.70
   3   0  16  1.3423  7.8852
   3   0  17  454.00   26.70
   3   0  18  35.348   6.222
   3   0  19  5.4689  4.3474
   3   0  20  2.6341  2.9279
   3   0  21  19.669   6.935
   3   0  22  32.559   6.938
   3   0  23 -0.7558  4.3865
   3   0  24  12.632   6.518
   3   0  25  62.323  12.465
   3   0  26  2.3973  4.1768
   3   0  27  55.088   6.616
   3   0  28  25.791   9.149
   3   0  29  5.8274  4.9608
   3   0  31  3.3796  2.9732
   3   0  32  18.867   5.515
  -3  -1  37  17.430  12.494
  -3   1  37  19.424  10.873
  -3  -1  36  3.2940  7.0023
  -3   1  36  0.4492  7.5114
  -3  -1  35  103.26   20.53
  -3   1  35  114.37   10.86
  -3  -1  34 -0.6725  7.4799
  -3   1  34  7.9622  6.9652
  -3  -1  33  74.395  16.212
  -3   1  33  61.452  21.091
  -3  -1  32  3.6151  7.8968
  -3   1  32  2.4043  3.1548
  -3  -1  31  0.2780  7.3682
  -3   1  31  0.7037  4.7147
  -3  -1  30  3.7758  5.2306
  -3   1  30  4.8689  9.1232
  -3  -1  29  64.131  10.984
  -3   1  29  50.618  10.232
  -3  -1  28  8.2806  8.5253
  -3   1  28  11.716   8.574
  -3  -1  27  709.03   34.34
  -3   1  27  698.23   35.73
  -3  -1  26  20.880   9.388
  -3   1  26  7.2615  7.3026
  -3  -1  26  10.437   2.931
  -3  -1  25  26.447  11.755
  -3   1  25  21.478  12.235
  -3  -1  25  23.005   6.313
  -3  -1  24  119.11   13.12
  -3   1  24  132.99   12.35
  -3  -1  23  17.196  12.392
  -3   1  23  33.063   8.229
  -3  -1  22  3.6053  8.7840
  -3   1  22  2.3328  4.3526
  -3  -1  21  193.20   14.46
  -3   1  21  174.09   13.20
  -3  -1  20  14.260   7.487
  -3   1  20  8.7954  5.4022
  -3  -1  19  174.85   15.11
  -3   1  19  163.78   12.89
  -3  -1  18  -2.161   6.403
  -3   1  18  6.6543  7.3722
   3  -1 -17  11.277   4.971
  -3  -1  17  6.3661  6.5528
   3  -1 -16  -1.119   3.224
  -3  -1  16  5.3269  4.3020
   3  -1 -15  244.69    9.74
  -3  -1  15  271.11   15.28
   3  -1 -14  5.8850  3.5412
  -3  -1  14  8.9735  5.0854
   3  -1 -13  104.99    6.81
  -3  -1  13  116.26   60.30
   3  -1 -12  10.825   3.186
  -3  -1  12  5.9729  5.6246
   3  -1 -11  382.93   13.53
  -3  -1  11  375.52   14.26
   3  -1 -10  866.73   20.60
  -3  -1  10  899.09   26.38
   3  -1  -9 2601.27   27.29
  -3  -1   9 2626.65   25.76
   3  -1  -8  25.534  11.625
  -3  -1   8  15.524   6.123
   3  -1  -7  564.04  122.34
  -3  -1   7  566.13  122.39
   3  -1  -6  615.47   14.01
  -3  -1   6  615.95   14.91
   3   1  -5  15.598   6.211
   3  -1  -5  9.7365  3.2583
  -3  -1   5  11.801   4.354
   3   1  -4  702.72   15.58
   3  -1  -4  709.33   16.19
  -3  -1   4  653.40   15.94
   3   1  -3 1850.72   20.02
  -3  -1   3 1855.18   19.46
   3  -1  -3 1834.24   17.73
  -3  -1   3 1825.02   18.22
   3   1  -2  488.57   16.17
  -3  -1   2  523.54   17.92
   3  -1  -2  518.22   17.23
  -3  -1   2  544.99  117.75
   3   1  -1 2291.77   21.85
  -3  -1   1 2256.10   21.30
   3   1   0 1079.03   23.09
  -3  -1   0 1090.46   23.39
   3  -1   0 1049.22   22.78
  -3  -1   0 1096.76   24.48
   3   1   1 2120.68   19.27
  -3  -1  -1 2153.01   19.34
   3  -1   1 2194.98   20.63
  -3  -1  -1 2101.34   20.29
   3   1   2  15.772   2.848
  -3  -1  -2  16.525   3.966
   3  -1   2  21.345   5.346
  -3  -1  -2  20.244   6.703
   3   1   3  607.32   12.89
  -3  -1  -3  595.85   13.04
   3  -1   3  611.73   15.38
  -3  -1  -3  634.96   18.72
   3   1   4  67.935   4.418
   3  -1   4  73.281   8.188
  -3  -1  -4  65.432   3.989
  -3  -1  -4  65.697   9.511
   3   1   5  177.54    6.52
  -3  -1  -5  169.34    6.56
  -3  -1  -5  190.53   10.48
   3  -1   6  32.519   7.424
   3   1   6  25.893   2.309
  -3  -1  -6  26.064   4.134
  -3  -1  -6  27.754   5.937
   3  -1   7 1411.34   14.68
   3   1   7 1411.81   13.20
  -3  -1  -7 1421.17   13.32
  -3  -1  -7 1469.30   18.73
   3   1   8  259.17    8.95
   3  -1   8  276.72   60.08
  -3  -1  -8  263.69    9.99
  -3  -1  -8  274.79   10.02
   3  -1   9  34.062   7.225
   3   1   9  28.696   7.621
  -3  -1  -9  34.605   6.048
  -3  -1  -9  33.003   8.234
  -3   1  -9  40.044   4.496
   3  -1  10  21.545   5.034
   3   1  10  7.5385  2.6967
  -3  -1 -10  3.1636  2.6695
  -3   1 -10  9.8530  2.3878
   3  -1  11  832.97   19.55
   3   1  11  864.96   18.60
  -3   1 -11  889.54   18.57
   3  -1  12  74.926   9.296
   3   1  12  72.248  11.911
  -3   1 -12  80.716   6.129
   3  -1  13  213.60    9.04
   3   1  13  198.40   12.49
  -3   1 -13  225.21    7.61
   3  -1  14  79.931   7.918
   3   1  14  85.972  14.370
   3  -1  15  155.97   12.50
   3   1  15  168.68   13.03
   3  -1  16 -0.9661  3.9707
   3   1  16  4.1164  4.1830
   3  -1  17  51.880  10.093
   3   1  17  54.925   8.221
   3  -1  18  36.865  10.074
   3   1  18  50.227  15.337
   3  -1  19  440.41   12.86
   3   1  19  444.45   15.79
   3  -1  20  43.214  12.800
   3   1  20  37.741  11.921
   3  -1  21  153.42   15.41
   3   1  21  153.52   17.20
   3  -1  22  1.3041  5.1958
   3   1  22  11.536   5.849
   3  -1  23  30.616  14.835
   3   1  23  43.859   8.720
   3  -1  24  8.3748  6.0811
   3   1  24  4.7367  4.2412
   3  -1  25  55.949  14.811
   3   1  25  51.021   9.363
   3  -1  26  4.5558  5.6407
   3   1  26  5.7455  4.6312
   3  -1  27  8.9087  4.0223
   3  -1  28  6.5908  5.5589
   3   1  28  10.091   4.828
   3  -1  29  62.304  18.078
   3   1  29  40.277  14.073
   3  -1  30  11.786   5.357
   3   1  30  6.8019  5.0241
   3  -1  31  9.4707  7.8864
   3  -1  32  9.0779  5.3814
   3  -1  33  6.7563  6.1860
   3  -1  34  6.9388  3.7748
  -3  -2  36  2.9019  6.9281
  -3   2  36  14.464   7.719
  -3  -2  35  -4.281   6.549
  -3   2  35  3.9695  5.1708
  -3  -2  34  35.022  12.663
  -3   2  34  44.165  15.749
  -3  -2  33  -8.336   6.876
  -3   2  33  5.3029  4.8535
  -3  -2  32  50.724   9.602
  -3   2  32  41.233   8.984
  -3  -2  31  -3.595   7.307
  -3   2  31  -4.464   5.853
  -3  -2  30  73.175   9.538
  -3   2  30  69.284   8.267
  -3  -2  29  3.9367  6.2667
  -3   2  29  15.277   7.139
  -3  -2  28  61.509  10.387
  -3   2  28  64.555  15.937
  -3  -2  27  22.118   9.263
  -3   2  27  34.535   9.432
  -3  -2  26  228.19   15.07
  -3   2  26  209.99   14.65
  -3  -2  25  16.888   8.075
  -3   2  25  10.365   6.016
  -3  -2  24  166.22   24.34
  -3   2  24  149.16   10.10
  -3  -2  24  151.27    7.16
  -3  -2  23  21.843   9.266
  -3   2  23  23.449   9.244
  -3  -2  23  20.000   6.867
  -3  -2  22  156.53   23.77
  -3   2  22  119.68   10.78
  -3  -2  22  103.54    7.51
  -3  -2  21  53.832  23.471
  -3  -2  21  38.508   2.424
   3  -2 -20  7.7808  4.0335
  -3  -2  20  16.017   5.901
  -3  -2  20  4.6457  3.0068
   3  -2 -19  29.848  10.512
  -3  -2  19  22.787  13.781
  -3  -2  19  26.476   6.179
   3  -2 -18  115.43    5.92
  -3  -2  18  107.26   24.18
  -3  -2  18  118.18    7.35
   3  -2 -17  28.620   9.167
  -3  -2  17  39.547  11.114
  -3  -2  17  37.378  20.277
   3  -2 -16  6.4248  3.6098
  -3  -2  16  -4.712   5.975
  -3  -2  16  1.2197  1.4931
   3  -2 -15  953.37   19.73
  -3  -2  15  961.14   17.54
  -3  -2  15  969.02   15.51
   3  -2 -14 1276.89   22.00
  -3  -2  14 1285.26   24.94
  -3  -2  14 1222.00   19.39
   3  -2 -13  33.380   9.745
  -3  -2  13  41.906  10.410
  -3  -2  13  45.849  23.602
   3  -2 -12  57.144   8.021
  -3  -2  12  46.800   9.064
  -3  -2  12  65.275   5.234
   3  -2 -11  525.23   18.78
  -3  -2  11  513.74   22.74
  -3  -2  11  529.07   17.94
   3  -2 -10  61.693   4.734
  -3  -2  10  65.963   7.114
  -3  -2  10  69.094   5.629
   3  -2  -9  299.01   12.89
  -3  -2   9  302.10   12.91
  -3  -2   9  298.55   11.07
   3  -2  -8  908.25   19.90
  -3  -2   8  926.65   21.70
  -3  -2   8  956.50   24.27
   3  -2  -7  1.5299  3.4391
  -3  -2   7 -0.3541  4.9938
  -3  -2   7  4.0576  2.2901
   3  -2  -6  218.85    8.84
  -3  -2   6  228.50    9.82
  -3  -2   6  217.31    8.44
   3  -2  -5  455.01   15.60
  -3  -2   5  466.36   16.63
  -3  -2   5  452.55   16.41
   3  -2  -4  21.422   5.121
  -3  -2   4  14.203   5.380
  -3  -2   4  8.3566  3.5585
  -3  -2   2  5.8866  4.2251
   3   2  -2  8.3835  4.3861
  -3  -2   2  11.277   5.701
   3  -2  -1  487.25   17.32
  -3  -2   1  457.65   17.66
  -3  -2   1  460.67   16.29
  -3  -2   0  6.4521  2.1729
   3  -2   0  3.1329  3.0265
  -3  -2   0  9.0668  3.2585
  -3  -2   0  6.9866  4.6288
  -3  -2  -1  188.43    6.79
   3  -2   1  200.08   10.29
  -3  -2  -1  191.52    8.71
  -3  -2  -1  199.94    8.50
  -3  -2  -2  78.428   4.398
  -3  -2  -2  67.668   6.757
  -3  -2  -2  85.606   8.098
   3  -2   3  26.466  10.199
  -3  -2  -3  15.389   7.440
   3  -2   4  1.6087  3.6014
  -3  -2  -4  2.0750  2.5893
   3  -2   5  167.75    9.42
  -3  -2  -5  167.55    7.35
   3  -2   6  16.870   5.723
  -3  -2  -6  9.9199  2.5511
   3  -2   7  104.86    8.43
   3   2   8  114.85    5.55
   3  -2   8  114.37    9.11
   3   2   8  99.561   5.147
   3   2   9  28.066   2.713
   3  -2   9  41.095   9.368
   3   2   9  27.327   2.877
   3   2  10  28.768   4.787
   3  -2  10  46.545   7.664
   3   2  10  27.055   5.226
   3   2  11  335.74   10.89
   3  -2  11  358.11   20.67
   3   2  11  335.48   11.47
   3   2  12  23.574   4.396
   3  -2  12  19.346   6.909
   3   2  12  10.312   3.959
   3   2  13  108.99    7.14
   3  -2  13  128.71    8.73
   3   2  13  113.28    7.42
   3  -2  14  226.03  121.21
   3   2  14  234.41   10.78
  -3   2 -14  234.35   10.11
   3  -2  15  1.2986  3.0802
   3   2  15  -2.556   2.192
   3  -2  16  36.830  21.067
   3   2  16  34.039   7.654
   3  -2  17  260.99   17.12
   3   2  17  264.98   14.46
   3  -2  18  21.883   8.082
   3   2  18  30.788   4.516
   3  -2  19  60.072  10.962
   3   2  19  60.782   4.401
   3  -2  20  54.887  11.548
   3   2  20  58.137   6.889
   3  -2  21  50.860  10.932
   3   2  21  44.569   7.485
   3  -2  22  43.598   8.315
   3   2  22  50.604   8.449
   3  -2  23  9.7877  4.6287
   3   2  23  5.6460  3.6263
   3  -2  24  22.201   8.297
   3   2  24  6.9113  3.7135
   3  -2  25  3.5558  4.2755
   3   2  25 -0.4217  2.9644
   3  -2  26  44.140   9.452
   3   2  26  39.222  11.667
   3  -2  27  60.042  15.514
   3   2  27  58.762  12.478
   3  -2  28  19.374   9.954
   3  -2  29  3.2988  6.2077
   3  -2  30  13.808   6.158
   3  -2  31  7.4515  3.1938
   3  -2  32  6.4791  4.4005
   3  -2  33  0.6405  3.3395
  -3  -3  36  2.9479  7.6710
  -3  -3  35  21.517  10.716
  -3   3  35  11.744   3.431
  -3  -3  34  0.9828  7.1553
  -3   3  34  7.4042  5.1839
  -3  -3  33  46.364  12.734
  -3   3  33  32.025  11.416
  -3  -3  32  15.058   9.265
  -3   3  32  9.0933  4.0700
  -3  -3  31  100.15    9.94
  -3   3  31  80.966  27.021
  -3  -3  30  24.760   9.066
  -3   3  30  16.475  10.680
  -3  -3  29  120.48   23.98
  -3   3  29  115.37   11.11
  -3  -3  28  6.8492  7.1588
  -3   3  28  11.316   6.141
  -3  -3  27  41.395   7.790
  -3   3  27  45.953   8.354
  -3  -3  26  15.545   8.057
  -3   3  26  7.3767  7.9066
  -3  -3  25  80.423   9.712
  -3   3  25  84.291  17.985
  -3  -3  24  -6.218   6.768
   3  -3 -23  33.562  12.017
  -3  -3  23  20.210   9.184
  -3  -3  23  21.861   5.533
   3  -3 -22  4.6645  2.7479
  -3  -3  22  -2.525   7.319
  -3  -3  22  3.0845  2.1459
   3  -3 -21  154.96   14.09
  -3  -3  21  176.79   24.92
  -3  -3  21  140.68    9.64
   3  -3 -20  36.268  13.215
  -3  -3  20  34.180  15.403
  -3  -3  20  27.798  11.249
   3  -3 -19  146.30   10.58
  -3  -3  19  126.84   12.09
  -3  -3  19  123.07    9.34
   3  -3 -18  71.870   9.134
  -3  -3  18  47.372   7.487
  -3  -3  18  59.190   5.857
   3  -3 -17  310.95   14.74
  -3  -3  17  293.10   16.04
  -3  -3  17  271.08   13.75
   3  -3 -16  6.3031  5.5040
  -3  -3  16  0.8327  6.5934
  -3  -3  16 -0.1912  2.0739
   3  -3 -15  19.529   7.025
  -3  -3  15  22.700   6.639
  -3  -3  15  24.665   3.781
   3  -3 -14  9.1586  5.3016
  -3  -3  14  7.7192  6.8333
  -3  -3  14  6.0914  3.9235
   3  -3 -13  334.95   12.12
  -3  -3  13  358.49   16.31
  -3  -3  13  335.88   12.36
   3  -3 -12  8.9072  6.3140
  -3  -3  12  25.714   9.445
  -3  -3  12  5.6956  2.6646
   3  -3 -11  76.628   6.018
  -3  -3  11  86.008   7.675
  -3  -3  11  83.610   5.955
   3  -3 -10  82.704   6.735
  -3  -3  10  76.390   7.711
  -3  -3  10  87.543   7.867
   3  -3  -9  23.291   4.194
  -3  -3   9  15.759   7.213
  -3  -3   9  21.586   4.544
   3  -3  -8  39.947   3.962
  -3  -3   8  37.782   6.500
  -3  -3   8  35.164   9.359
   3  -3  -7  108.54    6.53
  -3  -3   7  106.53    7.76
  -3  -3   7  113.49    7.55
   3  -3  -6  301.67   10.86
  -3  -3   6  297.91   11.36
  -3  -3   6  301.79   16.10
   3  -3  -5  41.589   3.501
  -3  -3   5  49.737  16.466
  -3  -3   5  42.238   4.185
   3  -3  -4  6.8236  3.4394
  -3  -3   4  1.1576  3.7755
  -3  -3   4  11.825   4.788
   3  -3  -3  160.30    7.56
  -3  -3   3  172.40    7.89
  -3  -3   3  168.03   11.07
   3  -3  -2  751.68   18.64
  -3  -3   2  752.58   17.31
  -3  -3   2  788.26   18.63
   3  -3  -1  52.032  12.091
  -3  -3   1  35.833   4.204
   3   3  -1  40.214   8.639
  -3  -3   1  47.309   9.993
   3  -3   0  506.08   17.74
  -3  -3   0  481.23   16.59
   3   3   0  474.94   15.94
  -3  -3   0  490.82   17.63
   3  -3   1  81.823   7.708
  -3  -3  -1  73.699   5.429
   3   3   1  62.896   6.836
  -3  -3  -1  67.473   6.242
   3  -3   2  461.71   17.13
  -3  -3  -2  441.22   14.79
   3   3   2  427.12   14.36
   3  -3   3  192.39    8.58
  -3  -3  -3  196.52    7.30
   3   3   3  181.29    8.30
  -3  -3  -4  21.155   2.899
   3  -3   4  23.680   5.531
   3   3   4  17.024   3.483
   3  -3   5  410.71   15.70
   3   3   5  367.43   12.07
   3  -3   6  371.01   14.77
   3  -3   7  221.58   10.17
   3  -3   8  892.96   20.47
   3   3   9  139.58    4.80
   3  -3   9  141.43    9.43
   3   3  10  340.61   10.69
   3  -3  10  385.81   14.96
   3  -3  11  104.28   10.01
   3   3  11  65.248   8.760
   3   3  12  712.01   18.60
   3  -3  12  711.39   21.90
   3   3  12  734.57   19.67
   3   3  13  200.40    9.81
   3  -3  13  194.42   12.11
   3   3  13  183.45   11.99
   3   3  14  53.806   8.752
   3  -3  14  72.312  19.884
   3   3  14  56.807   9.643
   3  -3  15  49.379  12.520
   3   3  15  43.557   9.583
   3  -3  16  555.37   13.97
   3   3  16  568.29   12.73
   3  -3  17  54.032  23.557
   3   3  17  48.046   8.735
   3   3  18  177.29   14.31
   3   3  19  476.34   11.43
   3  -3  20  18.730   8.191
   3   3  20  13.759   4.977
   3  -3  21  34.725   9.661
   3   3  21  26.611   8.216
   3  -3  22  16.463   7.363
   3   3  22  7.8197  2.8797
   3  -3  23  152.34   17.28
   3   3  23  139.18   12.76
   3  -3  24 -0.6244  6.9060
   3   3  24  2.7651  3.6640
   3  -3  25  36.002   8.370
   3   3  25  45.723   6.255
   3  -3  26  6.0206  5.6770
   3  -3  27  10.492   6.172
   3  -3  28  12.798   9.101
   3  -3  29  31.982   9.914
   3  -3  30  11.102   8.741
   3  -3  31  4.5828  5.4889
   3  -3  32  1.1865  4.0590
   3  -3  33  6.3259  4.7351
  -3  -4  35  -3.484   8.036
  -3   4  35  2.8106  3.7380
  -3  -4  34  10.862   8.558
  -3  -4  33   9.221  10.071
  -3   4  33  4.6702  5.3302
  -3  -4  32  29.208  11.366
  -3   4  32  41.935  11.180
  -3  -4  31  5.2087  9.6650
  -3   4  31  -2.478   6.587
  -3  -4  30  42.213  13.947
  -3   4  30  28.450  15.949
  -3  -4  29  44.056  20.528
  -3   4  29  19.998  10.409
  -3  -4  28  29.078  10.623
  -3   4  28  49.363  11.644
  -3  -4  27  64.448  11.872
  -3   4  27  56.918  13.699
   3  -4 -26 -0.9854  4.0435
  -3  -4  26  -3.732   6.562
   3  -4 -25  26.586   6.485
  -3  -4  25  21.246   9.802
   3  -4 -24  597.97   31.17
  -3  -4  24  562.74   27.50
   3  -4 -23  52.374  13.279
  -3  -4  23  46.392  11.501
   3  -4 -22  63.546  12.576
  -3  -4  22  49.771  12.600
   3  -4 -21  -1.607   3.532
  -3  -4  21  -4.573   6.781
   3  -4 -20  14.350   6.272
  -3  -4  20  18.497   8.326
   3  -4 -19  82.511  11.480
  -3  -4  19  67.289  10.095
   3  -4 -18  10.876   7.640
  -3  -4  18  21.514  11.037
   3  -4 -17  10.439   4.958
  -3  -4  17  13.768   7.559
   3  -4 -16  105.42   11.24
  -3  -4  16  105.21    9.50
   3  -4 -15  3.2733  3.0803
  -3  -4  15  -3.056   6.604
   3  -4 -14  2.9840  3.2176
  -3  -4  14  14.766   6.969
  -3  -4  14  9.0365  4.5742
   3  -4 -13  6.6110  3.1346
  -3  -4  13  7.5991  6.5963
  -3  -4  13  3.8660  3.2368
   3  -4 -12  361.94   12.96
  -3  -4  12  390.36   15.93
  -3  -4  12  366.97   13.80
   3  -4 -11  181.28    7.25
  -3  -4  11  199.06   11.84
  -3  -4  11  174.18    6.83
   3  -4 -10  137.84    7.26
  -3  -4  10  130.87    9.95
  -3  -4  10  126.22    5.86
   3  -4  -9  45.132  25.018
  -3  -4   9  51.189   7.146
  -3  -4   9  54.550  11.985
   3  -4  -8  326.48   11.36
  -3  -4   8  349.59   15.75
  -3  -4   8  336.52   12.10
   3  -4  -7  323.45   11.38
  -3  -4   7  354.91   13.91
   3  -4  -6  50.678   5.760
  -3  -4   6  37.864   5.520
   3  -4  -5  7.4668  3.2536
  -3  -4   5  -1.658   3.613
   3  -4  -4  48.250   4.967
  -3  -4   4  44.604   5.843
   3  -4  -3  54.338   8.721
  -3  -4   3  67.396   7.522
   3  -4  -2  15.079   5.324
  -3  -4   2  14.140   3.926
   3  -4  -1  205.35    9.30
  -3  -4   1  193.11    7.98
   3  -4   0  104.35    6.88
  -3  -4   0  98.558   7.022
   3  -4   1  25.450   4.064
  -3  -4  -1  28.906   6.402
   3   4   2  227.70    8.46
   3  -4   3  5.4082  3.7731
  -3  -4  -3  6.6676  2.9298
   3   4   3  4.5150  2.5971
   3  -4   4  28.119   6.660
  -3  -4  -4  37.404   7.399
   3   4   4  23.163   4.544
  -3  -4  -5  19.966   3.898
   3  -4   5  23.624   5.719
   3   4   5  15.263   3.347
   3  -4   6  181.67    8.55
   3   4   6  176.84    6.09
  -3  -4  -7  50.128   5.111
   3  -4   7  42.338   7.084
   3   4   7  39.665   6.228
  -3  -4  -8  173.02    6.11
   3  -4   8  183.24    8.06
   3   4   8  172.61    6.28
  -3  -4  -9  469.31   10.47
   3  -4   9  455.99   12.52
   3   4   9  462.16    9.94
  -3  -4 -10  0.7961  0.9495
   3  -4  10  0.1222  4.9967
   3   4  10  2.6176  1.6536
   3   4  11  10.106   1.980
   3  -4  11  8.7242  5.2907
   3   4  12  2.2366  1.8492
   3  -4  12  7.5158  5.5276
   3   4  13  27.676   2.915
   3  -4  13  43.652  10.532
   3   4  13  23.088   4.349
   3   4  14  24.223   4.983
   3  -4  14  22.692  14.075
   3   4  14  21.835   5.696
   3   4  15  174.16   11.09
   3  -4  15  190.98   15.66
   3   4  15  157.26   11.44
   3  -4  16  191.92   18.07
   3   4  16  166.61   12.76
   3  -4  17  52.944  23.758
   3   4  17  44.126   8.848
   3  -4  18  56.819  12.410
   3   4  18  50.856   9.888
   3  -4  19  270.16   16.88
   3   4  19  268.58   12.99
   3  -4  20  105.17   14.13
   3   4  20  72.359  11.256
   3  -4  21  8.3128  9.0758
   3   4  21  9.5373  2.7319
   3  -4  22  22.916  10.673
   3   4  22  11.716   5.037
   3  -4  23  313.57   14.53
   3  -4  24  179.52   11.77
   3  -4  25 -0.3707  6.3456
   3  -4  26  9.6118  6.5537
   3  -4  27  13.721   7.367
   3  -4  28  53.176  10.155
   3  -4  29  6.9579  9.0591
   3  -4  30  12.899   6.311
   3  -4  31  13.580   8.624
   3  -4  32  44.676  13.294
  -3  -5  34  -6.205   8.010
  -3   5  34  6.5710  5.3713
  -3  -5  33  4.7385  8.2900
  -3   5  33  6.5397  5.9591
  -3  -5  32  14.804   7.966
  -3   5  32  4.2449  4.1216
  -3  -5  31  69.088  20.822
  -3   5  31  69.796  25.176
  -3  -5  30  18.318  14.406
  -3   5  30  22.228  11.519
  -3  -5  29  28.984  18.006
  -3   5  29  41.417   9.916
   3  -5 -28  33.101  13.715
  -3  -5  28  25.190   9.576
   3  -5 -27  62.569  16.150
  -3  -5  27  75.363  17.628
   3  -5 -26 -0.4524  3.9901
  -3  -5  26  -1.046   3.476
   3  -5 -25  10.651   4.760
  -3  -5  25  12.659  10.401
   3  -5 -24  9.4829  5.7725
  -3  -5  24  3.9760  6.4415
   3  -5 -23  138.97   13.91
  -3  -5  23  141.99   11.66
   3  -5 -22  6.4853  8.2005
  -3  -5  22  -3.699   6.685
   3  -5 -21  78.666  13.758
  -3  -5  21  66.477   8.843
   3  -5 -20  7.4622  3.7338
  -3  -5  20  0.5583  6.7017
   3  -5 -19  224.96   16.10
  -3  -5  19  238.73   18.87
   3  -5 -18 -0.5350  3.7852
  -3  -5  18  4.3813  7.2696
   3  -5 -17  121.66   16.69
  -3  -5  17  104.88   14.79
   3  -5 -16  40.747   8.505
  -3  -5  16  18.789   8.743
   3  -5 -15  238.56   19.65
  -3  -5  15  249.73   16.01
   3  -5 -14  20.381   4.997
  -3  -5  14  27.178  10.876
   3  -5 -13  8.5870  3.5395
  -3  -5  13  3.8766  3.2892
   3  -5 -12  45.674   8.457
  -3  -5  12  51.550  12.471
   3  -5 -11  823.53   23.49
  -3  -5  11  847.50   29.50
   3  -5 -10  19.022  10.763
  -3  -5  10  9.1289  8.9288
   3  -5  -9  41.669   7.812
  -3  -5   9  28.683   4.930
   3  -5  -8  7.2106  4.7703
  -3  -5   8  -3.120   5.195
   3  -5  -7  153.64    7.23
  -3  -5   7  168.37    7.94
   3  -5  -6  71.897   5.619
  -3  -5   6  76.850   8.438
   3  -5  -5  398.11   14.65
  -3  -5   5  393.52   14.10
   3  -5  -4  250.08   10.47
  -3  -5   4  285.82   19.53
   3  -5  -3  64.814   6.438
  -3  -5   3  56.055   5.407
   3  -5  -2  8.3653  4.2862
  -3  -5   2  14.264   8.556
   3  -5  -1  311.40   12.72
  -3  -5   1  297.16   11.50
   3  -5   0  160.20    9.80
  -3  -5   0  169.18    8.93
   3  -5   1  -2.266   3.732
  -3  -5  -1  9.7590  4.2892
   3  -5   2  190.75    9.17
  -3  -5  -2  185.89    7.09
  -3  -5  -3  40.987   5.895
   3  -5   3  49.493   9.037
  -3  -5  -4  38.293   7.231
   3  -5   4  40.964  10.785
  -3  -5  -5  131.25    5.18
   3  -5   5  144.28    9.96
  -3  -5  -6  547.02   14.88
   3  -5   6  527.17   16.48
   3   5   6  543.13   15.25
   3  -5   7  34.917   7.440
   3   5   7  24.617   5.157
  -3  -5  -8  0.1959  1.1037
   3  -5   8  8.5951  5.0538
   3   5   8 -0.2164  1.1155
   3  -5   9  31.383   7.735
   3   5   9  18.657   4.396
  -3  -5 -10  26.395   2.965
   3  -5  10  39.108   8.925
   3   5  10  21.466   3.493
  -3  -5 -11  40.558   2.447
   3  -5  11  38.709   8.137
   3   5  11  31.237   1.589
  -3  -5 -12  137.78    8.82
   3   5  12  133.08    7.96
   3  -5  12  115.85   23.01
  -3  -5 -13  98.629   4.050
   3   5  13  98.796   2.204
   3  -5  13  111.56   11.63
   3   5  14  42.624   6.741
   3  -5  14  60.060   9.260
   3  -5  15  50.481  10.221
   3   5  15  34.933   9.423
   3  -5  16  58.750   9.659
   3   5  16  41.011   8.524
   3  -5  17  53.002  15.681
   3   5  17  30.258   9.721
   3  -5  18  9.4455  6.8012
   3   5  18  15.371   4.738
   3  -5  19  125.44   12.85
   3   5  19  110.45   11.22
   3  -5  20  2.1894  4.3897
   3  -5  21  38.100  11.623
   3  -5  22 -0.3089  3.1991
   3  -5  23  25.397  12.679
   3  -5  24  9.2565  5.6506
   3  -5  25  31.057  12.352
   3  -5  26  15.894   7.579
   3  -5  27  24.864  11.481
   3  -5  28  137.06   18.84
   3  -5  29  10.867   8.676
   3  -5  30  26.236  10.627
   3  -5  31  8.6997  4.9303
  -3  -6  33  -2.250   8.177
  -3  -6  32  109.16   19.76
  -3   6  32  103.65   16.81
  -3  -6  31  1.8975  5.6495
  -3   6  31  12.069   5.190
  -3  -6  30  17.214   7.936
   3  -6 -29  6.7139  3.8843
  -3  -6  29  23.750  12.414
   3  -6 -28  7.7328  4.4544
  -3  -6  28  18.735  10.958
   3  -6 -27  24.119   6.778
  -3  -6  27  26.529  11.885
   3  -6 -26  135.08   14.68
  -3  -6  26  154.17   11.60
   3  -6 -25  109.26    7.70
  -3  -6  25  104.01   11.13
   3  -6 -24  25.720   7.336
  -3  -6  24  41.285   9.959
   3  -6 -23  47.990  10.436
  -3  -6  23  36.325  13.942
   3  -6 -22  401.02   20.12
  -3  -6  22  346.32   24.13
   3  -6 -21  46.639  11.557
  -3  -6  21  38.463  11.234
   3  -6 -20  47.171   9.707
  -3  -6  20  19.735   6.953
   3  -6 -19  39.353   8.875
  -3  -6  19  31.860  13.008
   3  -6 -18  161.26    9.40
  -3  -6  18  155.87   13.45
   3  -6 -17  13.359   5.266
  -3  -6  17  29.976  11.388
   3  -6 -16  108.82   12.76
  -3  -6  16  124.40   16.31
   3  -6 -15  13.732   5.282
  -3  -6  15  15.940   7.938
   3  -6 -14  71.484   7.558
  -3  -6  14  67.510  12.083
   3  -6 -13  17.646   5.800
  -3  -6  13  28.008  14.153
   3  -6 -12  13.581   5.888
  -3  -6  12  6.3056  6.6386
   3  -6 -11  3.1373  3.8100
  -3  -6  11  2.7102  5.9157
   3  -6 -10  59.600   5.840
  -3  -6  10  54.859  14.021
  -3  -6   9  50.373  10.944
   3  -6  -8  55.157   9.826
  -3  -6   8  61.475  15.896
   3  -6  -7  3.6417  4.0823
  -3  -6   7  2.6203  3.4097
   3  -6  -6  35.150   7.182
  -3  -6   6  21.471   8.472
   3  -6  -5  29.323   5.985
  -3  -6   5  23.015   8.295
   3  -6  -4  23.883   6.264
  -3  -6   4  19.200  12.045
   3  -6  -3  21.295   6.608
  -3  -6   3  21.455   7.127
   3  -6  -2  25.411   6.278
  -3  -6   2  14.104   4.151
   3  -6  -1  5.3820  4.8340
  -3  -6   1  3.5912  3.8908
   3  -6   0  153.18   10.93
  -3  -6   0  143.82    8.61
   3  -6   1  463.48   29.47
  -3  -6  -1  482.37   21.12
   3  -6   2  146.64   17.13
  -3  -6  -2  129.83   69.61
   3  -6   3  5.6718  5.8190
  -3  -6  -3  0.6339  1.9026
  -3  -6  -4  31.136   7.807
   3  -6   4  41.495   9.996
  -3  -6  -5  12.868   3.419
   3  -6   5  5.9108  5.6726
  -3  -6  -6  292.99   13.52
   3  -6   6  291.42   16.02
  -3  -6  -7  388.91    8.22
  -3  -6  -8  17.053   4.101
   3  -6   8  14.151   6.517
  -3  -6  -9  14.524   4.417
   3  -6   9  26.632   8.066
  -3  -6 -10  48.470   2.764
   3  -6  10  46.394   7.014
  -3  -6 -11  27.079   7.847
   3  -6  11  26.152   9.628
  -3  -6 -12  46.284   7.025
   3  -6  12  68.199  10.092
  -3  -6 -13  24.481   7.495
   3  -6  13  33.290   9.227
  -3  -6 -14  95.667   6.050
   3  -6  14  112.24   12.06
  -3  -6 -15  12.952   4.718
   3  -6  15  11.412   4.967
  -3  -6 -16  251.85   12.27
   3  -6  16  274.85   17.25
   3  -6  17  2.6756  6.4726
   3  -6  18  15.111   5.856
   3  -6  19  34.559   9.148
   3  -6  20  55.942  10.833
   3  -6  21  196.43   12.79
   3  -6  22  19.272   6.924
   3  -6  23  -4.030   6.119
   3  -6  24  44.777  13.203
   3  -6  25  27.756  12.840
   3  -6  26  6.3316  7.7349
   3  -6  27  4.3057  5.1537
   3  -6  28  0.7855  6.2842
   3  -6  29  23.555   8.940
   3  -6  30  6.9298  4.2862
   3  -7 -31  2.6974  2.4498
  -3  -7  31  -6.242   8.103
   3  -7 -30  1.4784  2.2130
  -3  -7  30  4.4591  8.4823
   3  -7 -29  32.759  10.317
  -3  -7  29  56.712  10.696
   3  -7 -28  1.2017  2.7116
  -3  -7  28  7.4720  7.7976
   3  -7 -27  21.506   6.468
  -3  -7  27  23.647  10.427
   3  -7 -26  5.4309  1.6982
  -3  -7  26  5.8808  6.9116
   3  -7 -25  2.2814  2.9854
  -3  -7  25 -0.5220  6.9468
   3  -7 -24  10.327   5.800
  -3  -7  24  23.710  10.679
   3  -7 -23  35.060   8.746
  -3  -7  23  22.113   8.771
   3  -7 -22  44.957  12.806
  -3  -7  22  58.796  12.338
   3  -7 -21  181.00   15.54
  -3  -7  21  182.79   11.95
   3  -7 -20  58.491  10.826
  -3  -7  20  55.643  11.431
   3  -7 -19  31.893   7.089
  -3  -7  19  11.973   7.505
   3  -7 -18  13.366   5.282
  -3  -7  18  22.208  10.836
   3  -7 -17  32.662   9.934
  -3  -7  17  46.726  11.881
   3  -7 -16  28.867   8.700
  -3  -7  16  46.647   9.621
   3  -7 -15  7.5016  4.0647
  -3  -7  15  -6.531   6.783
   3  -7 -14  178.99    7.76
  -3  -7  14  169.48   10.66
   3  -7 -13  299.44   12.80
  -3  -7  13  307.14   17.48
   3  -7 -12  16.330   6.248
  -3  -7  12  22.391  10.015
   3  -7 -11  75.707  14.850
  -3  -7  11  78.372  21.378
   3  -7 -10  114.96   10.21
  -3  -7  10  106.58   11.37
   3  -7  -9  661.39   20.04
  -3  -7   9  664.11   25.65
   3  -7  -8  115.35   10.91
  -3  -7   8  85.364  22.270
   3  -7  -7  50.720   8.752
  -3  -7   7  52.328   9.352
   3  -7  -6  149.60   12.83
  -3  -7   6  157.60   11.72
   3  -7  -5  -3.461   4.203
  -3  -7   5  0.9633  4.5555
   3  -7  -4  13.142   4.975
  -3  -7   4  7.5032  4.1448
   3  -7  -3  7.4027  4.5952
  -3  -7   3  -3.846   4.376
   3  -7  -2  57.552   6.732
  -3  -7   2  75.100   5.967
   3  -7  -1  5.7171  5.4776
  -3  -7   1  7.0040  6.0257
   3  -7   0  38.754   5.605
  -3  -7   0  42.381   5.305
   3  -7   1  74.957  17.028
  -3  -7  -1  67.515   5.915
   3  -7   2  100.35   19.60
  -3  -7  -2  81.957   9.124
  -3  -7  -3  32.436   7.520
   3  -7   3  39.218   9.393
  -3  -7  -4  252.50   20.53
   3  -7   4  190.57   20.01
  -3  -7  -5  42.882   7.987
   3  -7   5  21.634   8.449
  -3  -7  -6  96.311  10.618
   3  -7   6  121.73   12.16
  -3  -7  -7  12.841   4.434
   3  -7   7  15.361   8.727
  -3  -7  -8  28.750   7.573
   3  -7   8  30.380  13.216
  -3  -7  -9  35.906   5.391
   3  -7   9  20.911   7.501
  -3  -7 -10  41.287   5.911
   3  -7  10  41.911   8.767
  -3  -7 -11  17.322   3.620
   3  -7  11  15.229   5.923
  -3  -7 -12  5.6395  2.8566
   3  -7  12  10.262   7.607
  -3  -7 -13  34.359   8.756
   3  -7  13  30.223  10.635
  -3  -7 -14  9.6827  1.6121
   3  -7  14  8.6171  5.4241
  -3  -7 -15  17.580   2.649
   3  -7  15  6.6351  5.4072
   3  -7  16  2.1220  5.2632
   3  -7  18  22.550   8.730
   3  -7  19  18.864   8.757
   3  -7  20  -3.728   5.701
   3  -7  21  24.188   9.542
   3  -7  22  10.058   6.389
   3  -7  23  3.3272  5.9737
   3  -7  24  0.2505  6.4196
   3  -7  25  14.623   9.142
   3  -7  26  -5.209   6.119
   3  -7  27  1.9725  6.5031
   3  -7  28  13.344   9.313
  -3  -8  29  2.8492  4.2283
   3  -8 -28  8.5644  3.0033
  -3  -8  28  15.491   5.905
   3  -8 -27  3.5377  3.0034
  -3  -8  27  -4.264   7.115
   3  -8 -26  61.939  17.206
  -3  -8  26  86.216  18.070
   3  -8 -25  5.4895  4.2032
  -3  -8  25  -2.445   6.776
   3  -8 -24  11.503   4.099
  -3  -8  24  14.036   5.364
   3  -8 -23  8.0813  2.8023
  -3  -8  23  5.2894  3.2507
   3  -8 -22  143.78    6.47
  -3  -8  22  132.00   29.60
   3  -8 -21  23.926   6.643
  -3  -8  21  16.480   9.951
   3  -8 -20  2.4556  3.4585
  -3  -8  20 -0.7555  5.6429
   3  -8 -19  5.5271  3.5556
  -3  -8  19  15.074   9.132
   3  -8 -18  24.725   7.794
  -3  -8  18  25.466  12.296
   3  -8 -17  20.449   8.188
  -3  -8  17  12.718   7.944
   3  -8 -16  128.29    9.07
  -3  -8  16  104.54   10.84
   3  -8 -15  51.617   6.872
  -3  -8  15  54.686  12.256
   3  -8 -14  7.6823  6.1613
  -3  -8  14  15.522  11.213
   3  -8 -13  17.916   5.431
  -3  -8  13  7.7819  6.1663
   3  -8 -12  15.484   5.543
  -3  -8  12  7.7596  4.1211
   3  -8 -11  36.232  10.040
  -3  -8  11  40.780   6.873
   3  -8 -10  22.833   6.820
  -3  -8  10  33.437   8.912
   3  -8  -9  19.709   7.854
  -3  -8   9  9.0125  5.6001
   3  -8  -8  8.9379  6.2904
  -3  -8   8  5.2847  4.9709
   3  -8  -7  207.49   18.30
  -3  -8   7  215.34   15.68
   3  -8  -6  -5.267   4.222
  -3  -8   6  4.8100  4.9913
   3  -8  -5  26.849   9.264
  -3  -8   5  10.094   5.256
   3  -8  -4  60.321   6.648
  -3  -8   4  56.405   6.972
   3  -8  -3  2.6236  4.5557
  -3  -8   3  4.5832  4.4355
   3  -8  -2  1.7485  4.4410
  -3  -8   2  -1.723   4.053
   3  -8  -1  98.222  12.896
  -3  -8   1  84.128   5.859
   3  -8   0  6.9362  3.1682
  -3  -8   0  9.5220  5.5966
  -3  -8  -1  5.4016  4.9846
   3  -8   2  1.7417  5.0035
  -3  -8  -2  0.5266  1.5642
   3  -8   3  57.205   9.011
  -3  -8  -3  59.271   8.947
  -3  -8  -4  4.8487  2.3989
   3  -8   4  4.8511  5.1268
  -3  -8  -5  81.332   5.838
   3  -8   5  104.99   17.54
  -3  -8  -6  33.538   7.984
   3  -8   6  45.316  10.367
  -3  -8  -7  75.562   4.540
   3  -8   7  84.799  39.622
  -3  -8  -8  88.906   4.956
   3  -8   8  85.009   8.842
  -3  -8  -9  45.892   6.170
   3  -8   9  57.054  10.898
  -3  -8 -10  35.168  10.442
   3  -8  10  41.331   9.417
  -3  -8 -11  7.1126  2.5830
   3  -8  11  14.379   7.765
  -3  -8 -12  195.02   46.26
   3  -8  12  166.58    9.84
  -3  -8 -13  15.652   2.003
   3  -8  13  31.573   8.632
   3  -8  14  16.947   7.778
   3  -8  15  4.6391  6.1449
   3  -8  16  12.378   6.716
   3  -8  17  15.401   6.696
   3  -8  18  3.9424  5.8968
   3  -8  19  -5.195   6.080
   3  -8  20  14.544   9.071
   3  -8  21  22.336  10.691
   3  -8  22  37.004  19.322
   3  -8  23  -2.551   6.474
   3  -8  24  7.5194  7.0616
   3  -8  25  -3.755   6.755
   3  -8  26 -0.6198  7.0506
  -3  -9  27  65.509  22.917
   3  -9 -26  3.9846  4.0425
  -3  -9  26  6.5296  5.0355
   3  -9 -25  41.350   6.570
  -3  -9  25  47.653  13.739
   3  -9 -24  -1.096   2.875
  -3  -9  24  -4.810   8.626
  -3  -9  23  24.150   9.306
   3  -9 -22  2.2166  2.9417
  -3  -9  22  4.2749  6.9696
   3  -9 -21  88.809  13.273
  -3  -9  21  110.47   32.18
   3  -9 -20 -0.5629  2.8620
  -3  -9  20  3.3682  4.9236
   3  -9 -19  31.603  10.114
  -3  -9  19  28.756  13.359
   3  -9 -18  37.724  10.226
  -3  -9  18  38.348  13.182
   3  -9 -17  32.923   8.697
  -3  -9  17  26.510  10.946
   3  -9 -16  55.179   7.710
  -3  -9  16  45.788  12.529
   3  -9 -15  13.382   6.513
  -3  -9  15  5.2276  7.2986
   3  -9 -14 -0.3567  3.2491
  -3  -9  14  5.1703  7.2545
   3  -9 -13  52.280   5.972
  -3  -9  13  62.637  22.155
   3  -9 -12  81.695   9.594
  -3  -9  12  88.021  13.679
   3  -9 -11  19.467   6.620
  -3  -9  11  23.937   9.464
   3  -9 -10  73.575   8.108
  -3  -9  10  83.402  19.316
   3  -9  -9  107.36    9.55
  -3  -9   9  103.47   20.08
   3  -9  -8  14.244   7.439
  -3  -9   8  12.723   7.959
   3  -9  -7  47.864   9.003
  -3  -9   7  38.340   8.991
   3  -9  -6  22.799   8.241
  -3  -9   6  15.976   7.292
   3  -9  -5  10.912   6.621
  -3  -9   5  2.5340  3.8526
   3  -9  -4  37.283  12.578
  -3  -9   4  39.319   9.404
   3  -9  -3  10.736   7.298
  -3  -9   3  18.578   6.133
   3  -9  -2  27.408  10.193
  -3  -9   2  37.343  14.274
   3  -9  -1  34.222  11.396
  -3  -9   1  25.394   8.162
   3  -9   0  3.2148  5.1780
  -3  -9   0  6.0065  3.8025
   3  -9   1  7.4018  4.2036
  -3  -9  -1  5.9408  2.8832
  -3  -9  -2  18.491   6.055
   3  -9   2  17.840   6.669
  -3  -9  -3  20.477   5.272
   3  -9   3  21.322   4.682
   3  -9   4  16.547   7.289
  -3  -9  -4  22.037   7.223
  -3  -9  -5  88.852  11.432
   3  -9   5  85.233   9.790
  -3  -9  -6  70.093  11.676
   3  -9   6  86.096  10.988
  -3  -9  -7  47.654   5.186
   3  -9   7  40.364   8.999
  -3  -9  -8  9.4172  7.0970
   3  -9   8  13.113   6.038
  -3  -9  -9  18.962   4.200
   3  -9   9  10.169   7.833
  -3  -9 -10  49.369   3.280
   3  -9  10  53.684  34.504
  -3  -9 -11  13.409   2.352
   3  -9  11  5.1709  5.9014
   3  -9  12  16.056   8.429
   3  -9  13  0.5654  5.5092
   3  -9  14  6.6123  6.0049
   3  -9  15  26.486  11.654
   3  -9  16  8.1374  6.0354
   3  -9  17  13.398   8.573
   3  -9  18  36.061   8.754
   3  -9  19  -3.543   6.535
   3  -9  20  33.691  10.413
   3  -9  21  18.864   8.845
   3  -9  22  0.4344  6.5833
   3  -9  23  1.7718  6.6664
   3  -9  24  10.824   7.308
   3 -10 -23  7.1553  4.2705
  -3 -10  23  8.3793  8.5789
   3 -10 -22  2.7270  2.2672
  -3 -10  22  -5.617   8.411
   3 -10 -21  4.0728  3.9032
  -3 -10  21  13.214   8.595
   3 -10 -20  -1.985   2.812
  -3 -10  20  7.7550  5.9738
   3 -10 -19 -0.6058  2.9800
  -3 -10  19  12.652   6.955
   3 -10 -18  13.202   2.939
  -3 -10  18  9.6757  7.0141
   3 -10 -17  4.4573  2.7276
  -3 -10  17  8.8694  9.3839
   3 -10 -16  14.906   4.202
  -3 -10  16  19.092  11.881
   3 -10 -15  0.9392  3.1738
  -3 -10  15  -1.261   7.724
   3 -10 -14  2.4171  3.2344
  -3 -10  14  13.065   8.327
   3 -10 -13  2.8511  3.6056
  -3 -10  13  3.9912  4.5399
   3 -10 -12  5.0696  3.9152
  -3 -10  12  10.577   7.722
   3 -10 -11  9.1180  7.5028
  -3 -10  11 -0.7709  7.1948
   3 -10 -10  10.543   7.688
  -3 -10  10  18.279  11.344
   3 -10  -9  17.579   7.528
  -3 -10   9  7.7392  6.6220
   3 -10  -8  25.921   8.910
  -3 -10   8  22.653   7.684
   3 -10  -7  30.841   9.993
  -3 -10   7  31.213  10.903
   3 -10  -6  8.2503  6.1721
  -3 -10   6  -1.046   5.540
   3 -10  -5  29.180   9.934
  -3 -10   5  22.736   9.618
   3 -10  -4  56.865  16.445
  -3 -10   4  83.044  12.008
   3 -10  -3  72.979  11.298
  -3 -10   3  53.232  34.027
   3 -10  -2  36.646   9.577
  -3 -10   2  23.423   8.113
   3 -10  -1  7.2483  6.2622
  -3 -10   1  5.8077  4.4433
   3 -10   0  18.561   6.453
  -3 -10   0  10.061   4.105
   3 -10   1  30.786  11.396
  -3 -10  -1  28.538   8.269
  -3 -10  -2  10.622   6.101
   3 -10   2  24.243  10.525
  -3 -10  -3  10.820   6.469
   3 -10   3  3.3258  6.0251
   3 -10   4  -1.008   5.684
  -3 -10  -4  6.5343  4.2886
  -3 -10  -5  9.5748  4.0116
   3 -10   5  8.0232  7.8090
  -3 -10  -6  3.8117  2.0427
   3 -10   6  3.0637  4.8019
  -3 -10  -7  1.0102  2.5222
  -3 -10  -8  22.834   6.816
   3 -10   8  19.417   9.530
   3 -10   9  64.113  12.949
   3 -10  10  19.669   7.473
   3 -10  11  11.784   7.354
   3 -10  12  28.972  10.641
   3 -10  13  42.809   9.789
   3 -10  14 -0.6525  5.7249
   3 -10  15  3.3626  5.6138
   3 -10  16 -0.8131  5.8518
   3 -10  17  8.2776  6.5955
   3 -10  18  18.721   7.694
   3 -10  19  5.3326  6.8861
   3 -10  20  9.1014  5.3859
   3 -10  21  -3.024   7.015
   3 -11 -19  30.311   7.955
  -3 -11  19  19.635   9.808
   3 -11 -18  11.832   5.790
  -3 -11  18  -3.447   6.694
   3 -11 -17  17.610   5.846
  -3 -11  17  10.149   9.819
   3 -11 -16  3.0141  3.7049
  -3 -11  16  3.0791  6.7036
   3 -11 -15  4.0125  5.1774
  -3 -11  15  16.689   9.239
   3 -11 -14  14.087   4.593
  -3 -11  14  28.219   9.832
   3 -11 -13  3.9073  3.2517
  -3 -11  13  15.538   9.340
   3 -11 -12  5.2688  4.2961
  -3 -11  12  3.1162  5.6786
   3 -11 -11  29.703   7.425
  -3 -11  11  9.2300  5.7946
   3 -11 -10  38.937   5.342
  -3 -11  10  42.293   7.735
   3 -11  -9  12.354   5.478
   3 -11  -8  5.9214  3.9151
  -3 -11   8  3.4019  4.9726
   3 -11  -7  11.472   4.107
  -3 -11   7  18.740   8.087
   3 -11  -6  14.366   5.253
  -3 -11   6  9.6312  6.1874
   3 -11  -5  20.493   9.673
  -3 -11   5  21.526   8.614
   3 -11  -4  13.722   5.211
  -3 -11   4  22.482   7.206
   3 -11  -3  34.120  12.964
  -3 -11   3  24.014   7.604
   3 -11  -2  21.965  10.254
  -3 -11   2  14.615   7.040
  -3 -11   1  7.6055  3.2162
   3 -11   0  31.689  12.113
  -3 -11   0  28.879   9.669
  -3 -11  -1  1.1793  2.7194
   3 -11   1  3.1774  6.6146
  -3 -11  -2  113.20    6.59
   3 -11   2  108.20   11.46
   3 -11   3  8.9018  6.5964
  -3 -11  -3  11.182   4.407
  -3 -11  -4  57.524  30.255
   3 -11   4  65.496  19.007
  -3 -11  -5  10.395   4.898
   3 -11   5  24.643  11.468
  -3 -11  -6  13.857   3.495
   3 -11   6  19.019  10.803
   3 -11   7  3.9596  4.8487
   3 -11   8  13.454   6.842
   3 -11   9  10.628   5.850
   3 -11  10  17.700   9.030
   3 -11  11  10.698   6.767
   3 -11  12  8.9785  7.6898
   3 -11  13  -1.204   6.733
   3 -11  14  2.3024  4.3151
   3 -11  15  -4.721   6.513
   3 -11  16  7.0529  6.5942
   3 -11  17  13.701   7.723
   3 -12 -14  5.9140  4.0869
  -3 -12  14  21.994   9.381
   3 -12 -13  -1.981   3.758
  -3 -12  13  1.1307  5.0672
   3 -12 -12  5.3997  4.3754
  -3 -12  12  12.716   6.684
   3 -12 -11  41.787   8.934
  -3 -12  11  48.086  10.182
   3 -12 -10  39.139   9.088
  -3 -12  10  14.953   6.141
   3 -12  -9  5.0205  4.1977
  -3 -12   9  9.5326  6.9517
   3 -12  -8  0.5313  5.3426
  -3 -12   8  7.2784  4.9303
   3 -12  -7  12.981   5.084
  -3 -12   7  23.730   6.134
   3 -12  -6  9.3544  5.0925
  -3 -12   6  1.2476  4.0525
   3 -12  -5  12.391   5.104
  -3 -12   5  16.528   6.838
   3 -12  -4  1.7878  4.0959
  -3 -12   4  4.3082  6.2569
   3 -12  -3  9.9952  5.5840
  -3 -12   3  10.096   5.575
   3 -12  -2  4.2629  5.0791
  -3 -12   2 -0.4967  2.2021
   3 -12  -1  11.329   6.197
  -3 -12   1  22.028   5.348
   3 -12   0  5.1461  3.0636
  -3 -12   0  8.1788  5.0385
  -3 -12  -1  4.7689  3.4092
   3 -12   2  10.538   6.998
  -3 -12  -2  4.7223  3.3573
  -3 -12  -3  -3.717   2.723
   3 -12   3  1.9960  5.6734
   3 -12   4  3.5826  3.9192
   3 -12   5  17.665   9.306
   3 -12   6  5.4286  5.3353
   3 -12   7  61.872  15.303
   3 -12   8  10.382   6.838
   3 -12   9  7.3643  7.0314
   3 -12  10  12.882   4.890
   3 -12  11  47.381  16.622
  -4   0  37  1.3228  4.7927
  -4   0  36  311.53  195.16
  -4   0  35  3.5184  8.2082
  -4   0  34  280.23   25.46
  -4   0  33  7.8779  6.5642
  -4   0  32   8.633  10.448
  -4   0  31  5.3142  5.8432
  -4   0  30  393.78  103.56
  -4   0  29  19.803   9.988
  -4   0  28  -4.036   7.555
  -4   0  27  5.2136  8.1910
  -4   0  26  705.89   36.52
  -4   0  25  7.4033  8.9106
  -4   0  24  656.49   30.67
  -4   0  23  -2.471   7.564
  -4   0  22   7.965  11.350
  -4   0  21  -2.357   6.875
  -4   0  20  853.66   21.71
  -4   0  19  5.7747  7.3066
  -4   0  18  5.5742  8.7722
  -4   0  17  -6.201   6.170
  -4   0  16 2835.41   47.18
   4   0 -14  633.13   15.77
   4   0 -13  15.908   4.158
   4   0 -12  16.019   4.366
   4   0 -11  15.898   6.840
   4   0 -10  99.323   9.675
   4   0  -9  33.444   7.438
   4   0  -8  874.88   19.40
   4   0  -7  -3.099   3.618
   4   0  -6 1060.19   25.65
   4   0  -5 -0.0837  2.9346
   4   0  -4 1201.56   15.17
   4   0  -3  8.7630  3.9233
   4   0  -2 3481.25   31.58
   4   0  -1  17.721   3.375
   4   0   0 1068.79   22.97
  -4   0   0 1106.75   23.84
   4   0   1  0.3982  2.2445
  -4   0  -1 -0.6589  1.9809
   4   0   2  135.59    6.27
  -4   0  -2  135.50    5.57
   4   0   3  10.438   2.181
  -4   0  -3  16.676   5.211
   4   0   4  43.507   4.186
  -4   0  -4  36.582   3.523
  -4   0  -4  28.182   3.887
   4   0   5  0.2258  1.5122
  -4   0  -5  1.6456  0.8981
  -4   0  -5  0.7941  2.3316
   4   0   6  505.22   18.30
  -4   0  -6  483.44   16.94
   4   0   7  85.351   5.573
  -4   0  -7  87.771   6.011
   4   0   8  10.671   3.022
  -4   0  -8 -0.2743  2.4117
  -4   0  -9  1.2122  1.1451
   4   0  10 1755.87   27.14
  -4   0 -10 1736.45   30.57
   4   0  11  153.68    7.04
  -4   0 -11  162.06    7.87
   4   0  12 1996.72   33.57
  -4   0 -12 2134.26   34.32
   4   0  13  25.554   6.291
  -4   0 -13  28.849   5.874
   4   0  14  970.55   27.00
  -4   0 -14  976.05   27.17
   4   0  15  0.7468  2.2703
   4   0  16  9.0095  4.1895
   4   0  17  -1.145   4.030
   4   0  18  538.22   14.83
   4   0  19 -0.6911  5.6191
   4   0  20  5.7733  3.3207
   4   0  21  12.427   5.881
   4   0  22  395.28   23.99
   4   0  23 -0.9675  3.6059
   4   0  24  171.89    9.25
   4   0  25  -7.031   3.872
   4   0  26  66.185  16.391
   4   0  28  55.203  22.775
   4   0  29  0.2985  2.2042
   4   0  30  2.4805  2.4893
  -4  -1  37  62.623  16.620
  -4   1  37  54.835  21.969
  -4  -1  36  -1.994   7.306
  -4   1  36 -0.9673  7.7458
  -4   1  35  221.37   23.54
  -4  -1  35  239.02  149.92
  -4   1  34  11.907   6.493
  -4  -1  34  9.3735  7.6620
  -4  -1  33  88.190  12.725
  -4   1  33  70.986  20.017
  -4  -1  32  12.359   6.173
  -4   1  32  5.7805  5.7272
  -4  -1  31  39.323  13.478
  -4   1  31  26.765  10.882
  -4  -1  30  6.1354  4.0856
  -4   1  30  23.642   9.511
  -4  -1  29  116.18   20.64
  -4   1  29  93.484  64.723
  -4  -1  28  329.53   19.67
  -4   1  28  302.67   20.68
  -4  -1  27  126.51   21.51
  -4   1  27  105.45   21.04
  -4  -1  26  26.724  10.531
  -4   1  26  20.987  11.363
  -4  -1  25  660.16   27.03
  -4   1  25  706.93   28.25
  -4  -1  24  27.533  12.834
  -4   1  24  46.362  12.014
  -4  -1  23  438.70   15.48
  -4   1  23  446.71   15.52
  -4  -1  22  541.74   17.16
  -4   1  22  536.01   20.39
  -4  -1  21  107.33   14.49
  -4   1  21  82.648   9.421
  -4  -1  20  322.45   21.48
  -4   1  20  298.44   19.94
   4  -1 -19  460.91   21.45
  -4  -1  19  450.02   27.12
   4  -1 -18  44.160  13.620
  -4  -1  18  38.658  12.805
   4  -1 -17  249.85   12.45
  -4  -1  17  264.56   15.15
   4  -1 -16  463.73   12.27
  -4  -1  16  436.07   19.59
   4  -1 -15  377.17   13.14
  -4  -1  15  410.93   15.87
   4  -1 -14  136.62    6.15
  -4  -1  14  160.67   11.20
   4  -1 -13  656.30   15.57
  -4  -1  13  659.53   16.67
   4  -1 -11  147.06    6.23
  -4  -1  11  136.28    8.49
   4  -1 -10  184.86    8.64
  -4  -1  10  167.32    9.38
   4  -1  -9 2537.23   28.41
   4   1  -7 1138.18  245.76
   4  -1  -7 1146.74   12.25
   4   1  -6  46.189   8.878
   4  -1  -6  45.770   4.995
   4   1  -5  581.85  125.62
   4  -1  -5  583.07   13.96
   4   1  -4  266.29   10.77
   4  -1  -4  280.91   60.84
  -4  -1   4  254.96   10.59
   4   1  -3  605.69   13.36
   4  -1  -3  609.85   13.78
  -4  -1   3  616.28   18.52
   4   1  -2  20.065   7.164
  -4  -1   2  26.534   4.112
   4  -1  -2  27.976   3.587
  -4  -1   2  27.477   7.401
   4   1  -1  662.05   15.89
  -4  -1   1  642.94   14.14
   4  -1  -1  633.24   14.47
  -4  -1   1  634.43   15.24
   4   1   0  846.40   18.73
  -4  -1   0  840.74   18.19
   4  -1   0  851.68   19.03
  -4  -1   0  879.75   20.05
   4   1   1  272.89    9.41
  -4  -1  -1  262.26    8.79
   4  -1   1  281.26   60.93
  -4  -1  -1  275.73   10.79
   4   1   2  39.140   2.863
  -4  -1  -2  46.256   2.523
   4  -1   2  48.567   5.152
  -4  -1  -2  37.842   5.478
   4   1   3  402.04   13.42
  -4  -1  -3  395.48   13.18
   4  -1   3  423.46   14.88
  -4  -1  -3  442.69   15.89
   4  -1   4  82.599  10.239
  -4  -1  -4  68.619   3.750
  -4  -1  -4  69.052  12.746
   4   1   5  187.03    6.55
   4  -1   5  203.48   10.16
  -4  -1  -5  184.64    7.20
  -4  -1  -5  192.90    8.49
   4   1   6  114.47    5.83
   4  -1   6  131.81    6.51
  -4  -1  -6  110.53    6.65
  -4  -1  -6  124.88    6.64
   4   1   7  291.21   10.68
   4  -1   7  309.75   11.76
  -4  -1  -7  295.84   10.23
  -4  -1  -7  324.52   11.97
   4   1   8 1445.43   13.96
   4  -1   8 1489.62   20.31
  -4  -1  -8 1489.31   14.54
  -4  -1  -8 1475.62   18.16
   4  -1   9  517.75   13.77
   4   1   9  496.91   11.02
  -4  -1  -9  481.22   10.82
  -4  -1  -9  522.01   14.18
   4  -1  10  707.89   16.83
   4   1  10  694.68   15.13
  -4  -1 -10  680.14   16.53
  -4  -1 -10  693.30   17.00
  -4   1 -10  664.75   14.77
   4  -1  11  621.33   14.89
   4   1  11  627.40   14.20
  -4  -1 -11  647.17   17.75
  -4   1 -11  623.50   13.89
   4  -1  12  885.96   20.18
   4   1  12  883.60   20.37
  -4  -1 -12  896.27   21.08
  -4   1 -12  923.39   15.19
   4  -1  13  607.19   20.38
   4   1  13  556.78   15.66
  -4   1 -13  586.63   16.24
   4   1  14  6.4035  2.7960
   4  -1  14  11.101   3.176
  -4   1 -14  15.905   3.839
   4  -1  15  139.73    8.95
   4   1  15  140.01   11.07
  -4   1 -15  132.07    8.02
   4  -1  16  58.018   5.882
   4   1  16  52.838   9.027
  -4   1 -16  61.010   4.252
   4  -1  17  208.53   13.41
   4   1  17  186.03   11.24
   4  -1  18  1.8341  3.6293
   4   1  18  5.1570  2.9276
   4  -1  19  99.870  11.630
   4   1  19  95.788  13.705
   4   1  20  36.871  12.478
   4   1  21  239.92   10.16
   4  -1  22  4.1599  2.9606
   4   1  22  8.5581  3.0310
   4  -1  23  156.00   11.50
   4   1  23  152.83   10.10
   4  -1  24  11.559  10.584
   4   1  24  7.6302  5.8740
   4   1  25  125.47   12.95
   4  -1  25  120.67   20.17
   4   1  26  5.7118  4.7979
   4  -1  26  19.476  10.351
   4   1  27  138.09   13.87
   4  -1  27  125.65   10.49
   4  -1  28  -2.742   5.370
   4  -1  29  38.022  14.068
   4  -1  31 -0.5210  5.2595
   4  -1  32  3.0390  4.3467
  -4  -2  36  37.578  13.701
  -4   2  36  26.044  12.993
  -4  -2  35  -3.572   7.223
  -4   2  35  -5.408   6.646
  -4  -2  34  37.537  14.433
  -4   2  34  41.092  12.961
  -4  -2  33  5.3743  4.0151
  -4   2  33  5.6857  7.1290
  -4  -2  32  133.95   13.16
  -4   2  32  129.69   12.79
  -4  -2  31  23.706  11.716
  -4   2  31  29.558   9.941
  -4  -2  30  7.0711  6.9376
  -4   2  30  14.448   6.105
  -4  -2  29  37.569  13.925
  -4   2  29  30.507  10.759
  -4  -2  28  426.24   18.32
  -4   2  28  426.40   17.68
  -4   2  27  132.66   12.46
  -4  -2  26  17.137   7.628
  -4   2  26  17.617   9.867
  -4  -2  26  6.8487  2.8089
  -4  -2  25  345.88   19.25
  -4   2  25  353.00   22.29
  -4  -2  25  301.21   15.92
  -4  -2  24  195.78   19.52
  -4   2  24  201.35   11.36
  -4  -2  24  216.53    8.51
  -4  -2  23  117.17   11.84
  -4  -2  23  123.82    5.71
   4  -2 -22  664.92   18.09
  -4  -2  22  644.65   29.17
  -4  -2  22  668.07   15.89
   4  -2 -21  63.172  15.076
  -4  -2  21  33.526   3.199
   4  -2 -20  28.311  11.776
  -4  -2  20  43.627  10.277
  -4  -2  20  36.016   6.964
   4  -2 -19  7.3638  4.3590
  -4  -2  19  19.961  10.559
  -4  -2  19  3.1279  2.5990
   4  -2 -18 1785.64   50.51
  -4  -2  18 1774.39   52.19
  -4  -2  18 1868.73  999.79
   4  -2 -17  483.06   23.74
  -4  -2  17  490.38   23.45
  -4  -2  17  503.38  269.37
   4  -2 -16  214.02   11.95
  -4  -2  16  202.96   16.67
  -4  -2  16  232.59   11.21
   4  -2 -15  29.058   8.055
  -4  -2  15  27.631   7.987
  -4  -2  15  18.224   3.338
   4  -2 -14 1052.81   20.52
  -4  -2  14 1035.93   20.94
  -4  -2  14 1008.21   16.08
   4  -2 -13 3144.60   50.49
  -4  -2  13 3191.23   51.90
  -4  -2  13 3098.49   46.01
   4  -2 -12 2077.00   33.80
  -4  -2  12 2191.71   38.32
  -4  -2  12 2104.35   31.72
   4  -2 -11  619.45   15.97
  -4  -2  11  665.04   33.41
  -4  -2  11  664.83   15.64
   4  -2 -10  152.99    7.08
  -4  -2  10  148.89    8.68
  -4  -2  10  162.21    8.94
   4  -2  -9  115.03    7.06
  -4  -2   9  114.86    9.17
  -4  -2   9  127.58    8.16
   4  -2  -8  34.326   4.706
  -4  -2   8  31.707  12.039
  -4  -2   8  37.932   7.073
   4  -2  -7  798.10   18.69
  -4  -2   7  820.00   19.40
  -4  -2   7  774.96   18.50
   4  -2  -6  746.21   17.23
  -4  -2   6  730.59   18.27
  -4  -2   6  771.33   18.17
   4  -2  -5  437.24   15.15
  -4  -2   5  439.74   16.87
  -4  -2   5  447.57   18.62
   4  -2  -4  7.4656  3.7796
  -4  -2   4  6.4152  4.2300
  -4  -2   4  7.6540  4.9336
   4  -2  -3  -2.450   3.783
  -4  -2   3  -3.653   3.535
  -4  -2   3  4.8028  3.3502
  -4  -2   2  23.991   3.739
   4  -2  -2  23.516   6.906
  -4  -2   2  10.822   5.105
  -4  -2   2  17.041   8.372
  -4  -2   1  115.74    5.97
   4  -2  -1  120.59   26.59
  -4  -2   1  123.76    6.99
  -4  -2   1  105.00   11.38
  -4  -2   0  102.71    6.21
   4  -2   0  109.29    8.08
  -4  -2   0  103.69    6.70
  -4  -2   0  103.06   11.35
  -4  -2  -1  0.3416  0.4912
   4  -2   1  -4.962   3.639
  -4  -2  -1  2.4221  2.0439
  -4  -2  -1  4.5871  2.7164
   4  -2   2  315.40   12.43
  -4  -2  -2  312.60   11.73
  -4  -2  -2  308.31   12.22
   4  -2   3  40.644   5.028
  -4  -2  -3  21.277   4.742
  -4  -2  -3  36.541   7.844
   4  -2   4 1158.48   13.30
   4  -2   5  542.69  117.42
  -4  -2  -5  542.39   20.03
   4  -2   6  96.340   7.592
  -4  -2  -6  96.107  11.337
   4  -2   7 1311.45   22.33
  -4  -2  -7 1344.10   26.58
   4   2   8  178.22    5.56
   4   2  10 1185.53   18.07
   4   2  10 1168.10   18.09
   4  -2  10 1217.06   20.46
   4  -2  11  147.22    7.83
   4   2  11  142.76    6.55
   4   2  12  263.33   11.45
   4  -2  12  285.72   13.20
   4   2  12  276.72   12.18
   4   2  13  83.046   3.943
   4   2  13  82.964   5.430
   4  -2  13  107.28    7.96
   4  -2  14  648.75   19.85
   4   2  14  644.18   17.83
  -4   2 -14  641.94   17.07
   4  -2  15  43.874   7.909
   4   2  15  32.844   6.413
  -4   2 -15  41.699   4.377
   4  -2  16 1311.82   29.67
   4   2  16 1297.53   23.06
  -4   2 -16 1243.77   21.32
   4  -2  17  3.7835  4.7691
   4   2  17  2.9523  2.1987
  -4   2 -17  11.991   3.763
   4  -2  18  43.447  10.611
   4   2  18  43.885   8.256
   4   2  19  10.215   6.909
   4  -2  20  838.08   29.30
   4   2  20  846.21   28.74
   4  -2  21  19.472   7.465
   4   2  21  15.188   4.538
   4  -2  22  -3.402   4.871
   4   2  22  1.5495  2.0601
   4  -2  23  15.563   7.754
   4   2  23  11.056   5.983
   4  -2  24  281.47   14.95
   4   2  24  253.10   14.81
   4  -2  25  14.534   6.907
   4   2  25  9.4589  9.6260
   4  -2  26  12.658   6.889
   4  -2  27  7.8749  6.3161
   4  -2  28  4.0614  5.8669
   4  -2  29  15.060   8.483
   4  -2  30  82.038  12.837
   4  -2  31  10.197   8.251
   4  -2  33 -0.4914  4.9344
  -4  -3  36  19.389   8.659
  -4   3  36  10.787   6.113
  -4  -3  35  1.5516  7.4110
  -4   3  35  6.7747  7.5403
  -4  -3  34  -8.579   7.073
  -4   3  34 -0.9690  6.0948
  -4  -3  33  125.35   20.50
  -4   3  33  106.65   32.35
  -4  -3  32  23.412   9.232
  -4   3  32  22.696   9.701
  -4  -3  31  61.250  17.992
  -4   3  31  72.118  14.266
  -4   3  30  132.22    9.90
  -4  -3  29  65.285  14.172
  -4   3  29  64.330  10.203
  -4  -3  28  2.5108  6.5854
  -4   3  28  8.5497  7.2369
  -4  -3  27  178.49   15.67
  -4   3  27  173.59  108.55
  -4  -3  26  62.177   8.040
   4  -3 -25  16.519   5.823
  -4  -3  25  33.677  12.514
  -4  -3  25  21.930   2.697
   4  -3 -24  1.8054  3.9815
  -4  -3  24  3.4979  3.5366
  -4  -3  24 -0.2374  1.5688
   4  -3 -23  283.61   13.46
  -4  -3  23  266.90   15.13
  -4  -3  23  232.15    8.47
   4  -3 -22  44.906  12.440
  -4  -3  22  42.340  13.885
  -4  -3  22  37.935   6.687
   4  -3 -21  417.02   12.86
  -4  -3  21  412.97   15.14
  -4  -3  21  410.72   12.67
   4  -3 -20  229.30   18.69
  -4  -3  20  208.19   18.97
  -4  -3  20  205.56   14.97
   4  -3 -19  117.73   12.24
  -4  -3  19  128.26   12.46
  -4  -3  19  107.71    7.32
   4  -3 -18  67.104  14.922
  -4  -3  18  48.359  11.226
  -4  -3  18  56.934   6.542
   4  -3 -16  607.08   18.60
  -4  -3  16  627.76   20.44
  -4  -3  16  587.50   17.27
   4  -3 -15  58.333  10.102
  -4  -3  15  66.744  23.603
  -4  -3  15  52.906  11.241
   4  -3 -14  423.07   15.90
  -4  -3  14  420.56   21.63
  -4  -3  14  406.11   14.45
   4  -3 -13  913.68  464.67
  -4  -3  13  916.06  466.03
  -4  -3  13  901.02   21.75
   4  -3 -12  516.77   12.88
  -4  -3  12  527.00   24.41
  -4  -3  12  505.34   14.88
   4  -3 -11 1348.69   21.37
  -4  -3  11 1375.16   23.56
  -4  -3  11 1338.83   25.36
   4  -3 -10 1432.22   22.60
  -4  -3  10 1436.22   28.20
  -4  -3  10 1453.22   27.40
   4  -3  -9  1.0950  3.1837
  -4  -3   9  1.7439  3.3259
  -4  -3   9  3.0163  3.1948
   4  -3  -8  174.31    8.24
  -4  -3   8  180.06    8.33
  -4  -3   8  191.08   10.73
   4  -3  -7  644.99   15.15
  -4  -3   7  666.56   20.54
  -4  -3   7  671.26   18.10
   4  -3  -6  22.879   3.844
  -4  -3   6  21.082   8.442
  -4  -3   6  20.045   8.228
   4  -3  -5  760.90   17.12
  -4  -3   5  826.85   20.58
  -4  -3   5  813.06   18.70
  -4  -3   4  11.197   5.113
   4  -3  -3  80.026   7.276
  -4  -3   3  72.307  12.099
  -4  -3   3  74.394  10.725
   4  -3  -2 1866.03   19.45
  -4  -3   2 1794.08   18.88
  -4  -3   2 1825.05   28.35
   4  -3  -1 1858.71   19.25
  -4  -3   1 1923.63   22.26
  -4  -3   1 1936.88   22.03
   4  -3   0  419.55   15.24
  -4  -3   0  403.60   14.42
  -4  -3   0  416.32   14.94
  -4  -3  -1  110.00    6.74
   4  -3   1  134.79   14.34
  -4  -3  -1  109.85    6.68
  -4  -3  -1  119.17    9.70
  -4  -3  -2  697.41   15.39
   4  -3   2  722.18   17.40
  -4  -3  -2  721.81   16.02
  -4  -3  -2  739.19   18.07
  -4  -3  -3  23.073   2.477
   4  -3   3  26.935   5.385
  -4  -3  -3  34.520   4.432
  -4  -3  -3  28.146   6.343
  -4  -3  -4  33.683   2.045
   4  -3   4  51.407  10.442
  -4  -3  -4  35.972   5.366
   4  -3   5  666.83   16.22
  -4  -3  -5  627.45   18.29
   4  -3   6  19.737   5.852
   4  -3   7  332.70   13.15
   4  -3   8  633.84   15.68
   4  -3   9 2153.56   34.98
   4  -3  10  426.45   15.94
   4  -3  11  345.30   17.25
   4  -3  12  10.693   6.817
   4   3  12  1.9057  1.2209
   4   3  13  30.829   3.180
   4  -3  13  19.337   4.891
   4   3  13  30.801   4.274
   4  -3  14  77.035   8.450
   4   3  14  64.036   6.440
   4  -3  15 1633.07   31.35
   4   3  15 1516.13   25.62
   4   3  16  13.193   3.477
   4  -3  16   7.859  10.326
   4   3  16  1.7066  2.2876
   4  -3  17  200.64   16.87
   4   3  17  184.99   13.59
  -4   3 -17  194.78   13.03
   4   3  18  0.2981  1.8679
   4  -3  19  209.14   21.73
   4   3  19  197.11    9.37
   4  -3  20  37.050  15.415
   4   3  20  15.308   4.747
   4  -3  21  52.641  12.951
   4   3  21  25.839   8.753
   4  -3  22  4.7954  6.1096
   4   3  22  3.0494  2.0604
   4  -3  23  96.589  21.924
   4  -3  24  24.373  10.820
   4  -3  25  257.50   16.72
   4  -3  26  4.6951  3.6061
   4  -3  27  11.116   6.147
   4  -3  28  14.405   8.381
   4  -3  29  52.479  12.398
   4  -3  30  -4.629   5.749
   4  -3  31  56.514  16.333
   4  -3  32  5.1703  5.2886
  -4  -4  35  0.5550  8.4068
  -4   4  35 -0.4640  2.7807
  -4  -4  34  28.270   8.362
  -4   4  34  11.233   7.360
  -4  -4  33  21.660   8.040
  -4   4  33  25.974   9.033
  -4  -4  32  39.860  12.949
  -4   4  32  26.929  10.311
  -4  -4  31  21.863   9.479
  -4   4  31  14.568   5.984
  -4  -4  30  360.72   12.16
  -4   4  30  378.02  154.45
  -4  -4  29  6.1459  6.9408
  -4   4  29  16.113   6.984
  -4  -4  28  0.7340  7.0087
   4  -4 -27  0.1715  3.6442
  -4  -4  27  4.4802  6.7228
   4  -4 -26  27.659   7.640
  -4  -4  26  35.497   9.793
   4  -4 -25  359.77   23.74
  -4  -4  25  399.88   20.94
   4  -4 -24  9.4236  4.9359
  -4  -4  24  0.6940  6.6528
   4  -4 -23  173.92   12.15
  -4  -4  23  166.16   14.52
  -4  -4  23  147.73    9.01
   4  -4 -22  204.81   16.79
  -4  -4  22  200.14   16.48
  -4  -4  22  177.11    9.98
   4  -4 -21  -2.966   3.929
  -4  -4  21  -11.15    7.89
  -4  -4  21  0.8718  1.6308
   4  -4 -20  339.13   16.07
  -4  -4  20  347.94   17.28
  -4  -4  20  330.57   12.83
   4  -4 -19  16.412   6.845
  -4  -4  19  3.5928  6.2739
  -4  -4  19  12.442   4.644
   4  -4 -18  90.804   5.034
  -4  -4  18  100.29    9.02
  -4  -4  18  98.579   4.075
   4  -4 -17  61.604  13.755
  -4  -4  17  72.389  23.468
  -4  -4  17  66.254   4.133
   4  -4 -16  17.154   8.185
  -4  -4  16  3.2187  7.5638
  -4  -4  16  -1.730   2.606
   4  -4 -15  148.64    9.14
  -4  -4  15  171.55   14.74
  -4  -4  15  151.13    8.89
   4  -4 -14  436.38   19.62
  -4  -4  14  411.95   27.48
  -4  -4  14  431.53   22.07
   4  -4 -13  495.99  265.50
  -4  -4  13  469.21   21.60
  -4  -4  13  505.02  270.28
   4  -4 -12  246.90   12.41
  -4  -4  12  253.04   14.68
  -4  -4  12  277.22   19.79
   4  -4 -11  244.25   10.14
  -4  -4  11  235.72  120.55
  -4  -4  11  233.97  119.11
   4  -4 -10 2290.33   35.16
  -4  -4  10 2385.53   38.64
  -4  -4  10 2287.75   39.19
   4  -4  -9  261.00   11.56
  -4  -4   9  264.43   15.35
  -4  -4   9  274.79   21.28
   4  -4  -8 1240.61   19.77
  -4  -4   8 1274.54   22.68
  -4  -4   8 1288.24   25.87
   4  -4  -7  905.65   20.23
  -4  -4   7  921.37   19.69
  -4  -4   7  927.86   19.86
   4  -4  -6 1137.29   19.35
  -4  -4   6 1203.08   20.59
  -4  -4   6 1196.12   22.42
   4  -4  -5  410.05   15.14
  -4  -4   5  392.27   13.99
  -4  -4   5  395.92   15.33
   4  -4  -4  208.15    8.33
  -4  -4   4  220.47    8.92
  -4  -4   4  228.34  116.28
   4  -4  -3  302.53   11.57
  -4  -4   3  299.86   11.17
  -4  -4   3  300.33   11.59
   4  -4  -2  104.69    7.95
  -4  -4   2  100.40    7.52
  -4  -4   2  101.53   12.04
   4  -4  -1  12.594   3.744
  -4  -4   1  21.450   4.426
  -4  -4   1  15.674   3.640
   4  -4   0  206.43    8.90
  -4  -4   0  210.63    7.88
  -4  -4   0  204.47    8.84
   4  -4   1  62.845   6.845
  -4  -4  -1  52.897   9.920
   4  -4   2 1613.03   30.76
  -4  -4  -2 1653.11   26.24
   4   4   2 1609.20   25.96
   4  -4   3  803.97   19.33
  -4  -4  -3  839.00   17.69
   4  -4   4 2175.30   34.49
   4   4   4 2112.04   31.25
  -4  -4  -5  562.21   12.62
   4  -4   6 1453.88   24.94
   4  -4   7  528.09   15.25
   4  -4   8 1658.29   44.66
   4  -4   9  162.03   12.60
   4  -4  10  0.7747  5.2637
   4  -4  11  33.992   9.627
   4  -4  12  285.22   18.26
   4  -4  13  57.790   9.767
   4  -4  14  57.717   9.314
   4   4  15  52.675  19.156
   4  -4  15  32.525   7.240
   4   4  15  31.701   6.024
   4   4  16  20.041   5.925
   4  -4  16  34.637   9.630
   4   4  16  12.758   4.176
   4  -4  17  -3.405   6.743
   4   4  17 -0.3179  1.1428
   4  -4  18  340.53   18.24
   4   4  18  298.45   11.73
   4  -4  19  5.6872  6.3319
   4   4  19  0.2326  1.0151
   4  -4  20  59.947  15.138
   4  -4  22  374.05   18.39
   4  -4  23  5.0097  6.9028
   4  -4  24  74.961   7.886
   4  -4  25  3.3977  5.7103
   4  -4  26  18.222   6.925
   4  -4  27  7.6684  4.1620
   4  -4  28  84.823  21.953
   4  -4  29  12.997   8.543
   4  -4  30  46.433   9.165
   4  -4  31  3.8874  5.9060
  -4  -5  34  8.2649  9.2903
  -4  -5  33  10.038   7.582
  -4   5  33  7.5883  5.8222
  -4  -5  32  28.733  11.007
  -4   5  32  13.453   5.625
  -4  -5  31  166.69   16.66
  -4   5  31  165.25   18.77
  -4  -5  30  42.490  10.921
   4  -5 -29  93.098   7.313
  -4  -5  29  102.08   14.26
   4  -5 -28  9.9126  3.9523
  -4  -5  28  21.248   8.849
   4  -5 -27  5.9607  1.9979
  -4  -5  27  11.358   7.962
   4  -5 -26  22.690   6.970
  -4  -5  26  21.108  11.909
   4  -5 -25  237.69   13.04
  -4  -5  25  218.77   14.41
   4  -5 -24  47.464  11.716
  -4  -5  24  26.845   8.100
   4  -5 -23  7.5601  3.1304
  -4  -5  23  -4.574   6.915
   4  -5 -22  36.576  12.065
  -4  -5  22  19.995  10.380
   4  -5 -21  346.60   17.52
  -4  -5  21  304.73   22.42
   4  -5 -20  238.36   10.20
  -4  -5  20  242.15   13.91
   4  -5 -19  412.44   16.44
  -4  -5  19  382.34   18.62
   4  -5 -18  5.6467  3.3750
  -4  -5  18  -7.965   7.853
   4  -5 -17  15.597   7.185
  -4  -5  17  13.100   8.482
   4  -5 -16  26.871   9.308
  -4  -5  16  7.9883  8.0518
   4  -5 -15  634.79   15.81
  -4  -5  15  598.21   15.36
   4  -5 -14  6.9451  3.9806
  -4  -5  14  11.746   8.263
   4  -5 -13  6.0498  3.9964
  -4  -5  13  6.8252  9.5190
   4  -5 -12  34.639   6.130
  -4  -5  12  15.115   6.713
   4  -5 -11  163.44   10.26
  -4  -5  11  171.78   11.66
   4  -5 -10  4.4321  4.1369
  -4  -5  10  3.5222  6.6935
   4  -5  -9  300.94   13.91
  -4  -5   9  289.91   15.28
   4  -5  -8  19.780   5.237
  -4  -5   8  0.5645  4.6447
   4  -5  -7  143.49   10.11
  -4  -5   7  145.18    9.36
   4  -5  -6  6.4428  5.3003
  -4  -5   6  17.879   6.581
   4  -5  -5 1100.08   20.79
  -4  -5   5 1122.51   18.87
   4  -5  -4  681.16   16.81
  -4  -5   4  635.09   19.89
   4  -5  -3 3651.90   60.39
  -4  -5   3 3707.69   57.32
   4  -5  -2  76.798   9.150
  -4  -5   2  52.825  10.216
   4  -5  -1 1436.00   30.08
  -4  -5   1 1507.06   25.13
   4  -5   0  923.62   18.51
  -4  -5   0  898.57   19.92
   4  -5   1 1113.77   20.76
  -4  -5  -1 1107.63   20.43
   4  -5   2  101.79    9.57
  -4  -5  -2  123.37    6.03
   4  -5   3  580.52   18.23
  -4  -5  -3  673.32   18.37
   4  -5   4  153.63   17.76
  -4  -5  -4  144.01    8.00
   4   5   4  123.54    4.72
  -4  -5  -5  110.41    3.65
   4  -5   5  136.05   12.89
   4   5   5  95.342   7.178
  -4  -5  -6  95.076   3.229
   4  -5   7  795.27   23.56
   4   5   7  785.33   20.65
   4  -5   8  94.559   8.251
   4   5   8  86.586   4.180
   4  -5   9  4.7114  5.9499
   4  -5  10  7.3648  6.1431
   4  -5  11  74.226   8.908
   4  -5  12  65.851   9.651
   4  -5  13  526.84   17.93
   4  -5  14  18.137   9.015
   4  -5  15  8.7306  8.8539
   4  -5  16  12.983   6.860
   4  -5  17  364.56   21.49
   4  -5  18  86.024  10.885
   4  -5  19  21.608   6.190
   4  -5  20  2.2862  6.1142
   4  -5  21  49.769   9.569
   4  -5  22  119.37   10.67
   4  -5  23  90.516  23.899
   4  -5  24  -4.261   6.485
   4  -5  25  16.681  12.912
   4  -5  26  8.1415  6.5402
   4  -5  27  293.95   35.32
   4  -5  28  5.1013  6.7534
   4  -5  29  63.443   9.262
   4  -5  30  5.1325  6.2095
  -4  -6  33  14.508   8.452
  -4   6  33  19.373   9.596
  -4  -6  32  48.096  17.770
   4  -6 -31 -0.3748  2.9668
  -4  -6  31   5.211  11.006
   4  -6 -30  56.491  15.184
  -4  -6  30  77.520  12.941
   4  -6 -29  25.159   7.557
  -4  -6  29  32.019  12.426
   4  -6 -28  205.79    9.12
  -4  -6  28  195.92   16.15
   4  -6 -27  7.4160  4.4477
  -4  -6  27 -0.5072  6.2763
   4  -6 -26  170.74    7.09
  -4  -6  26  163.41   17.44
   4  -6 -25  236.34   17.98
  -4  -6  25  220.70   15.20
   4  -6 -24  174.79   10.18
  -4  -6  24  174.81   13.98
   4  -6 -23  36.528   6.058
  -4  -6  23  19.283  10.281
   4  -6 -22  41.932   8.081
  -4  -6  22  20.787   7.651
   4  -6 -21  94.831   6.679
  -4  -6  21  82.059  21.112
   4  -6 -20  145.70   10.77
  -4  -6  20  156.46   13.05
   4  -6 -19  145.62   10.69
  -4  -6  19  129.00   11.68
   4  -6 -18  63.703  13.149
  -4  -6  18  65.821  10.972
   4  -6 -17  71.452   8.524
  -4  -6  17  76.635  11.442
   4  -6 -16  388.57   15.99
  -4  -6  16  356.40   16.44
   4  -6 -15  242.12   17.13
  -4  -6  15  255.78   18.86
   4  -6 -14  233.92   17.55
  -4  -6  14  227.00   18.87
   4  -6 -13  71.880   7.838
  -4  -6  13  62.603  11.818
   4  -6 -12  357.35  126.88
  -4  -6  12  383.62   12.96
   4  -6 -11  75.223   6.416
  -4  -6  11  71.387   7.005
   4  -6 -10  130.01   16.75
  -4  -6  10  117.23   13.35
   4  -6  -9  14.996   6.129
  -4  -6   9  10.389   6.373
   4  -6  -8  807.15   17.66
  -4  -6   8  878.38   19.61
   4  -6  -7  54.350  10.617
  -4  -6   7  48.202   9.823
   4  -6  -6  14.390   6.010
  -4  -6   6  5.8321  5.3302
   4  -6  -5  705.20   21.35
  -4  -6   5  655.73   20.35
   4  -6  -4 1172.26   33.07
  -4  -6   4 1059.10   29.23
   4  -6  -3  110.62    8.00
  -4  -6   3  112.92    7.46
   4  -6  -2  123.17    7.74
  -4  -6   2  123.07    6.68
   4  -6  -1  214.60   13.41
  -4  -6   1  205.40   11.37
   4  -6   0  460.15   22.03
  -4  -6   0  482.17   21.24
   4  -6   1  128.50   69.27
  -4  -6  -1  126.24    5.85
   4  -6   2  688.88   21.46
  -4  -6  -2  781.25   21.52
   4  -6   3  16.263   7.665
  -4  -6  -3  12.300   3.760
   4  -6   4  456.81   21.19
  -4  -6  -4  489.99   10.06
  -4  -6  -5  358.10   10.34
   4  -6   5  377.88   13.95
  -4  -6  -6 1401.67   25.97
   4  -6   6 1470.84   28.76
  -4  -6  -7  156.79   10.30
   4  -6   7  174.61   21.07
  -4  -6  -8  58.325   2.065
   4  -6   8  62.616   9.113
   4   6   8  43.271   5.078
  -4  -6  -9  0.8694  0.8413
   4  -6   9  26.486  10.067
   4   6   9  0.7510  0.8743
  -4  -6 -10  62.559   3.445
   4  -6  10  71.370  10.379
   4   6  10  43.704   7.266
   4  -6  11  6.8264  5.6928
   4   6  11 -0.1158  0.7594
  -4  -6 -12  46.221   6.337
   4  -6  12  43.216   8.831
   4  -6  13  18.752   8.141
   4  -6  14  17.209   8.537
   4  -6  15  67.168   8.439
   4  -6  16  109.77   10.73
   4  -6  17  9.4183  6.8567
   4  -6  18  89.217  23.295
   4  -6  19  73.611  14.437
   4  -6  20  253.92   14.21
   4  -6  21  57.742  11.353
   4  -6  22  65.872  12.474
   4  -6  23  16.198   7.566
   4  -6  24  16.651   8.014
   4  -6  25  13.954   6.006
   4  -6  26  72.558  11.986
   4  -6  27  12.953   6.135
   4  -6  28  83.726  15.199
   4  -6  29  14.898   8.949
   4  -7 -31  5.6338  3.7571
  -4  -7  31  21.379  11.621
   4  -7 -30  5.7003  3.8430
  -4  -7  30  -4.322   7.746
   4  -7 -29  21.770   5.750
  -4  -7  29  38.903  11.356
   4  -7 -28  2.5858  2.1474
  -4  -7  28  -8.164   7.964
   4  -7 -27  245.76   19.30
  -4  -7  27  231.05   22.17
   4  -7 -26  11.284   4.502
  -4  -7  26  13.897   9.349
   4  -7 -25  23.860   6.946
  -4  -7  25  20.334  11.268
   4  -7 -24  33.049   9.840
  -4  -7  24  14.896  11.537
   4  -7 -23  250.16   22.40
  -4  -7  23  271.63   15.65
   4  -7 -22  32.388  11.546
  -4  -7  22  32.088  12.804
   4  -7 -21  17.342  13.412
  -4  -7  21  15.247   9.628
   4  -7 -20  132.73   15.67
  -4  -7  20  135.13   11.94
   4  -7 -19  253.65   13.57
  -4  -7  19  255.60   16.23
   4  -7 -18  24.741   7.092
  -4  -7  18  -1.558   5.325
   4  -7 -17  311.91   17.49
  -4  -7  17  335.53   19.60
   4  -7 -16  4.2695  4.5130
  -4  -7  16  10.683   7.493
   4  -7 -15  207.41   13.06
  -4  -7  15  211.93   13.83
   4  -7 -14  80.366   6.397
  -4  -7  14  87.313  11.070
   4  -7 -13  274.86   13.76
  -4  -7  13  250.16   10.87
   4  -7 -12  23.578   7.088
  -4  -7  12  11.117   5.043
   4  -7 -11  281.59   10.28
  -4  -7  11  265.86   21.26
   4  -7 -10  160.38   13.02
  -4  -7  10  170.85   16.72
   4  -7  -9  234.70   18.90
  -4  -7   9  175.00   15.63
   4  -7  -8  133.30   11.22
  -4  -7   8  131.92   26.01
   4  -7  -7  394.82   14.85
  -4  -7   7  388.42   17.04
   4  -7  -6  32.188   9.933
  -4  -7   6  27.410  11.521
   4  -7  -5  128.51   12.45
  -4  -7   5  108.52   11.08
   4  -7  -4  11.096   7.443
  -4  -7   4  10.994   6.066
   4  -7  -3  209.48   13.80
  -4  -7   3  231.43   15.05
   4  -7  -2  107.88   10.12
  -4  -7   2  111.01   12.06
   4  -7  -1  46.378   7.440
  -4  -7   1  84.011   8.662
   4  -7   0  82.440   9.769
  -4  -7   0  112.08    9.62
   4  -7   1  168.34   16.22
  -4  -7  -1  197.88   13.66
   4  -7   2  20.459   8.408
  -4  -7  -2  41.262   7.351
   4  -7   3  127.08   12.05
  -4  -7  -3  136.95   50.18
  -4  -7  -4  9.1267  5.0356
   4  -7   4  19.724   5.824
  -4  -7  -5  374.05   10.97
   4  -7   5  361.05   17.33
  -4  -7  -6  2.3990  1.6915
  -4  -7  -7  130.12    8.06
   4  -7   7  98.231   8.963
  -4  -7  -8  78.109   3.666
   4  -7   8  82.244  20.940
  -4  -7  -9  252.84    6.77
   4  -7   9  272.26   13.95
  -4  -7 -10  11.918   3.454
   4  -7  10  20.229   8.409
  -4  -7 -11  131.41    7.12
   4  -7  11  135.40   11.55
  -4  -7 -12  1.4402  0.9272
   4  -7  12  15.149   5.503
   4  -7  13  23.485   7.832
   4  -7  14  30.709   8.572
   4  -7  15  227.12   14.09
   4  -7  16  105.35    9.94
   4  -7  17  4.1483  6.1292
   4  -7  19  105.22   10.43
   4  -7  20  35.091  11.471
   4  -7  21  22.356   9.490
   4  -7  22  12.256   5.907
   4  -7  23  5.6839  6.6879
   4  -7  24 -0.5339  5.8351
   4  -7  25  222.19   16.70
   4  -7  26  7.1625  6.9303
   4  -7  27  -1.519   6.623
   4  -8 -29  16.287   6.113
  -4  -8  29  17.581   7.256
   4  -8 -28  47.768  12.308
  -4  -8  28  48.552  15.155
   4  -8 -27  9.9375  5.6521
  -4  -8  27  13.054   6.843
   4  -8 -26  99.748  21.888
  -4  -8  26  108.95   28.47
   4  -8 -25  30.626   7.210
  -4  -8  25  26.799   8.710
   4  -8 -24  21.092   6.460
  -4  -8  24  18.505   9.904
   4  -8 -23  22.725   8.557
  -4  -8  23  8.1181  5.1894
   4  -8 -22  152.91   13.06
  -4  -8  22  113.57   29.18
  -4  -8  21  16.361   9.460
   4  -8 -20  60.458   7.331
  -4  -8  20  59.897  16.417
   4  -8 -19  9.7083  4.2570
  -4  -8  19  12.821   5.472
   4  -8 -18  211.35   11.01
  -4  -8  18  186.69   27.82
   4  -8 -17  95.740   8.368
   4  -8 -16  483.79   19.03
  -4  -8  16  472.15   17.99
   4  -8 -15  30.274   6.802
  -4  -8  15  33.231  11.996
   4  -8 -14  21.045   5.495
  -4  -8  14  43.009   9.310
   4  -8 -13  46.321   6.178
  -4  -8  13  47.534  13.407
   4  -8 -12  181.99   13.45
  -4  -8  12  183.43   14.87
   4  -8 -11  19.888   6.467
  -4  -8  11  16.500   5.022
   4  -8 -10  94.640   8.346
  -4  -8  10  98.090   9.209
   4  -8  -9  4.0971  5.9009
  -4  -8   9  0.4567  4.7270
   4  -8  -8  30.152   7.442
  -4  -8   8  12.794   5.837
   4  -8  -7  71.277   8.311
  -4  -8   7  63.044   7.367
   4  -8  -6  507.54   25.95
  -4  -8   6  482.86   19.71
   4  -8  -5  219.84   10.80
  -4  -8   5  237.60   11.94
   4  -8  -4  136.14    9.84
  -4  -8   4  150.59    9.44
   4  -8  -3  17.791   8.442
  -4  -8   3  43.284  11.146
   4  -8  -2  154.74   11.30
  -4  -8   2  159.01    7.80
   4  -8  -1  15.525   5.417
  -4  -8   1  36.355   8.302
   4  -8   0  327.94   16.38
  -4  -8   0  325.01   13.11
   4  -8   1  8.7829  7.6896
  -4  -8  -1 -0.6775  2.7357
   4  -8   2  119.00   10.27
  -4  -8  -2  124.73    8.09
   4  -8   3  239.40   15.36
  -4  -8  -3  255.94   11.15
   4  -8   4  385.77   17.33
  -4  -8  -4  376.24   16.32
  -4  -8  -5  69.018   5.625
   4  -8   5  72.388  13.759
  -4  -8  -6  7.0835  2.0217
   4  -8   6  4.2314  4.2612
  -4  -8  -7  99.669   4.389
   4  -8   7  97.014   9.039
  -4  -8  -8  26.113   8.177
   4  -8   8  21.701   5.151
  -4  -8  -9  130.23    3.60
   4  -8   9  133.69    9.45
  -4  -8 -10  106.99    3.05
   4  -8  10  113.66   29.98
   4  -8  11  6.0244  4.8759
   4  -8  12  7.9763  5.9727
   4  -8  13  2.5365  5.1598
   4  -8  14  82.905  10.418
   4  -8  15  26.339  10.086
   4  -8  18  85.930  10.610
   4  -8  19  30.988   8.700
   4  -8  20  65.810  11.062
   4  -8  21  24.862   7.027
   4  -8  22  10.036   5.431
   4  -8  23  14.541   6.622
   4  -8  24  84.622  17.082
   4  -8  25  0.3060  7.1421
   4  -9 -26  2.6895  3.2852
  -4  -9  26  2.2284  6.3428
   4  -9 -25  170.75    7.84
  -4  -9  25  158.15   45.82
   4  -9 -24  7.3903  4.3743
  -4  -9  24  8.1361  5.8566
   4  -9 -23  20.510   7.440
  -4  -9  23  10.316   9.417
   4  -9 -22  8.5223  4.9889
  -4  -9  22  -1.576   8.840
   4  -9 -21  132.11   11.12
  -4  -9  21  117.47   33.45
   4  -9 -20  112.58    6.51
  -4  -9  20  117.59   30.56
   4  -9 -19  18.103   4.856
  -4  -9  19  19.652  10.524
   4  -9 -18  36.173   9.837
  -4  -9  18  41.710  15.263
   4  -9 -17  124.51    9.00
  -4  -9  17  157.35   15.19
   4  -9 -16  26.089   9.116
  -4  -9  16  13.897   7.403
   4  -9 -15  95.005   8.604
  -4  -9  15  98.113  28.003
   4  -9 -14  33.636   8.941
  -4  -9  14  20.557  14.144
   4  -9 -13  31.645  20.719
  -4  -9  13  20.428   7.727
   4  -9 -12  62.094   9.327
  -4  -9  12  56.055  11.573
   4  -9 -11  91.148  57.177
  -4  -9  11  85.632  11.249
   4  -9 -10  107.18    8.32
  -4  -9  10  104.30   12.22
   4  -9  -9  194.68   47.64
  -4  -9   9  166.78   11.57
   4  -9  -8  47.383   7.509
  -4  -9   8  38.834  10.970
   4  -9  -7  60.663   9.100
  -4  -9   7  53.351  14.929
   4  -9  -6  16.210   8.065
  -4  -9   6  9.1409  7.8356
   4  -9  -5  66.047  18.272
  -4  -9   5  66.519  17.932
   4  -9  -4  97.860  10.830
  -4  -9   4  68.539   6.914
   4  -9  -3  28.040   9.146
  -4  -9   3  28.003   6.637
   4  -9  -2  51.718  11.516
  -4  -9   2  35.090   7.105
   4  -9  -1  52.382  10.458
  -4  -9   1  59.363  12.369
  -4  -9   0  54.416   7.147
  -4  -9  -1  312.13   16.61
   4  -9   2  9.4986  7.1838
  -4  -9  -2  4.7790  3.6010
  -4  -9  -3  198.51   47.32
   4  -9   3  168.39   13.60
   4  -9   4  77.811  18.181
  -4  -9  -4  74.129   6.723
  -4  -9  -5  80.169   4.788
   4  -9   5  91.710   9.366
  -4  -9  -6  47.137   6.972
   4  -9   6  37.368  11.485
  -4  -9  -7  260.33    9.47
   4  -9   7  252.22   13.12
  -4  -9  -8  16.339   4.018
   4  -9   9  49.118  11.608
   4  -9  10  31.401   9.210
   4  -9  11  61.969   7.032
   4  -9  13  104.70   10.91
   4  -9  14  19.957   8.488
   4  -9  16  26.967  10.186
   4  -9  17  41.303   7.789
   4  -9  18  16.197   9.942
   4  -9  19  10.117   6.049
   4  -9  20  10.313   7.349
   4  -9  21  7.3125  5.5482
   4  -9  22  14.408   7.125
   4  -9  23  178.24  170.73
   4 -10 -23  7.6714  4.4374
  -4 -10  23  4.7414  6.2574
   4 -10 -22  21.845   7.974
  -4 -10  22  18.148   9.382
   4 -10 -21  1.7919  2.3526
  -4 -10  21  6.1658  5.3505
   4 -10 -20  60.989   8.481
  -4 -10  20  51.559  28.757
   4 -10 -19  14.232   3.189
  -4 -10  19  23.749  11.929
   4 -10 -18  4.8508  5.1038
  -4 -10  18  11.469   8.162
   4 -10 -17  14.281   4.323
  -4 -10  17  7.0835  7.9539
   4 -10 -16  15.685   5.005
  -4 -10  16  1.2920  8.0524
   4 -10 -15  44.517   6.083
  -4 -10  15  29.186  18.335
   4 -10 -14  170.93    7.91
  -4 -10  14  166.39   24.78
   4 -10 -13  13.764   7.653
  -4 -10  13  9.7596  7.5461
   4 -10 -12  -1.402   3.996
  -4 -10  12  -1.454   6.561
   4 -10 -11  13.515   7.252
  -4 -10  11  14.350   9.534
   4 -10 -10  73.871  13.785
  -4 -10  10  101.21   11.29
   4 -10  -9  15.641   7.725
  -4 -10   9  9.1313  6.7318
   4 -10  -8  91.684  10.932
  -4 -10   8  89.769  14.633
   4 -10  -7  29.348  10.403
  -4 -10   7  16.903   9.408
   4 -10  -6  19.069   8.645
  -4 -10   6  21.939   9.193
   4 -10  -5  9.5534  5.8007
  -4 -10   5  3.8319  4.8896
   4 -10  -4  123.99   12.76
  -4 -10   4  106.36    9.88
   4 -10  -3  302.40   17.25
  -4 -10   3  331.21   18.11
   4 -10  -2  145.96   13.63
  -4 -10   2  130.28   10.04
   4 -10  -1  62.188  11.431
  -4 -10   1  43.796  10.319
   4 -10   0  103.67   12.25
  -4 -10   0  98.001  26.466
  -4 -10  -1  2.3419  2.6923
  -4 -10  -2  334.39   22.24
   4 -10   2  348.37   91.08
  -4 -10  -3  45.749  11.775
   4 -10   3  40.171  13.492
  -4 -10  -4  8.7407  4.2570
   4 -10   4  -1.537   5.252
  -4 -10  -5  13.885   6.586
   4 -10   5  12.183   7.574
  -4 -10  -6  19.199   6.433
   4 -10   6  37.778  12.948
   4 -10   7  4.8784  3.6124
   4 -10   8  85.620  38.857
   4 -10   9  23.584  11.777
   4 -10  10  4.1337  3.2006
   4 -10  12  378.26  197.12
   4 -10  13  13.861   7.198
   4 -10  14  8.2569  6.1506
   4 -10  15  25.849   8.812
   4 -10  16  50.014   9.741
   4 -10  17  1.8541  6.6421
   4 -10  18  32.125  10.485
   4 -10  19  8.0425  7.0016
   4 -11 -19  32.824   8.614
  -4 -11  19  22.253   9.043
   4 -11 -18  5.7925  4.2500
  -4 -11  18  5.2492  6.2734
   4 -11 -17  1.7954  3.7793
  -4 -11  17  7.8452  5.1572
   4 -11 -16  13.079   5.229
  -4 -11  16  1.4566  5.9517
   4 -11 -15  57.574   6.420
  -4 -11  15  40.764  17.921
   4 -11 -14  19.431   5.322
  -4 -11  14  20.385   8.529
   4 -11 -13  125.97   11.86
  -4 -11  13  99.426  10.571
   4 -11 -12  10.728   4.593
  -4 -11  12  11.595   8.615
   4 -11 -11  32.586   7.647
  -4 -11  11  19.836   8.846
   4 -11 -10  67.653   8.713
  -4 -11  10  80.368  10.788
   4 -11  -9  82.983   6.694
  -4 -11   9  98.979   9.355
   4 -11  -8  35.514   7.613
  -4 -11   8  28.085  10.014
   4 -11  -7  14.824   4.865
  -4 -11   7  29.029  16.734
  -4 -11   6  0.4179  3.9427
   4 -11  -5  36.367  12.036
  -4 -11   5  48.916   7.036
  -4 -11   4  8.4940  3.4370
   4 -11  -3  61.893  10.600
  -4 -11   3  49.556   7.315
   4 -11  -2  149.90   10.71
  -4 -11   2  178.98    9.04
   4 -11  -1  20.082   8.819
  -4 -11   1  20.540   6.859
   4 -11   0  43.382  10.836
  -4 -11   0  35.201   7.070
   4 -11   1  81.702  12.054
  -4 -11  -1  67.945   7.108
   4 -11   2  95.341  13.679
  -4 -11  -2  70.710  14.187
   4 -11   3  6.6855  6.6543
  -4 -11  -3  11.773   4.421
   4 -11   4  11.701   6.364
   4 -11   5  45.271  14.933
   4 -11   6  14.105   9.291
   4 -11   7  72.058  26.028
   4 -11   8  8.7874  6.3778
   4 -11   9  79.546  19.412
   4 -11  10  51.480  10.554
   4 -11  11  116.00   22.42
   4 -11  12  19.303   9.801
   4 -11  13  30.093  11.196
   4 -11  14  -5.509   6.653
   4 -11  15  54.926  11.796
   4 -12 -13  14.467   6.066
  -4 -12  13  12.460   6.555
   4 -12 -12  46.738  10.151
  -4 -12  12  21.386   7.999
   4 -12 -11 -0.5861  4.1529
  -4 -12  11  11.108   5.758
   4 -12 -10  8.8479  4.1337
  -4 -12  10  20.447   7.569
   4 -12  -9  7.7862  5.5666
  -4 -12   9  0.7677  4.9223
   4 -12  -8  36.413  23.657
  -4 -12   8  40.969   9.037
   4 -12  -7  4.1901  5.9296
  -4 -12   7  17.160   6.693
   4 -12  -6  68.608   7.217
  -4 -12   6  72.636   8.074
   4 -12  -5  34.714   7.879
  -4 -12   5  24.105   6.756
   4 -12  -4  51.096   6.990
  -4 -12   4  61.057  10.220
   4 -12  -3 -0.8580  4.5975
  -4 -12   3  5.9038  4.2415
   4 -12  -2  48.952   7.186
  -4 -12   2  38.454  25.763
  -4 -12   1  6.6273  3.7477
   4 -12   0  28.365   9.841
  -4 -12   0  25.243   7.615
   4 -12   1  7.6901  6.6897
  -4 -12  -1  2.6510  3.2777
   4 -12   2  21.971   9.958
   4 -12   4  47.417   9.945
   4 -12   5  5.2978  6.7208
   4 -12   6  73.391  19.229
   4 -12   8  11.849   7.134
   4 -12   9  -2.121   6.971
  -5   0  37  22.628  10.798
  -5   0  36  12.468  11.617
  -5   0  35  -5.827   7.095
  -5   0  34  13.619   6.728
  -5   0  33  36.721  11.716
  -5   0  32  8.2037  7.2975
  -5   0  31  2.7916  7.0099
  -5   0  30  7.5056  6.8855
  -5   0  29  82.142  21.885
  -5   0  28  13.120   7.462
  -5   0  27  501.33   28.11
  -5   0  26  15.802  10.567
  -5   0  25  17.141   7.572
  -5   0  24 -0.8107  7.3152
  -5   0  23  158.84   14.33
  -5   0  22  1.1428  7.5969
  -5   0  21  228.71   18.32
  -5   0  20  10.806   7.424
  -5   0  19  69.882   9.193
  -5   0  18  -5.119   6.539
   5   0 -17  185.28   10.93
   5   0 -16  10.968   6.790
   5   0 -15  594.57   15.41
   5   0 -14  6.4002  3.9435
   5   0 -13  373.71   17.65
   5   0 -12  0.5282  2.0544
   5   0 -11  441.21   15.29
   5   0 -10  10.207   5.473
   5   0  -9  77.672   5.521
   5   0  -8  6.6152  3.0233
   5   0  -7  29.779  11.479
   5   0  -6  5.5464  2.3249
   5   0  -5  295.77   12.44
   5   0  -4  0.9337  1.3028
   5   0  -3  399.65   14.08
   5   0  -2  2.3483  2.5145
   5   0  -1 1185.71   13.74
   5   0   0  6.7314  3.3259
   5   0   1  166.41    6.56
   5   0   2 -0.0721  1.7606
   5   0   3  238.14    9.21
   5   0   4  16.445   3.167
  -5   0  -4  10.057   3.716
   5   0   5  28.914   4.033
  -5   0  -5  28.837   6.632
   5   0   6  1.9816  1.7309
  -5   0  -6 -0.9747  2.9855
   5   0   7  567.24   14.16
  -5   0  -7  579.70   13.71
   5   0   8  180.05    7.81
  -5   0  -8  223.27   13.24
   5   0   9 -0.2182  2.0434
  -5   0  -9  0.0840  3.4972
   5   0  10  2.2110  2.1524
  -5   0 -10  0.2772  1.1851
   5   0  11  105.83    9.25
  -5   0 -11  88.441   5.628
   5   0  12  164.81   10.06
  -5   0 -12  162.03   10.26
   5   0  13  30.047   4.996
  -5   0 -13  33.247   6.969
   5   0  14  58.614  14.415
  -5   0 -14  56.741  12.924
   5   0  15  5.1427  4.5766
  -5   0 -15  3.6131  2.3293
   5   0  16  7.0526  4.6006
  -5   0 -16  0.4833  2.3679
   5   0  17  82.381  10.670
   5   0  18  50.794  11.617
   5   0  19  28.868   7.782
   5   0  20  1.6503  1.9445
   5   0  21  429.69   21.68
   5   0  22 -0.9540  3.4780
   5   0  23  151.28    9.39
   5   0  24  14.324   4.836
   5   0  26  1.6349  1.4819
   5   0  27  52.610  15.451
  -5   1  37  21.170   9.553
  -5  -1  37  24.610  11.798
  -5  -1  36  4.4841  7.4448
  -5   1  36  5.7566  4.6218
  -5  -1  35  104.85   13.26
  -5   1  35  89.852  22.965
  -5   1  34  -5.071   7.543
  -5  -1  33  3.2459  4.2732
  -5   1  33  9.4566  7.9021
  -5  -1  32  9.3025  3.7236
  -5   1  32  14.793   7.329
  -5  -1  31  6.8491  6.6554
  -5   1  31 -0.2527  7.2113
  -5  -1  30   9.858  10.596
  -5   1  30  6.1058  5.9959
  -5  -1  29  25.828  10.781
  -5   1  29  18.802  13.170
  -5  -1  28  31.351  11.538
  -5   1  28  16.813  10.853
  -5  -1  27  68.116  11.378
  -5   1  27  52.907  12.376
  -5  -1  26  167.58   15.22
  -5   1  26  127.78   15.58
  -5  -1  25  94.972  21.297
  -5   1  25  109.28   24.59
  -5  -1  24  128.89   13.13
  -5   1  24  136.16   14.31
  -5  -1  23  55.174  14.009
  -5   1  23  69.821  10.811
  -5  -1  22  37.108  10.500
  -5   1  22  36.111  10.868
   5  -1 -21  7.8178  4.8077
  -5  -1  21  19.775   8.391
   5  -1 -20  25.241   9.992
  -5  -1  20  27.300  12.198
   5  -1 -19  9.4348  5.4489
  -5  -1  19  14.661   6.463
   5  -1 -18  47.917  15.788
  -5  -1  18  52.013  18.377
   5  -1 -17 -0.6149  4.1883
  -5  -1  17  0.9801  6.2946
   5  -1 -16  16.228   5.986
  -5  -1  16  15.741   8.121
   5  -1 -15  3.0898  2.8303
  -5  -1  15  16.271   8.467
   5  -1 -14  203.90    9.47
  -5  -1  14  225.55   14.63
  -5  -1  13  84.112  11.909
   5  -1 -12  201.87    8.09
   5   1 -11  8.6421  4.8013
   5  -1 -11  11.850   7.647
   5   1 -10  39.400   7.864
   5  -1 -10  36.197   7.128
   5   1  -9  71.295   8.579
   5  -1  -9  66.517   6.756
   5   1  -8  13.860   5.991
   5  -1  -8  10.297   5.392
   5   1  -7  128.39   10.68
   5  -1  -7  125.88    6.71
   5   1  -6  45.024  11.914
   5  -1  -6  41.854   5.038
   5   1  -5  456.32   15.88
   5  -1  -5  467.00   16.77
   5   1  -4  444.01   15.60
   5  -1  -4  448.80   16.46
   5   1  -3  88.726   6.140
   5  -1  -3  85.650   7.012
  -5  -1   3  87.957   8.214
   5   1  -2  4.3992  3.2600
   5  -1  -2  5.0402  2.9164
  -5  -1   2  20.337   6.951
   5   1  -1  8.2269  3.5086
   5  -1  -1  11.757   2.993
  -5  -1   1  6.8836  3.2385
   5   1   0  67.941   8.133
   5  -1   0  68.294   6.724
  -5  -1   0  71.213   6.599
   5   1   1  50.769   7.074
   5  -1   1  36.386   5.321
  -5  -1  -1  38.127   2.375
  -5  -1  -1  43.229   5.167
   5   1   2  11.181   3.072
  -5  -1  -2  9.0157  2.0111
   5  -1   2  7.2433  4.3213
  -5  -1  -2  12.004   4.078
   5   1   3 1115.20   23.91
   5  -1   3 1074.85   24.81
  -5  -1  -3 1121.56   23.95
  -5  -1  -3 1118.48   24.90
   5   1   4  255.33    8.71
   5  -1   4  274.74   10.63
  -5  -1  -4  269.93    9.76
  -5  -1  -4  272.38   10.78
   5  -1   5 2092.46   21.05
  -5  -1  -5 2108.35   19.76
  -5  -1  -5 2116.28   24.84
   5   1   6  23.523   4.715
   5  -1   6  26.384   6.572
  -5  -1  -6  19.136   4.478
  -5  -1  -6  31.780   7.472
   5  -1   7 1740.67   28.16
  -5  -1  -7 1677.04   25.89
  -5  -1  -7 1741.76   30.45
   5   1   8  13.635   4.399
   5  -1   8  8.5232  4.3645
  -5  -1  -8  10.456   4.191
  -5  -1  -8  9.3232  4.5722
   5   1   9 2303.07   34.46
   5  -1   9 2300.58   35.39
  -5  -1  -9 2236.45   33.24
   5  -1  10  3.2423  3.4448
   5   1  10 -0.9941  1.7726
  -5  -1 -10  2.8569  2.4516
  -5   1 -10  2.0003  2.3610
   5   1  11  928.93   24.93
   5  -1  11  960.72   26.48
  -5  -1 -11  980.94   29.13
  -5   1 -11  938.43   25.22
   5  -1  12  25.472   5.838
   5   1  12  23.499   4.904
  -5  -1 -12  30.986   6.333
  -5   1 -12  28.161   5.314
   5   1  13  147.55    9.65
   5  -1  13  152.34   10.16
  -5  -1 -13  143.01   10.95
  -5   1 -13  136.98   10.25
   5   1  14  2.3325  1.9919
   5  -1  14  8.1430  4.2401
  -5  -1 -14  3.0696  2.6022
  -5   1 -14  4.3772  2.6438
   5   1  15  16.535   4.676
   5  -1  15  13.591   5.847
  -5   1 -15  17.879   4.831
   5  -1  16  0.9155  3.6558
   5   1  16  0.9559  2.0146
  -5   1 -16  3.0994  2.4431
   5  -1  17  101.04    8.93
   5   1  17  97.038   9.468
  -5   1 -17  95.024   8.056
   5   1  18  4.3862  2.8740
   5  -1  18  9.9724  6.2452
   5   1  19  161.95    7.56
   5  -1  19  174.96   10.14
   5   1  20  71.372  11.177
   5  -1  20  78.853   8.195
   5   1  21  21.186   6.994
   5  -1  21  23.907   9.085
   5   1  22  50.296   8.854
   5  -1  22  52.235   7.850
   5   1  23  25.875   6.566
   5  -1  23  25.678   9.271
   5  -1  24  7.3818  4.1583
   5   1  24  1.9491  3.4070
   5  -1  25  170.63   20.71
   5   1  25  190.20   11.19
   5  -1  26  18.690   6.285
   5  -1  28  8.9200  3.7003
   5  -1  29  23.325   8.429
   5  -1  30  15.126   5.274
  -5  -2  36  9.5591  9.6977
  -5   2  36  12.935   8.226
  -5  -2  35  4.3907  8.1830
  -5   2  35  12.309   6.658
  -5  -2  34  24.073   8.042
  -5   2  34  48.444  13.114
  -5  -2  33  2.5099  7.5360
  -5   2  33  8.3695  5.8221
  -5  -2  32  15.298  12.279
  -5   2  32  8.1761  7.3991
  -5  -2  31  79.469  16.638
  -5   2  31  60.509  12.604
  -5  -2  30  9.6227  4.8795
  -5   2  30  2.1551  7.2780
  -5  -2  29  128.84   11.37
  -5   2  29  128.83   10.61
  -5  -2  28  95.134  19.507
  -5   2  28  92.453  58.663
  -5  -2  27  5.3963  6.4288
  -5   2  27  9.0537  7.9270
  -5  -2  27  15.010   3.927
  -5   2  26  42.110  10.201
  -5  -2  26  43.767  10.407
  -5  -2  25  178.45   26.66
  -5  -2  25  144.95    9.52
   5  -2 -24  45.200  13.188
  -5  -2  24  44.894  16.425
  -5  -2  24  54.071  24.942
   5  -2 -23  108.52   12.79
  -5  -2  23  95.298   9.280
  -5  -2  23  108.31    6.10
   5  -2 -22  95.172  12.906
  -5  -2  22  104.19   25.94
  -5  -2  22  113.84    8.56
   5  -2 -21  17.951   7.238
  -5  -2  21  0.4695  7.2781
  -5  -2  21  2.2078  2.5490
   5  -2 -20  94.941   6.875
  -5  -2  20  86.874   9.926
  -5  -2  20  85.426   4.978
  -5  -2  19  413.28   15.62
  -5  -2  19  419.87   10.07
   5  -2 -18  222.64   14.31
  -5  -2  18  247.84   30.82
  -5  -2  18  197.49   11.50
   5  -2 -16  11.667   5.334
  -5  -2  16  12.102   7.915
   5  -2 -15  502.38  268.95
  -5  -2  15  520.56   21.79
  -5  -2  15  528.36   16.04
   5  -2 -14  11.194   4.038
  -5  -2  14  -4.915   6.679
  -5  -2  14  10.187   4.838
   5  -2 -13  103.27   17.20
  -5  -2  13  83.527  18.029
  -5  -2  13  84.846   7.821
   5  -2 -12  8.3772  5.0012
  -5  -2  12  -10.78    5.67
  -5  -2  12  0.2854  3.8460
   5  -2 -11  658.76   16.49
  -5  -2  11  633.90   18.35
  -5  -2  11  665.43   17.24
   5  -2 -10  187.28    8.49
  -5  -2  10  159.56   11.53
  -5  -2  10  177.24   10.68
  -5  -2   9  -6.199   4.193
  -5  -2   9 -0.4694  4.4365
   5  -2  -8  10.888   4.927
  -5  -2   8  17.553   6.026
  -5  -2   8  24.415   6.102
   5  -2  -7  19.445   4.924
  -5  -2   7  15.574   6.340
  -5  -2   7  18.140   5.463
   5  -2  -6  11.985   3.527
  -5  -2   6  18.278   5.098
  -5  -2   6  14.814   3.770
   5  -2  -5  1.1951  3.5824
  -5  -2   5  6.0532  3.2848
  -5  -2   5  3.5257  2.3786
   5  -2  -4  14.212   4.882
  -5  -2   4  12.699   4.293
  -5  -2   4  9.9385  5.6974
   5  -2  -3  484.49   16.80
  -5  -2   3  526.14   19.09
   5  -2  -2  401.67   14.98
  -5  -2   2  389.54   17.19
   5   2  -1  359.25   12.90
   5  -2  -1  355.50   14.63
  -5  -2   1  356.00   15.84
   5   2   0  196.06    7.68
  -5  -2   0  199.92    6.90
   5  -2   0  223.56   13.46
  -5  -2   0  204.50   10.11
   5   2   1  61.501   7.942
  -5  -2  -1  53.644   3.524
   5  -2   1  75.336  15.153
  -5  -2  -1  58.509   8.865
   5   2   2  33.853   4.508
  -5  -2  -2  28.969   3.348
   5  -2   2  28.097   8.708
  -5  -2  -2  15.718   7.037
   5   2   3  25.533   2.721
  -5  -2  -3  27.427   2.795
   5  -2   3  28.303   5.592
  -5  -2  -3  25.969   8.331
   5   2   4 1751.15   25.59
   5  -2   4 1743.15   28.07
  -5  -2  -4 1667.46   24.92
  -5  -2  -4 1779.75   28.82
   5  -2   5  85.376  11.334
  -5  -2  -5  73.952   4.516
  -5  -2  -5  90.586   6.936
   5   2   6  19.383   3.123
   5  -2   6  21.825   6.310
  -5  -2  -6  14.540   2.307
  -5  -2  -6  20.733   7.414
   5  -2   7  61.015  17.712
  -5  -2  -7  39.579   6.395
  -5  -2  -7  53.410  11.323
   5   2   8  636.56   13.16
   5  -2   8  662.49   19.40
  -5  -2  -8  615.71   12.74
  -5  -2  -8  671.19   21.47
   5  -2   9  34.408   7.128
   5   2  10  99.441   4.106
   5  -2  10  122.99    6.81
  -5  -2 -10  107.44    4.20
  -5  -2 -10  130.68   71.43
   5   2  11  165.65    8.56
   5  -2  11  161.22    9.38
  -5  -2 -11  152.99    7.87
  -5  -2 -11  186.04   11.11
   5   2  12  9.7320  2.1282
   5   2  13  5.7995  3.4550
   5  -2  13  6.5994  4.6762
   5   2  14  195.64   10.69
   5  -2  14  215.71   13.12
   5   2  14  214.40   12.58
  -5   2 -14  192.27   11.53
   5   2  15  16.352   4.238
   5  -2  15  18.843   6.519
  -5   2 -15  27.986  10.266
   5  -2  16  74.601   5.852
   5   2  16  69.329   3.619
  -5   2 -16  66.357   5.158
   5  -2  17  0.2343  3.6507
   5   2  17  -1.595   1.636
  -5   2 -17  2.8505  1.9836
   5   2  18  46.086   9.763
   5  -2  18  61.294   7.836
  -5   2 -18  42.477   6.345
   5   2  19  209.73    8.57
   5  -2  19  214.73   10.59
  -5   2 -19  217.72    5.69
   5  -2  20  110.38   10.09
   5   2  20  93.292  12.245
   5  -2  21  40.633  12.381
   5   2  21  33.147   6.655
   5   2  22  33.627   5.626
   5  -2  22  12.279   7.754
   5  -2  23  17.679   8.725
   5  -2  24  9.6094  5.8514
   5  -2  25  16.366   8.665
   5  -2  26  24.572   9.515
   5  -2  27  6.8427  4.6538
   5  -2  28  5.3958  4.0450
   5  -2  29  46.334  17.298
   5  -2  31 -0.4799  4.6659
   5  -2  32 -0.6423  4.4429
  -5  -3  36  15.029   8.591
  -5   3  36  9.3145  7.8039
  -5  -3  35 -0.6223  7.6453
  -5   3  35  7.4816  5.5660
  -5  -3  34  3.6409  8.0623
  -5   3  34  -2.821   7.359
  -5  -3  33  47.679  13.651
  -5   3  33  32.815  12.324
  -5  -3  32  5.0549  7.3082
  -5   3  32 -0.1414  3.7507
  -5  -3  31  -4.043   6.920
  -5   3  31  17.030   9.882
  -5  -3  30  18.165   8.100
  -5   3  30  -7.518   6.240
  -5  -3  29  15.959   8.373
  -5   3  29  40.694  11.577
  -5  -3  28  10.733   7.448
  -5   3  28  13.252   7.333
   5  -3 -27  3.4577  3.4371
  -5  -3  27  2.1487  6.7395
   5  -3 -26  51.598  11.018
  -5  -3  26  67.226  19.375
  -5  -3  26  37.668   8.831
   5  -3 -25  3.2026  3.6711
  -5  -3  25  -2.864   7.036
  -5  -3  25 -0.2265  2.0657
   5  -3 -24  51.529  11.974
  -5  -3  24  39.541  11.074
  -5  -3  24  37.884  11.713
   5  -3 -23  71.106  15.509
  -5  -3  23  71.515   9.422
  -5  -3  23  66.512   6.255
   5  -3 -22  76.369   6.317
  -5  -3  22  64.690  15.012
  -5  -3  22  66.337   7.983
   5  -3 -21  10.337   3.916
  -5  -3  21  12.560   7.037
  -5  -3  21  3.4409  2.3572
   5  -3 -20  91.360  36.100
  -5  -3  20  67.353  16.727
  -5  -3  20  61.268   8.920
   5  -3 -19  19.016   7.169
  -5  -3  19  4.0087  8.2441
  -5  -3  19  3.4600  3.3067
   5  -3 -18  163.35   14.28
  -5  -3  18  183.99   15.38
  -5  -3  18  157.96   13.15
   5  -3 -17  25.932   9.703
  -5  -3  17  16.404   8.178
  -5  -3  17  26.121  12.057
   5  -3 -16  348.39   17.40
  -5  -3  16  332.43   19.39
  -5  -3  16  337.44   16.64
   5  -3 -15  173.78   15.47
  -5  -3  15  150.34   13.19
  -5  -3  15  163.95   10.47
   5  -3 -14  136.58   10.30
  -5  -3  14  136.69   13.35
  -5  -3  14  134.18    8.38
   5  -3 -13  36.685   6.623
  -5  -3  13  37.935  10.776
  -5  -3  13  34.312   8.798
   5  -3 -12  17.493   7.004
  -5  -3  12  13.026   7.243
  -5  -3  12  9.2848  3.6732
   5  -3 -11  469.97   12.13
  -5  -3  11  455.87   12.69
  -5  -3  11  481.75   15.07
   5  -3 -10  21.232   6.244
  -5  -3  10  7.2600  6.2464
  -5  -3  10  8.7843  6.7457
   5  -3  -9  10.967   5.583
  -5  -3   9  8.5726  5.2218
  -5  -3   9  6.9889  5.0603
   5  -3  -8  259.16   10.39
  -5  -3   8  247.22   11.01
  -5  -3   8  260.62   17.56
  -5  -3   7  5.4979  4.4064
  -5  -3   7  6.3844  4.6694
   5  -3  -6  102.30    7.65
  -5  -3   6  81.794   7.157
  -5  -3   6  114.15   16.24
   5  -3  -5  246.40    9.72
  -5  -3   5  238.62   10.95
  -5  -3   5  247.42   16.32
   5  -3  -4  6.4698  3.7058
  -5  -3   4  7.0385  4.2218
  -5  -3   4  5.3383  3.4781
   5  -3  -3  162.32    7.85
  -5  -3   3  152.19    7.45
  -5  -3   3  157.17   13.67
   5  -3  -2  68.462  13.258
  -5  -3   2  52.819  12.031
  -5  -3   2  56.681  10.982
   5  -3  -1  184.72    8.20
  -5  -3   1  181.15   12.06
  -5  -3   1  155.65   13.41
  -5  -3   0  49.289   3.833
   5  -3   0  76.902  13.677
  -5  -3   0  50.109  10.372
  -5  -3   0  60.196  16.031
  -5  -3  -1  188.34    6.82
   5  -3   1  201.37    9.43
  -5  -3  -1  189.94    8.02
  -5  -3  -1  195.51    8.70
  -5  -3  -2  4.1611  1.6383
   5  -3   2  12.030   6.971
  -5  -3  -2  7.9510  3.0044
  -5  -3  -2  10.505   4.304
   5  -3   3  43.800   6.942
  -5  -3  -3  40.068   7.131
  -5  -3  -3  45.966  24.932
   5  -3   4  95.144  13.529
  -5  -3  -4  107.50   12.18
   5  -3   5  190.86    9.78
  -5  -3  -5  173.67   10.25
   5  -3   6  70.635   8.371
  -5  -3  -6  59.062  13.021
   5  -3   7  745.44   19.26
  -5  -3  -7  733.38   20.34
   5  -3   8 -0.3412  4.2340
  -5  -3  -8  5.6886  3.7688
   5  -3   9  277.14   14.75
   5  -3  10  27.339   6.379
   5  -3  11  242.25   14.17
   5  -3  12  64.264   7.246
   5  -3  13  166.50   11.54
   5   3  14  196.57   10.05
   5  -3  14  245.34   21.85
   5   3  15  76.682   2.179
   5   3  16  24.061   7.620
   5  -3  16  40.048   8.467
   5   3  17  51.558   6.980
   5  -3  17  41.534   7.960
  -5   3 -17  42.864   7.587
   5  -3  18  6.1800  5.0041
   5   3  18  3.2210  1.8836
  -5   3 -18  6.3771  2.3368
   5  -3  19  17.805   6.051
   5   3  19  11.830   2.507
   5  -3  20  52.740   9.911
   5  -3  21  65.447   9.538
   5  -3  22  17.989   8.469
   5  -3  23  -1.293   5.438
   5  -3  24  20.503   9.271
   5  -3  25  53.071  15.210
   5  -3  26  27.056  11.390
   5  -3  27  4.7838  5.0152
   5  -3  28  18.579   8.359
   5  -3  29  10.761   7.700
   5  -3  30  0.8507  4.0924
   5  -3  31  19.426   8.871
  -5  -4  35  14.350   8.287
  -5   4  35  17.615   7.583
  -5  -4  34  11.529   8.971
  -5   4  34  -2.048   6.555
  -5  -4  33  5.3135  7.3714
  -5   4  33  5.3769  6.5810
  -5  -4  32  9.8176  7.6541
  -5   4  32  13.637   7.934
  -5  -4  31  16.933   7.700
  -5   4  31  31.094   8.250
  -5  -4  30  26.137  12.031
  -5   4  30  12.918   6.257
   5  -4 -29  9.1242  5.5345
  -5  -4  29  11.240   7.372
   5  -4 -28  3.1668  3.8374
  -5  -4  28  4.3893  6.9620
   5  -4 -27  74.876  19.257
  -5  -4  27  100.64   11.93
   5  -4 -26  54.231  11.715
  -5  -4  26  42.534   9.706
   5  -4 -25  148.03   11.60
  -5  -4  25  148.87   12.31
  -5  -4  25  116.72    7.32
   5  -4 -24  7.0082  3.6865
  -5  -4  24  4.1698  5.0005
  -5  -4  24  3.8387  1.9499
   5  -4 -23  102.60   19.10
  -5  -4  23  102.20   12.42
  -5  -4  23  97.433   7.252
   5  -4 -22  109.15   12.94
  -5  -4  22  82.195  10.844
  -5  -4  22  93.729   9.189
   5  -4 -21 -0.0920  4.1912
  -5  -4  21  7.2647  7.3058
  -5  -4  21  1.9304  1.7281
   5  -4 -20  7.9635  4.1147
  -5  -4  20  9.5071  7.6881
  -5  -4  20 -0.6088  2.4480
   5  -4 -19  22.759   8.610
  -5  -4  19  25.509  16.018
  -5  -4  19  29.711   9.244
   5  -4 -18  32.928   7.313
  -5  -4  18  42.629  12.140
  -5  -4  18  16.005   5.049
   5  -4 -17  51.861  10.931
  -5  -4  17  32.732  11.664
  -5  -4  17  48.858  10.150
   5  -4 -16  18.339   5.652
  -5  -4  16  7.4628  8.4162
  -5  -4  16  29.173   6.796
   5  -4 -15  93.385   5.260
  -5  -4  15  94.502  10.972
  -5  -4  15  109.51    9.95
   5  -4 -14  66.893  15.716
  -5  -4  14  21.281   7.732
  -5  -4  14  51.999   9.706
   5  -4 -13  42.425   9.003
  -5  -4  13  35.365  13.440
  -5  -4  13  39.273   9.349
   5  -4 -12  76.486  13.812
  -5  -4  12  86.662  24.094
  -5  -4  12  81.850   7.783
   5  -4 -11  14.100   5.786
  -5  -4  11  2.3913  3.1167
  -5  -4  11  7.1853  3.7248
   5  -4 -10  436.77   19.81
  -5  -4  10  424.40   20.10
  -5  -4  10  424.06   25.92
   5  -4  -9  643.54   15.70
  -5  -4   9  651.67   17.53
  -5  -4   9  640.93   18.17
   5  -4  -8  3.1894  3.7516
  -5  -4   8  3.1772  5.7883
  -5  -4   8 -0.7881  2.3538
   5  -4  -7  136.51    8.32
  -5  -4   7  146.27   10.81
  -5  -4   7  144.79   12.20
   5  -4  -6  657.63   16.05
  -5  -4   6  680.49   18.64
  -5  -4   6  686.38   25.21
   5  -4  -5  118.46   60.65
  -5  -4   5  102.01    9.71
  -5  -4   5  103.63   16.17
   5  -4  -4  177.61    8.99
  -5  -4   4  181.86   10.61
  -5  -4   4  179.70   11.81
  -5  -4   3  426.40   14.53
   5  -4  -2  37.599   7.750
  -5  -4   2  23.018   5.318
  -5  -4   2  34.295   7.510
   5  -4  -1  4.4697  4.2368
  -5  -4   1  2.9144  2.7042
  -5  -4   1  10.267   5.441
   5  -4   0  7.5935  3.7674
  -5  -4   0  6.3800  3.8514
  -5  -4   0  6.4746  3.0112
   5  -4   1  71.431   7.090
  -5  -4  -1  65.909   5.132
  -5  -4  -1  74.089   8.458
  -5  -4  -2 1141.95   18.28
   5  -4   2 1112.52   21.61
  -5  -4  -2 1119.17   19.51
  -5  -4  -2 1126.16   27.24
  -5  -4  -3  11.517   3.091
   5  -4   3  23.779   7.763
  -5  -4  -3  10.227   3.693
  -5  -4  -3  18.194   7.408
  -5  -4  -4  8.7558  2.2885
   5  -4   4  10.894   5.304
  -5  -4  -4  17.541   3.320
  -5  -4  -4  8.3984  5.7798
   5  -4   5  127.44   10.49
   5  -4   6  598.01   19.90
   5  -4   7  138.51   15.72
   5  -4   8  10.680   7.071
   5  -4   9  2.1755  6.9694
   5  -4  10  88.212   9.352
   5  -4  11  4.1216  5.2851
   5  -4  12  232.43   15.58
   5  -4  13  42.245  10.525
   5  -4  14  94.505   9.107
   5  -4  15  9.7924  8.1432
   5  -4  16  40.762   8.400
   5  -4  17  36.317   8.798
   5  -4  18  34.601  10.989
   5  -4  19  7.3250  4.4302
   5  -4  20  122.58   10.99
   5  -4  21  10.731   7.787
   5  -4  22  18.049   5.598
   5  -4  23  9.1052  5.5967
   5  -4  24  71.821  13.677
   5  -4  25  14.099   8.446
   5  -4  26  8.5214  5.1634
   5  -4  27  34.375   9.197
   5  -4  28  24.362   9.528
   5  -4  29  3.3394  5.6846
   5  -4  30  10.879   8.027
  -5  -5  34  30.222  13.421
  -5   5  34  38.262  10.381
  -5  -5  33  21.843   9.634
  -5   5  33  39.198   9.815
  -5  -5  32  4.6072  8.7415
  -5   5  32  4.2223  6.2550
   5  -5 -31  4.5992  4.2475
  -5  -5  31  3.3686  7.8447
   5  -5 -30  40.490  14.536
  -5  -5  30  61.262  12.265
   5  -5 -29  20.264   9.050
  -5  -5  29  4.2908  8.3300
   5  -5 -28  133.78    8.93
  -5  -5  28  135.75   14.04
   5  -5 -27  19.696   8.796
  -5  -5  27  19.369  11.613
   5  -5 -26  0.4295  2.7561
  -5  -5  26  6.8062  7.0790
   5  -5 -25  -1.461   4.329
  -5  -5  25  -2.271   7.029
   5  -5 -24  73.742  20.585
  -5  -5  24  83.055  12.908
   5  -5 -23  6.8434  5.5944
  -5  -5  23  -5.787   7.143
   5  -5 -22  91.436  16.331
  -5  -5  22  74.380  10.160
  -5  -5  22  77.946   4.725
   5  -5 -21  4.6136  4.9163
  -5  -5  21  5.8067  7.1444
  -5  -5  21  0.7116  2.5898
   5  -5 -20  131.35   18.02
  -5  -5  20  162.86   31.13
  -5  -5  20  104.03    7.63
   5  -5 -19  25.569   6.400
  -5  -5  19  34.117   9.028
  -5  -5  19  30.930   9.312
   5  -5 -18  35.458   9.653
  -5  -5  18  20.211   8.506
  -5  -5  18  27.149   8.616
   5  -5 -17  130.11    9.80
  -5  -5  17  137.67   51.63
  -5  -5  17  139.61   10.88
   5  -5 -16  447.21   13.08
  -5  -5  16  430.69   25.28
  -5  -5  16  437.18   16.53
   5  -5 -15  74.633   6.951
  -5  -5  15  48.528   7.927
  -5  -5  15  51.500   5.578
   5  -5 -14  53.049   7.291
  -5  -5  14  60.851  11.148
   5  -5 -13  79.284  14.890
  -5  -5  13  60.392  21.079
  -5  -5  13  73.353  10.193
   5  -5 -12  164.02   12.33
  -5  -5  12  152.30   12.04
  -5  -5  12  153.94   10.34
   5  -5 -11  157.18   10.27
  -5  -5  11  139.16   10.09
  -5  -5  11  140.19   11.46
   5  -5 -10  2.3074  4.0842
  -5  -5  10  1.0763  4.7619
  -5  -5  10  3.1834  2.6880
   5  -5  -9  23.469   6.052
  -5  -5   9  5.1766  6.0351
  -5  -5   9  12.768   5.743
   5  -5  -8  89.523   6.990
  -5  -5   8  84.552  15.277
  -5  -5   8  98.167  18.452
   5  -5  -7  14.066   6.005
  -5  -5   7  7.0168  4.6419
  -5  -5   7  23.677   5.571
  -5  -5   6  17.406   6.879
  -5  -5   6  9.5469  3.3925
   5  -5  -5  38.165   8.103
  -5  -5   5  31.695   6.493
  -5  -5   5  34.189  11.226
   5  -5  -4  10.880   3.244
  -5  -5   4  6.7436  5.4837
  -5  -5   4  16.406   8.202
   5  -5  -3  75.377  14.672
  -5  -5   3  79.881  18.263
  -5  -5   3  91.121   7.806
   5  -5  -2  300.99   15.20
  -5  -5   2  281.38   15.62
  -5  -5   2  315.07   16.05
   5  -5  -1  29.252   5.716
  -5  -5   1  27.330   5.440
   5  -5   0  177.91   13.12
  -5  -5   0  162.80    9.34
   5  -5   1  8.2276  5.0161
  -5  -5  -1  4.5573  3.7352
   5  -5   2  0.5350  4.8043
  -5  -5  -2  5.1413  3.5720
   5  -5   3  12.830   9.371
  -5  -5  -3  22.399   4.217
   5   5   3  18.539   4.511
   5  -5   4  -1.897   4.554
  -5  -5  -4  3.6884  2.2487
   5   5   4  2.3588  1.7904
   5  -5   5  9.6120  3.8353
  -5  -5  -5  10.852   2.585
  -5  -5  -6  2.9544  1.7454
   5  -5   6  7.7042  3.5732
   5  -5   7  61.170  15.524
   5  -5   8  51.302  12.531
   5  -5   9  48.632   6.959
   5  -5  10  1.0575  5.5403
   5  -5  11  32.568   9.092
   5  -5  12  16.619   9.415
   5  -5  13  46.198  11.056
   5  -5  14  1.2185  6.2072
   5  -5  15  17.796   8.982
   5  -5  16  46.394  11.762
   5  -5  17  17.963   6.034
   5  -5  18  72.686   8.502
   5  -5  19  47.836  11.057
   5  -5  20  -14.37    5.90
   5  -5  21  3.9484  5.7214
   5  -5  22  3.8762  5.5695
   5  -5  23  36.145  11.724
   5  -5  24  8.5812  5.9490
   5  -5  25  5.3920  6.3423
   5  -5  26  139.63   15.34
   5  -5  28  -3.682   5.620
   5  -5  29  20.503   7.749
  -5  -6  33   4.623  11.687
   5  -6 -32  30.939   9.466
  -5  -6  32  36.357  14.341
   5  -6 -31  11.616   6.508
  -5  -6  31  2.7147  7.4901
   5  -6 -30  32.282   8.858
  -5  -6  30  19.530   8.170
   5  -6 -29  21.934   9.990
  -5  -6  29  18.740  11.454
   5  -6 -28  21.163   8.263
  -5  -6  28  16.346   7.646
   5  -6 -27  11.672   4.163
  -5  -6  27  16.131  10.821
   5  -6 -26  9.2021  4.9486
  -5  -6  26  14.643   8.630
   5  -6 -25  151.58   24.42
  -5  -6  25  156.80   14.61
   5  -6 -24  5.1020  3.1675
  -5  -6  24  -7.365   7.452
   5  -6 -23  56.633  10.487
  -5  -6  23  46.242  10.767
   5  -6 -22  33.763   6.010
  -5  -6  22  21.896  11.411
   5  -6 -21  6.4049  4.0652
  -5  -6  21  18.270   7.879
   5  -6 -20  91.938   6.673
  -5  -6  20  110.49   10.71
   5  -6 -19  0.2136  4.1287
  -5  -6  19  -6.656   7.514
   5  -6 -18  5.4054  4.6896
  -5  -6  18  20.368  10.423
   5  -6 -17  42.649   7.284
  -5  -6  17  30.691  11.237
   5  -6 -16  5.2263  4.3331
  -5  -6  16  12.604   8.027
   5  -6 -15  76.671   6.750
  -5  -6  15  75.463   8.965
   5  -6 -14  7.9116  6.4617
  -5  -6  14  10.138  10.778
   5  -6 -13  126.63   10.03
  -5  -6  13  119.57   11.78
   5  -6 -12  5.0836  4.6923
  -5  -6  12  25.339  12.020
   5  -6 -11  51.366   6.607
  -5  -6  11  52.295  16.393
   5  -6 -10  7.0677  4.9095
  -5  -6  10  4.2210  6.6760
   5  -6  -9  102.51    5.88
  -5  -6   9  116.18   23.97
   5  -6  -8  17.202   6.884
  -5  -6   8  19.366   8.098
   5  -6  -7  307.60   19.41
  -5  -6   7  295.43   20.42
   5  -6  -6  49.915   6.757
  -5  -6   6  51.866  13.960
   5  -6  -5  206.37   13.55
  -5  -6   5  229.04   14.39
   5  -6  -4  1.8404  2.0823
  -5  -6   4  0.0493  2.5990
   5  -6  -3  88.495   8.155
  -5  -6   3  79.204   5.736
   5  -6  -2  64.000   7.350
  -5  -6   2  69.703   9.498
   5  -6  -1  126.57   13.84
  -5  -6   1  120.73    8.84
   5  -6   0  5.8645  7.3915
  -5  -6   0  3.4967  4.2327
   5  -6   1  7.0901  5.5353
  -5  -6  -1  4.6345  4.7428
  -5  -6  -2  381.59    8.28
   5  -6   3  26.927   9.383
  -5  -6  -3  17.518   4.595
   5  -6   4  72.919  11.490
  -5  -6  -4  57.708   5.673
  -5  -6  -5  2.0664  1.5458
   5  -6   5  18.256   7.587
  -5  -6  -6  758.28   14.61
   5  -6   6  793.48   19.05
   5   6   6  777.15   14.28
   5  -6   7  12.895   6.699
  -5  -6  -8  43.816   5.672
   5  -6   8  48.001  10.738
   5  -6  10  24.260   8.459
   5  -6  12  243.83   13.74
   5  -6  13  36.334  11.400
   5  -6  14  139.38   12.66
   5  -6  15  3.8292  5.8207
   5  -6  16  105.32   12.50
   5  -6  17  10.558   5.672
   5  -6  18  16.716   7.806
   5  -6  19  6.5706  5.4585
   5  -6  20  13.122   5.284
   5  -6  21  0.9727  5.8412
   5  -6  22  167.07   12.31
   5  -6  23  11.001   5.794
   5  -6  24  33.878  10.554
   5  -6  25  36.903  11.596
   5  -6  26  8.8464  8.0441
   5  -6  27  -6.062   5.777
   5  -6  28  20.745   8.750
   5  -7 -31  3.6765  2.8489
  -5  -7  31  8.5498  7.9408
   5  -7 -30  4.5986  3.5294
  -5  -7  30  0.3579  8.1953
   5  -7 -29  17.187   5.243
  -5  -7  29  0.1330  8.0229
   5  -7 -28  11.591   5.830
  -5  -7  28  2.3374  5.9013
   5  -7 -27  8.2788  3.9373
  -5  -7  27  4.6930  6.7149
   5  -7 -26  19.301   7.641
  -5  -7  26  22.576  10.696
   5  -7 -25  5.0933  4.6380
  -5  -7  25  4.9040  3.8833
   5  -7 -24  2.7342  1.6307
  -5  -7  24  15.485   9.271
   5  -7 -23  58.662  12.895
  -5  -7  23  23.202   9.770
   5  -7 -22  208.90   31.24
  -5  -7  22  190.62   21.11
   5  -7 -21  2.1833  3.8962
  -5  -7  21  5.5819  8.5669
   5  -7 -20  27.310   9.118
  -5  -7  20  11.267   6.536
   5  -7 -19  18.273   6.764
  -5  -7  19  10.310   4.837
   5  -7 -18  14.689   6.915
  -5  -7  18  14.223   7.621
   5  -7 -17  20.659   5.946
  -5  -7  17  16.171   8.532
   5  -7 -16  15.319   4.306
  -5  -7  16  32.217  12.924
   5  -7 -15  11.973   5.774
  -5  -7  15  10.982   6.268
   5  -7 -14  199.74   13.70
  -5  -7  14  187.91   30.82
   5  -7 -13  43.831   9.354
  -5  -7  13  52.014  11.199
   5  -7 -12  8.0230  4.5512
  -5  -7  12  3.0473  3.8735
   5  -7 -11  18.145   6.534
  -5  -7  11  6.3446  6.9267
   5  -7 -10  6.2738  5.0720
  -5  -7  10  8.1901  5.7165
   5  -7  -9  6.3867  4.8800
  -5  -7   9  15.973   9.486
   5  -7  -8  100.57    8.28
  -5  -7   8  110.10   15.42
   5  -7  -7  10.023   5.414
  -5  -7   7  7.3177  3.7441
   5  -7  -6  134.28   11.88
  -5  -7   6  123.24   17.81
   5  -7  -5  2.8289  5.0285
  -5  -7   5  -2.151   5.009
   5  -7  -4  128.48   12.00
  -5  -7   4  96.690   9.673
   5  -7  -3  17.188   6.548
  -5  -7   3  26.094  12.715
   5  -7  -2  70.810   9.035
  -5  -7   2  45.474  13.409
   5  -7  -1  23.363  10.593
  -5  -7   1  5.5222  4.0062
   5  -7   0  11.827   6.110
  -5  -7   0  -1.704   3.122
   5  -7   1  80.227   9.531
  -5  -7  -1  76.442   5.784
   5  -7   2  59.767   7.880
  -5  -7  -2  67.532   3.954
   5  -7   3  3.2682  5.2420
  -5  -7  -3 -0.0917  1.8719
   5  -7   4  139.21   11.14
  -5  -7  -4  157.67   10.88
  -5  -7  -5  34.869   7.409
   5  -7   5  71.004   8.567
  -5  -7  -6  0.4292  1.1406
   5  -7   6  5.8895  5.3396
  -5  -7  -7  11.521   3.573
   5  -7   7  6.5245  5.4797
   5  -7   8  142.19   68.53
  -5  -7  -9  48.623   5.792
   5  -7   9  57.788  10.017
   5  -7  10  55.137  12.015
   5  -7  11  69.842  15.428
   5  -7  12  19.979   4.940
   5  -7  13  17.033   7.009
   5  -7  14  -1.807   4.850
   5  -7  15  45.111   7.378
   5  -7  16  54.610  15.058
   5  -7  17  54.980   8.131
   5  -7  18  9.3494  5.7448
   5  -7  19  18.855   8.536
   5  -7  20  21.938   9.508
   5  -7  21  14.886   5.961
   5  -7  22  13.546   5.929
   5  -7  23  9.9722  7.8747
   5  -7  24  82.869  10.034
   5  -7  25  6.5937  5.4710
   5  -7  26  15.610  12.553
   5  -8 -29  3.0074  2.8476
  -5  -8  29  16.566  12.432
   5  -8 -28  34.384   9.570
  -5  -8  28  29.045  13.388
   5  -8 -27  2.3465  3.4583
  -5  -8  27  2.7064  8.5563
   5  -8 -26  5.2251  3.8668
  -5  -8  26  12.311   8.969
   5  -8 -25 -0.3936  3.3326
  -5  -8  25  0.3744  7.5009
   5  -8 -24  6.3840  4.9570
  -5  -8  24  3.9301  8.8104
   5  -8 -23  33.526   6.168
  -5  -8  23  34.480   8.628
   5  -8 -22  7.0142  2.4616
  -5  -8  22  12.525   8.334
   5  -8 -21  4.0751  3.8342
  -5  -8  21  10.585   8.808
   5  -8 -20  15.961   8.312
  -5  -8  20  8.1765  8.3748
   5  -8 -19  36.545   9.183
  -5  -8  19  25.356  10.095
   5  -8 -18  74.777   7.004
  -5  -8  18  72.978  11.060
   5  -8 -17  11.747   6.027
  -5  -8  17  2.6883  7.8242
   5  -8 -16  37.280   8.610
  -5  -8  16  30.355   9.324
   5  -8 -15  10.170   4.351
  -5  -8  15  8.5226  6.6592
   5  -8 -14  68.761   8.596
  -5  -8  14  71.645  11.395
   5  -8 -13  40.636   8.704
  -5  -8  13  33.595   9.591
   5  -8 -12  -2.286   4.399
  -5  -8  12  4.9081  3.8169
   5  -8 -11  1.5971  4.2937
  -5  -8  11  3.6599  3.6094
   5  -8 -10  17.009   6.042
  -5  -8  10  8.3549  4.0876
   5  -8  -9  17.578   3.840
  -5  -8   9  14.185   5.606
   5  -8  -8  13.224   6.037
  -5  -8   8  17.549   7.369
   5  -8  -7  46.334   9.138
  -5  -8   7  37.262  12.220
   5  -8  -6  68.958   7.317
  -5  -8   6  58.075  12.451
   5  -8  -5  9.0182  4.7591
  -5  -8   5  12.042   5.924
   5  -8  -4  82.219   8.714
  -5  -8   4  76.336   7.482
   5  -8  -3  6.2876  7.3141
  -5  -8   3  3.4302  2.6488
   5  -8  -2  6.4837  3.9820
  -5  -8   2  4.2220  5.1545
   5  -8  -1  35.345  10.723
  -5  -8   1  14.119   5.722
  -5  -8   0  16.777   4.920
   5  -8   1  0.5421  5.3594
  -5  -8  -1  16.213   4.978
   5  -8   2  83.787  11.543
  -5  -8  -2  66.150   4.397
   5  -8   3  6.4777  3.5495
  -5  -8  -3  3.5476  3.6049
   5  -8   4  436.01   23.08
  -5  -8  -4  422.76   21.03
   5  -8   5  70.465  12.739
  -5  -8  -5  68.593   6.781
  -5  -8  -6  62.546   7.674
   5  -8   6  72.606   7.722
  -5  -8  -7  15.571   1.746
   5  -8   7  22.881   7.356
   5  -8   8  3.2450  2.6904
   5  -8   9  9.6857  6.7308
   5  -8  11  33.861   6.713
   5  -8  12  77.410  10.312
   5  -8  13  26.614  10.786
   5  -8  14  91.848   8.893
   5  -8  15  2.0123  5.1975
   5  -8  16  10.280   8.335
   5  -8  17  15.869   8.414
   5  -8  18  -2.470   5.477
   5  -8  19  22.632   6.523
   5  -8  20  18.946   9.405
   5  -8  21  8.1567  6.3484
   5  -8  22  43.936  10.479
   5  -8  23  2.6119  6.7115
   5  -8  24  12.278   6.730
   5  -9 -26  8.3815  3.9864
  -5  -9  26  7.1671  6.7359
   5  -9 -25  6.4374  2.5089
  -5  -9  25  3.9530  6.7363
   5  -9 -24  20.582   6.740
  -5  -9  24  32.226  17.404
   5  -9 -23  9.3409  5.3909
  -5  -9  23  1.8339  4.7586
   5  -9 -22  3.5519  2.2977
  -5  -9  22  6.5472  7.5591
   5  -9 -21 -0.7056  3.4528
  -5  -9  21  3.0357  6.1828
   5  -9 -20  17.593   5.094
  -5  -9  20  7.0842  6.3022
   5  -9 -19  25.687   8.860
  -5  -9  19  14.185   8.474
   5  -9 -18  3.2416  3.7087
  -5  -9  18  2.9589  4.7872
   5  -9 -17  73.502  12.457
  -5  -9  17  51.928  21.265
   5  -9 -16  94.792   9.110
  -5  -9  16  84.879  42.009
   5  -9 -15  1.6420  4.5781
  -5  -9  15  3.8049  3.5785
   5  -9 -14  4.5659  4.5197
  -5  -9  14  1.8957  5.8801
   5  -9 -13  43.469  10.092
  -5  -9  13  32.585  11.047
   5  -9 -12  1.5863  4.5963
  -5  -9  12  11.264   5.800
   5  -9 -11  2.2436  4.8349
  -5  -9  11 -0.4518  3.7532
   5  -9 -10  32.461   7.173
  -5  -9  10  33.165   6.285
   5  -9  -9  16.532   4.882
  -5  -9   9  18.344   8.712
   5  -9  -8  12.464   8.544
  -5  -9   8  -1.064   5.711
   5  -9  -7  13.903   6.940
  -5  -9   7  6.1870  6.0951
   5  -9  -6  29.678   9.006
  -5  -9   6  28.545   7.577
   5  -9  -5  10.244   7.305
  -5  -9   5  16.151   6.899
   5  -9  -4  97.392   9.489
  -5  -9   4  89.202  20.687
   5  -9  -3  10.503   6.214
  -5  -9   3  6.7744  6.3114
   5  -9  -2  19.668   4.988
  -5  -9   2  19.877   5.794
   5  -9  -1  8.5750  5.5489
  -5  -9   1  16.648   5.178
   5  -9   0  1.0272  4.6343
  -5  -9   0  10.919   5.853
   5  -9   1  10.933   7.156
  -5  -9  -1  9.7587  6.0190
   5  -9   2  16.217   7.700
  -5  -9  -2  11.780   3.889
  -5  -9  -3  93.957   5.550
   5  -9   3  104.93   19.27
   5  -9   4  5.5788  3.8722
  -5  -9  -4  0.9670  1.3498
   5  -9   5  -4.211   5.171
  -5  -9  -5  1.9591  1.9333
   5  -9   6  6.0089  4.9600
   5  -9   7  34.598   6.679
   5  -9   8  13.463   5.551
   5  -9   9  17.066   6.490
   5  -9  10  7.7024  4.3517
   5  -9  11  24.208   7.445
   5  -9  12  21.297   7.035
   5  -9  13  6.4433  6.0593
   5  -9  14  6.9923  4.6975
   5  -9  15  7.3681  5.7125
   5  -9  16  15.123   6.883
   5  -9  17  53.868  10.661
   5  -9  18  0.8343  6.1407
   5  -9  19  30.179   9.251
   5  -9  21  27.989  11.806
   5 -10 -23  12.262   5.667
  -5 -10  23  8.0040  5.0489
   5 -10 -22  4.2182  4.0757
  -5 -10  22  10.241   7.262
   5 -10 -21  15.182   3.946
  -5 -10  21  3.6563  7.4133
   5 -10 -20  4.4459  5.9993
  -5 -10  20  19.623   7.801
   5 -10 -19  33.430   7.440
  -5 -10  19  34.730  15.605
   5 -10 -18  9.3680  3.8217
  -5 -10  18  15.263  11.101
   5 -10 -17  10.429   4.786
  -5 -10  17  0.7578  7.3498
   5 -10 -16  -1.376   3.708
  -5 -10  16  3.7164  5.7891
   5 -10 -15  9.5648  3.5763
  -5 -10  15  9.0214  7.5687
   5 -10 -14  2.6096  5.4987
  -5 -10  14  12.316   9.429
   5 -10 -13  33.461   7.389
  -5 -10  13  9.1526  8.2250
   5 -10 -12  0.6135  2.9921
  -5 -10  12  9.4488  7.2065
   5 -10 -11  62.087  11.876
  -5 -10  11  47.737  22.273
   5 -10 -10  26.280  10.061
  -5 -10  10  16.651   8.837
  -5 -10   9  21.626   9.399
   5 -10  -8  21.500   9.091
  -5 -10   8  16.078   8.874
   5 -10  -7  94.078  11.300
  -5 -10   7  88.507  13.185
   5 -10  -6  112.10   14.10
  -5 -10   6  85.944  13.907
   5 -10  -5  14.454   9.101
  -5 -10   5  16.026   6.504
   5 -10  -4  17.691  10.979
  -5 -10   4  9.4682  5.8564
   5 -10  -3  19.362   7.558
  -5 -10   3  29.022   7.894
   5 -10  -2  32.875  12.551
  -5 -10   2  8.1587  5.2947
   5 -10  -1  145.77   26.58
  -5 -10   1  155.86    9.88
   5 -10   0  40.302  11.585
  -5 -10   0  10.721   6.491
   5 -10   1  47.923   9.139
  -5 -10  -1  47.045  13.910
   5 -10   2  52.288   9.860
  -5 -10  -2  34.254  10.437
   5 -10   3  72.612  13.970
  -5 -10  -3  40.145  11.765
   5 -10   4  8.7151  8.1912
   5 -10   5  32.129  11.378
   5 -10   7  3.2503  5.3501
   5 -10   8  30.656   6.410
   5 -10   9  2.2753  2.7538
   5 -10  10  9.0603  9.2714
   5 -10  11  -2.400   5.552
   5 -10  12  1.6316  4.3299
   5 -10  14  10.792   7.432
   5 -10  15  5.9938  5.9282
   5 -10  16  4.7488  4.8214
   5 -10  17  15.700  10.995
   5 -10  18  4.1259  7.0114
   5 -11 -19  5.1384  6.1418
  -5 -11  19  3.6067  5.9870
   5 -11 -18  14.585   6.263
  -5 -11  18  -5.949   5.793
   5 -11 -17  11.660   4.187
  -5 -11  17  11.772   7.227
   5 -11 -16  0.0764  3.9272
  -5 -11  16  -3.910   5.110
   5 -11 -15  8.9398  7.3305
  -5 -11  15  -1.697   5.006
   5 -11 -14  18.086   6.317
  -5 -11  14  19.133   7.319
   5 -11 -13  5.3608  4.1041
  -5 -11  13  18.862   7.549
   5 -11 -12  4.2380  3.7738
  -5 -11  12  8.4652  5.0241
   5 -11 -11  18.490   7.781
  -5 -11  11  6.6751  5.2465
   5 -11 -10 -0.9190  4.0905
  -5 -11  10  7.0646  5.6359
   5 -11  -9  32.842   8.081
  -5 -11   9  35.194  10.538
   5 -11  -8  45.284   9.344
  -5 -11   8  46.598  11.059
  -5 -11   7  4.1457  3.9265
   5 -11  -6  30.708   6.712
  -5 -11   6  46.767   9.008
   5 -11  -5  6.1162  5.8186
  -5 -11   5  14.814   5.960
   5 -11  -4  17.762   8.655
  -5 -11   4  11.179   6.797
   5 -11  -3  21.881  10.713
  -5 -11   3  24.006   7.427
   5 -11  -2  8.0417  6.4523
  -5 -11   2  8.4789  6.5606
  -5 -11   1  4.1647  2.9983
   5 -11   0  18.711  10.191
  -5 -11   0  19.561   6.977
   5 -11   1  44.296  10.575
  -5 -11  -1  24.868   9.910
   5 -11   2  22.369   9.355
   5 -11   3  10.586   7.342
   5 -11   4  30.516  10.013
   5 -11   5 -0.8784  5.9248
   5 -11   6  12.267   6.238
   5 -11   7  29.960  11.414
   5 -11   8  -6.178   5.976
   5 -11   9  -5.141   6.207
   5 -11  10  5.6271  6.3507
   5 -11  11  0.0301  5.9742
   5 -11  12  2.6813  2.7712
   5 -11  13  15.154   5.853
   5 -11  14  2.8517  4.1938
   5 -12 -12  5.2121  4.9466
  -5 -12  12  13.672   9.140
   5 -12 -11  36.453   7.551
  -5 -12  11  64.164  13.268
   5 -12 -10  6.5280  5.6550
   5 -12  -9  9.5831  5.6066
  -5 -12   9  15.209   7.107
   5 -12  -8  -2.448   3.907
  -5 -12   8  0.8644  4.9536
   5 -12  -7  18.329   6.059
  -5 -12   7  14.363   6.384
   5 -12  -6  3.9055  4.4562
  -5 -12   6  2.2820  4.0838
   5 -12  -5  1.2779  3.6723
  -5 -12   5  1.3198  3.9860
   5 -12  -4  10.624   6.127
  -5 -12   4  10.770   6.327
   5 -12  -3  10.640   6.458
  -5 -12   3  10.356   6.400
  -5 -12   2  2.6424  4.4113
   5 -12  -1 -0.6635  5.0213
   5 -12   0  12.833   7.783
   5 -12   1  1.5339  3.3281
   5 -12   3  39.358  11.855
   5 -12   4  -3.348   6.860
   5 -12   5  19.744  10.705
   5 -12   6  8.7420  6.5581
   5 -12   7  14.724   7.058
  -6   0  37  -5.154   8.275
  -6   0  36  58.645  14.504
  -6   0  35  17.370   9.492
  -6   0  34  45.874  12.209
  -6   0  33  18.231  11.748
  -6   0  32  6.2752  7.5052
  -6   0  31  2.2909  6.0033
  -6   0  30  82.383  17.936
  -6   0  29  16.209  11.130
  -6   0  28  299.66   20.04
  -6   0  27  -2.404   7.028
  -6   0  26  34.815   9.120
  -6   0  25  -12.02    6.72
  -6   0  24  781.44   30.14
  -6   0  23  2.3909  6.6426
  -6   0  22  5.1147  7.0751
  -6   0  21  10.114   5.946
  -6   0  20  125.03   11.68
   6   0 -18  182.29   65.05
   6   0 -17 -0.7490  4.3952
   6   0 -16  57.191   9.938
   6   0 -15  1.7588  3.9079
   6   0 -14  297.59   15.05
   6   0 -13  3.0439  2.0844
   6   0 -12 2605.50   39.88
   6   0 -11 -0.6773  3.6708
   6   0 -10  130.10    9.66
   6   0  -9  17.592   5.594
   6   0  -8 1173.91   21.15
   6   0  -7  7.7814  4.3629
   6   0  -6 1142.08  247.21
   6   0  -5  6.5884  3.0441
   6   0  -4  730.43   17.17
   6   0  -3  -2.819   3.092
   6   0  -2  374.92   13.96
   6   0  -1  8.1900  3.5280
   6   0   0 1021.48   22.89
   6   0   1  1.3266  1.8979
   6   0   2  336.63   12.58
   6   0   3  21.276   4.286
   6   0   4  220.68    7.49
  -6   0  -4  201.77    9.12
   6   0   5  55.265   6.032
  -6   0  -5  65.738   8.411
   6   0   6  10.522   3.853
  -6   0  -6  10.352   4.678
   6   0   7  0.1923  0.9242
  -6   0  -7  -2.776   2.982
   6   0   8  200.25    7.62
  -6   0  -8  197.66    8.15
   6   0   9  21.389   6.635
  -6   0  -9  36.575   5.296
   6   0  10  237.43   12.53
  -6   0 -10  229.83  123.64
   6   0  11  1.6154  2.9918
  -6   0 -11 -0.5970  2.8849
   6   0  12  563.77   16.50
  -6   0 -12  536.96   19.06
   6   0  13  58.063  10.454
  -6   0 -13  63.009   9.077
   6   0  14  979.30   18.77
  -6   0 -14  968.90   25.77
   6   0  15  32.346   7.815
  -6   0 -15  52.735  20.084
   6   0  16  126.28   10.32
  -6   0 -16  116.13    9.85
   6   0  17  1.3386  2.9406
  -6   0 -17 -0.7881  1.5701
   6   0  18  387.27   15.63
   6   0  19  11.500   4.199
   6   0  20  13.152   4.201
   6   0  21  2.0613  3.8454
   6   0  22  37.062   6.744
   6   0  23  5.3555  3.8467
   6   0  24  11.764   6.044
   6   0  25  1.4798  2.0274
  -6  -1  37  25.280  11.810
  -6   1  37  18.324  11.537
  -6  -1  36  9.9039  7.9870
  -6   1  36  35.188  11.640
  -6  -1  35  72.036  17.437
  -6   1  35  92.782  11.279
  -6  -1  34  9.6470  5.9925
  -6   1  34   7.336  10.076
  -6  -1  33 -0.9334  6.7240
  -6   1  33  3.6007  3.5850
  -6  -1  32  -8.756   6.796
  -6   1  32  -5.648   7.224
  -6   1  31  40.947  12.913
  -6  -1  31  42.063  13.730
  -6  -1  30  1.6988  5.2677
  -6   1  30  1.0980  6.9020
  -6  -1  29  177.58   14.16
  -6   1  29  170.89   14.66
  -6  -1  28  154.13   11.55
  -6   1  28  149.89   12.53
  -6  -1  27  217.29   16.65
  -6   1  27  205.45   50.08
  -6  -1  26  148.06   12.71
  -6   1  26  148.57   11.41
  -6  -1  25  335.82   18.96
  -6   1  25  343.30   22.10
  -6  -1  24  17.930   7.622
  -6   1  24  18.808   7.886
  -6  -1  23  305.49   18.68
   6  -1 -22  232.73   15.95
  -6  -1  22  223.62   18.67
   6  -1 -21  6.0122  5.2401
  -6  -1  21  11.025   7.588
   6  -1 -20  236.21   16.76
  -6  -1  20  236.89   19.37
   6  -1 -19  410.96   12.71
  -6  -1  19  393.54   14.56
   6  -1 -18  106.92    9.13
  -6  -1  18  115.48   21.36
   6  -1 -17  143.84   15.26
  -6  -1  17  94.976   9.576
   6  -1 -16  21.665   6.768
  -6  -1  16  15.714   6.840
   6  -1 -15  102.77   16.35
  -6  -1  15  108.47   11.00
   6  -1 -14  7.6955  3.2879
   6   1 -12 1860.09   36.73
   6  -1 -12 1924.80   33.74
   6   1 -11  618.81   17.12
   6  -1 -11  638.11   17.70
   6   1 -10  793.72   20.81
   6  -1 -10  789.05   23.37
   6   1  -9  557.28   18.07
   6  -1  -9  563.67   15.78
   6   1  -8 3465.41   56.13
   6  -1  -8 3451.54   51.74
   6   1  -7  11.536   4.020
   6  -1  -7  2.8173  3.9314
   6   1  -6  114.83    8.27
   6  -1  -6  130.56    7.38
   6   1  -5  698.45   17.61
   6  -1  -5  773.05   18.64
   6   1  -4  56.314   7.403
   6  -1  -4  60.720  11.469
   6   1  -3  743.14   17.04
   6  -1  -3  757.05   18.15
   6   1  -2  299.10   11.68
   6  -1  -2  310.96   12.11
  -6  -1   2  286.38   11.93
   6   1  -1  672.41   15.63
   6  -1  -1  661.70   18.43
  -6  -1   1  674.47   18.12
   6   1   0  333.07   12.07
   6  -1   0  300.95   11.92
  -6  -1   0  311.22   12.76
   6   1   1  27.447   3.296
   6  -1   1  33.297   5.362
  -6  -1  -1  26.894   4.612
   6   1   2  4.9844  2.5994
   6  -1   2  5.0583  3.0323
   6   1   3  341.99   11.91
   6  -1   3  356.62   13.16
  -6  -1  -3  361.32   13.07
   6   1   4  15.238   3.755
   6  -1   4  32.054   6.023
  -6  -1  -4  32.577   6.572
   6   1   5  38.317   6.756
   6  -1   5  49.196   9.906
  -6  -1  -5  59.652   9.810
   6   1   6  189.74    7.64
   6  -1   6  189.48    9.33
  -6  -1  -6  188.58   11.70
   6   1   7  437.12   15.77
   6  -1   7  431.84   16.26
  -6  -1  -7  432.09   16.15
   6   1   8  907.65   19.45
   6  -1   8  900.73   20.29
  -6  -1  -8  910.52   25.05
   6   1   9  362.52   15.79
   6  -1   9  323.06   18.79
  -6  -1  -9  381.76   17.60
  -6   1  -9  341.13   15.62
   6   1  10  14.085   3.119
   6  -1  10  8.7587  3.8459
  -6  -1 -10  10.074   5.157
  -6   1 -10  16.666   5.288
   6   1  11  74.302  12.531
   6  -1  11  86.144   6.108
  -6  -1 -11  81.499  46.362
  -6   1 -11  84.233   5.591
   6   1  12  133.23   10.19
   6  -1  12  151.22   12.46
  -6  -1 -12  161.56   13.36
  -6   1 -12  143.74    9.54
   6   1  13  453.80   11.09
   6  -1  13  465.04   16.48
  -6  -1 -13  418.59   17.13
  -6   1 -13  433.35   12.67
   6   1  14  6.4556  3.5451
   6  -1  14  11.700   5.850
  -6  -1 -14  12.201   6.562
  -6   1 -14  13.361   4.063
   6   1  15  222.80   14.61
   6  -1  15  256.37   18.13
  -6  -1 -15  223.72   17.17
  -6   1 -15  213.51   14.65
   6   1  16  30.606   6.939
   6  -1  16  41.120   8.072
  -6   1 -16  39.238   6.701
   6   1  17  161.40    6.28
   6  -1  17  150.69    7.08
  -6   1 -17  167.78    7.06
   6  -1  18  279.55   13.29
   6   1  18  274.07   11.49
  -6   1 -18  272.59   13.94
   6   1  19  122.63   12.01
   6  -1  19  154.59   10.70
  -6   1 -19  128.85    8.77
   6   1  20  21.119   5.073
   6  -1  20  32.731   8.049
   6  -1  21  33.177   8.903
   6   1  21  34.247  10.490
   6  -1  22  0.2041  3.4653
   6   1  22  2.7190  2.9528
   6  -1  23  96.054  13.034
   6  -1  24  51.379   6.310
   6  -1  26  39.392  10.335
   6  -1  27  25.943  10.604
  -6  -2  36  26.702  12.479
  -6   2  36  40.811   9.169
  -6  -2  35  10.254   9.344
  -6   2  35  4.0170  5.8188
  -6  -2  34  35.307  11.710
  -6   2  34  13.558   4.863
  -6  -2  33  0.6434  7.5102
  -6   2  33  -2.561   7.094
  -6  -2  32  37.082  10.974
  -6   2  32  49.011   9.356
  -6  -2  31  9.2670  7.5681
  -6   2  31  12.383   8.088
  -6  -2  30  80.663  17.310
  -6   2  30  48.852  11.954
  -6  -2  29  117.76    9.98
  -6   2  29  122.23   12.70
  -6  -2  28  96.633   9.261
  -6   2  28  70.292   9.167
  -6  -2  28  74.816   7.654
  -6  -2  27 -0.5217  7.3411
  -6   2  27  2.1644  7.0642
  -6  -2  27  5.0507  4.7256
  -6  -2  26  231.98   15.06
  -6  -2  26  237.43   12.49
   6  -2 -25  170.96   14.49
  -6  -2  25  198.70   16.43
  -6  -2  25  180.95   11.49
   6  -2 -24  144.26   11.76
  -6  -2  24  152.23   12.84
  -6  -2  24  132.29    8.95
   6  -2 -23  288.14   12.96
  -6  -2  23  290.27   27.39
  -6  -2  23  303.46   11.77
   6  -2 -22  359.02   20.91
  -6  -2  22  369.92   17.11
  -6  -2  22  374.83   13.74
   6  -2 -21 -0.9830  4.8186
  -6  -2  21 -0.7501  9.1149
  -6  -2  21  1.5826  2.2967
   6  -2 -20  399.46   14.28
  -6  -2  20  389.66   16.13
  -6  -2  20  380.77   16.45
   6  -2 -19  40.480   7.650
  -6  -2  19  20.928  12.278
  -6  -2  19  27.933  11.182
   6  -2 -18  136.26   17.69
  -6  -2  18  147.16   30.20
  -6  -2  18  123.54    9.17
   6  -2 -17  222.40   13.98
  -6  -2  17  221.95   21.31
  -6  -2  17  228.98   13.20
   6  -2 -16  471.65   29.99
  -6  -2  16  448.80   23.86
  -6  -2  16  484.08   21.29
   6  -2 -15  23.902   8.602
  -6  -2  15  15.170   8.320
  -6  -2  15  20.177   4.971
   6  -2 -14  829.34   27.32
  -6  -2  14  834.41   26.80
  -6  -2  14  811.09   22.51
   6  -2 -13 1494.04   46.42
  -6  -2  13 1522.97   50.70
  -6  -2  13 1455.10   39.91
   6  -2 -12  131.81    9.79
  -6  -2  12  119.70   64.46
  -6  -2  12  97.050   7.799
   6  -2 -11  532.73   13.24
  -6  -2  11  547.53   19.83
  -6  -2  11  523.39   14.35
   6  -2 -10  755.42   18.01
  -6  -2  10  758.88   18.53
  -6  -2  10  768.68   18.76
   6  -2  -9  108.69    8.58
  -6  -2   9  120.12   61.89
  -6  -2   9  108.59    8.41
   6  -2  -8  157.52    7.79
  -6  -2   8  157.63    8.45
  -6  -2   8  166.77    9.34
   6  -2  -7  377.18   14.42
  -6  -2   7  374.62   15.08
   6  -2  -6 1730.02   27.37
  -6  -2   6 1694.37   27.89
   6   2  -5  565.33   22.40
   6  -2  -5  567.20   13.83
  -6  -2   5  566.61   17.27
   6   2  -4  957.89   19.33
   6  -2  -4  970.42   16.57
  -6  -2   4  951.92   18.18
   6   2  -3  37.476   8.189
   6  -2  -3  34.334   7.023
  -6  -2   3  19.526   5.802
   6   2  -2  2.3777  0.9804
   6  -2  -2  1.7692  2.1064
  -6  -2   2  3.2254  4.1368
   6   2  -1  109.64   12.28
   6  -2  -1  111.80    9.18
  -6  -2   1  117.15   62.76
   6   2   0 2925.15   43.24
   6  -2   0 2848.47   46.05
  -6  -2   0 2865.37   47.28
   6   2   1  82.341   8.648
   6  -2   1  99.788   9.526
  -6  -2  -1  103.56   12.85
   6   2   2  58.091   7.652
  -6  -2  -2  61.297   4.318
   6  -2   2  64.928   7.095
  -6  -2  -2  56.690   9.322
   6   2   3  10.123   3.760
  -6  -2  -3  9.3239  2.7651
   6  -2   3  14.757   6.182
  -6  -2  -3  9.8412  6.5697
   6   2   4  352.58   11.93
   6  -2   4  379.39   14.66
  -6  -2  -4  353.68   12.15
  -6  -2  -4  368.21   17.21
   6   2   5  460.20   10.89
   6  -2   5  454.80   12.51
  -6  -2  -5  431.50   13.58
  -6  -2  -5  452.28   12.93
   6   2   6  11.276   2.953
   6  -2   6  26.574   6.620
  -6  -2  -6  19.689   3.662
  -6  -2  -6  27.803   7.416
   6   2   7  17.392   3.136
   6  -2   7  23.009   5.306
  -6  -2  -7  15.299   2.744
  -6  -2  -7  22.848   5.638
   6  -2   8  3.0582  2.6263
  -6  -2  -8  2.9375  1.9086
  -6  -2  -8  3.9228  3.4543
   6   2   9  0.7233  0.9516
   6  -2   9  2.3196  2.5922
  -6  -2  -9  0.1627  0.9112
  -6  -2  -9  2.5783  2.8437
   6  -2  10  577.31   17.40
  -6  -2 -10  523.02   14.12
  -6  -2 -10  571.97   18.30
   6   2  11  74.671  11.942
   6  -2  11  86.887   6.752
  -6  -2 -11  59.614  10.458
  -6  -2 -11  90.365  14.876
   6   2  12  117.01    7.90
   6  -2  12  140.49   10.52
  -6  -2 -12  131.45   10.36
   6  -2  13  76.507   6.381
  -6  -2 -13  73.377  14.637
  -6   2 -13  72.222   8.746
   6   2  14  372.93   10.89
  -6  -2 -14  370.24    9.02
  -6   2 -14  368.81    9.91
   6   2  15  17.967   5.608
   6  -2  15  24.968   8.413
  -6   2 -15  23.984   6.672
   6   2  16  478.36   17.02
   6  -2  16  494.40   20.05
  -6   2 -16  492.28   16.53
   6   2  17  136.69    6.27
   6  -2  17  146.60   10.28
  -6   2 -17  137.50    7.00
   6   2  18  57.913   7.026
   6  -2  18  50.614   8.524
  -6   2 -18  48.740   8.071
   6  -2  19  92.889  12.937
   6   2  19  89.225   4.517
  -6   2 -19  75.502   5.322
   6  -2  20  206.05   49.71
   6  -2  21  16.315   8.209
   6  -2  22  178.36   13.00
   6  -2  23  10.452   6.194
   6  -2  24  6.4067  6.8997
   6  -2  25  -2.733   5.017
   6  -2  26  42.812  13.365
   6  -2  28  21.790  11.407
   6  -2  29  4.1578  5.0774
   6  -2  30  21.524   6.898
  -6  -3  36  2.1424  7.4915
  -6   3  36  -7.045   7.066
  -6  -3  35  17.112   8.581
  -6   3  35  44.571  11.611
  -6  -3  34 -0.6694  7.6167
  -6   3  34  12.723   8.968
  -6  -3  33  108.07   15.36
  -6   3  33  116.34   15.56
  -6  -3  32  14.153  10.440
  -6   3  32  9.0472  7.6954
  -6  -3  31  38.679   7.931
  -6   3  31  33.559  10.474
  -6  -3  30  28.235  14.487
  -6   3  30  48.195  16.007
  -6  -3  29  57.842   9.930
   6  -3 -28  43.596  13.443
  -6  -3  28  33.900  11.662
   6  -3 -27  91.518  57.315
  -6  -3  27  114.56   13.77
  -6  -3  27  99.267  11.482
   6  -3 -26  78.299  21.538
  -6  -3  26  105.49   19.44
  -6  -3  26  79.561  10.850
   6  -3 -25  170.93    9.60
  -6  -3  25  186.42   14.76
  -6  -3  25  177.71   11.24
   6  -3 -24  3.9503  3.6327
  -6  -3  24  7.1481  8.5533
  -6  -3  24  4.0479  2.8206
   6  -3 -23  51.421   9.826
  -6  -3  23  45.411  10.603
  -6  -3  23  33.253  12.044
   6  -3 -22  44.337  11.482
  -6  -3  22  21.221   9.222
  -6  -3  22  39.379  12.416
   6  -3 -21  621.30   29.22
  -6  -3  21  636.78   25.70
  -6  -3  21  620.19   24.52
   6  -3 -20  267.09   23.18
  -6  -3  20  283.72   34.29
  -6  -3  20  279.44    9.35
   6  -3 -19  150.24   23.36
  -6  -3  19  131.32   10.53
   6  -3 -18  58.452  12.638
  -6  -3  18  37.401  17.509
  -6  -3  18  45.728  12.672
   6  -3 -17  554.71   26.09
  -6  -3  17  556.84   15.14
  -6  -3  17  601.42   24.56
   6  -3 -16  48.320  13.348
  -6  -3  16  42.857   9.070
  -6  -3  16  33.341  12.670
   6  -3 -15 1353.55   42.27
  -6  -3  15 1437.04   40.46
  -6  -3  15 1391.29   39.30
   6  -3 -14  3.5943  4.1683
  -6  -3  14  5.9568  8.6596
  -6  -3  14  2.0626  3.7884
   6  -3 -13  133.67    9.12
  -6  -3  13  131.87   11.87
  -6  -3  13  126.61   10.73
   6  -3 -12  10.946   4.334
  -6  -3  12  8.5379  8.0060
  -6  -3  12  0.7395  3.9783
   6  -3 -11  657.13   20.04
  -6  -3  11  660.19   19.83
  -6  -3  11  688.59   23.58
   6  -3 -10  423.05   15.49
  -6  -3  10  405.18   15.73
  -6  -3  10  410.52   22.75
   6  -3  -9  223.47   10.37
  -6  -3   9  224.92   10.46
  -6  -3   9  230.11  117.73
   6  -3  -8  134.80    7.59
  -6  -3   8  173.12    9.46
  -6  -3   8  191.00   16.44
   6  -3  -7  402.87   14.14
  -6  -3   7  417.58   26.82
  -6  -3   7  401.31   15.29
   6  -3  -6  156.08    7.45
  -6  -3   6  139.97   35.97
  -6  -3   6  150.81   12.13
   6  -3  -5 2748.87   43.96
  -6  -3   5 2937.63   49.97
  -6  -3   5 2778.87   49.64
   6  -3  -4  0.4826  3.5328
  -6  -3   4  3.4635  3.5413
  -6  -3   4  10.699   6.328
   6  -3  -3  3.4262  3.6323
  -6  -3   3  10.505   4.710
  -6  -3   3  5.1474  2.3315
   6  -3  -2  43.357   7.939
  -6  -3   2  36.685   9.699
  -6  -3   2  53.641   8.965
   6  -3  -1  865.93   20.63
  -6  -3   1  884.86   20.85
  -6  -3   1  893.19   21.78
   6  -3   0  28.129   5.904
  -6  -3   0  18.492   5.875
  -6  -3   0  18.762   8.654
  -6  -3  -1  619.89   13.86
   6  -3   1  595.08   17.60
  -6  -3  -1  619.15   14.42
  -6  -3  -1  634.52   22.87
  -6  -3  -2  143.97    4.80
   6  -3   2  158.50   13.12
  -6  -3  -2  142.08    6.95
  -6  -3  -2  161.18   14.15
  -6  -3  -3  75.144   4.940
   6  -3   3  95.470  14.043
  -6  -3  -3  86.021   8.142
  -6  -3  -3  94.299  10.205
   6  -3   4  41.350   7.590
  -6  -3  -4  36.447   5.930
  -6  -3  -4  51.247   8.683
   6  -3   5 2250.65 1204.16
  -6  -3  -5 2021.38 1081.42
  -6  -3  -5 2274.02 1216.94
   6  -3   6  52.640  11.962
  -6  -3  -6  58.180  15.019
   6  -3   7  169.12   11.43
  -6  -3  -7  176.74   11.40
   6  -3   8  63.881  16.790
  -6  -3  -8  70.781  17.062
   6  -3   9  652.05   21.33
  -6  -3  -9  661.27   26.37
   6  -3  10  44.096   6.553
  -6  -3 -10  43.356   8.672
   6  -3  11  780.21   22.09
   6  -3  12  25.997   6.705
   6  -3  13  36.707   6.654
   6  -3  14  23.302   7.494
   6  -3  15  555.78   21.62
   6  -3  16  85.651   7.777
   6  -3  17  58.141   8.916
  -6   3 -17  48.188   9.360
   6  -3  18  9.4463  6.0602
  -6   3 -18  9.3564  2.2244
   6  -3  19  34.803   7.466
   6  -3  20  84.483  18.767
   6  -3  21  178.02   14.33
   6  -3  22  33.550   9.427
   6  -3  23  38.121  12.171
   6  -3  24  3.4076  5.4999
   6  -3  25  32.880   7.348
   6  -3  26  3.1390  5.0663
   6  -3  27  18.718   8.322
   6  -3  28  45.537   8.394
   6  -3  30  9.4047  5.0885
  -6  -4  35  0.9959  3.6175
  -6   4  35  -1.447   6.899
  -6  -4  34  82.149  16.222
  -6   4  34  79.657  29.276
  -6  -4  33  29.192  11.988
  -6   4  33  35.788  25.266
  -6  -4  32  80.652  11.720
  -6   4  32  88.772  22.531
  -6  -4  31  21.988  12.529
   6  -4 -30  91.632  22.702
  -6  -4  30  130.14   16.40
   6  -4 -29  4.5606  4.3985
  -6  -4  29  13.941   8.414
   6  -4 -28 -0.8308  4.9838
  -6  -4  28  4.5393  3.4212
   6  -4 -27  22.623   6.692
  -6  -4  27  24.120  11.944
   6  -4 -26  45.392   8.476
  -6  -4  26  46.916  12.111
  -6  -4  26  44.206   5.583
   6  -4 -25  287.45   13.97
  -6  -4  25  287.71   14.79
  -6  -4  25  237.51   13.18
   6  -4 -24  98.657  18.368
  -6  -4  24  90.974  11.516
  -6  -4  24  72.305   9.956
   6  -4 -23  96.890  15.347
  -6  -4  23  90.411  20.935
  -6  -4  23  89.846   9.038
   6  -4 -22  208.19   12.39
  -6  -4  22  222.42   23.43
  -6  -4  22  193.66   11.24
   6  -4 -21  47.050  11.396
  -6  -4  21  28.037   9.750
  -6  -4  21  37.772   9.811
   6  -4 -20  38.543  10.027
  -6  -4  20  34.048  12.005
  -6  -4  20  35.058   7.683
   6  -4 -19  11.645   6.324
  -6  -4  19  11.385   9.858
  -6  -4  19  9.3999  4.8234
   6  -4 -18  381.83   14.09
  -6  -4  18  393.92   16.32
  -6  -4  18  385.63   16.67
   6  -4 -17  192.14   18.88
  -6  -4  17  189.32   17.99
  -6  -4  17  173.65   12.09
   6  -4 -16  230.22   15.73
  -6  -4  16  233.74   16.92
  -6  -4  16  232.10   13.21
   6  -4 -15  116.49   10.22
  -6  -4  15  114.35   30.75
  -6  -4  15  123.54   10.21
   6  -4 -14  687.60   16.07
  -6  -4  14  661.00   16.22
  -6  -4  14  717.66   18.59
   6  -4 -13  292.45   14.85
  -6  -4  13  278.88   20.86
  -6  -4  13  270.45   13.76
   6  -4 -12  338.55   16.66
  -6  -4  12  319.04   28.47
  -6  -4  12  339.71   20.70
   6  -4 -11  118.57    7.90
  -6  -4  11  116.35   15.89
  -6  -4  11  128.40   69.88
   6  -4 -10  116.71    7.70
  -6  -4  10  129.12   69.53
  -6  -4  10  133.33    9.03
   6  -4  -9  1.1336  4.2258
  -6  -4   9  8.2368  5.1942
  -6  -4   9  2.2940  2.1424
   6  -4  -8 1175.14   32.17
  -6  -4   8 1206.19   33.28
  -6  -4   8 1236.60   41.91
   6  -4  -7  697.90   20.56
  -6  -4   7  666.58   26.77
  -6  -4   7  712.63   24.46
   6  -4  -6  960.96   26.74
  -6  -4   6  975.11   27.74
  -6  -4   6 1009.54   31.35
   6  -4  -5  93.838   8.899
  -6  -4   5  64.638  10.953
  -6  -4   5  69.037  13.065
   6  -4  -4  829.79   19.09
  -6  -4   4  834.25   19.47
  -6  -4   4  820.38   21.28
   6  -4  -3  187.28   10.53
  -6  -4   3  138.42   12.46
  -6  -4   3  159.85   26.35
   6  -4  -2  806.68   20.23
  -6  -4   2  801.14   18.46
  -6  -4   2  818.71   19.31
   6  -4  -1  93.258   8.707
  -6  -4   1  65.535   8.959
  -6  -4   1  63.146  15.208
   6  -4   0  121.99    9.59
  -6  -4   0  94.869  10.787
  -6  -4   0  107.62   12.10
   6  -4   1  29.109  10.720
  -6  -4  -1  28.636   5.622
  -6  -4  -1  28.410  11.737
  -6  -4  -2 1283.55   33.75
   6  -4   2 1244.32   36.15
  -6  -4  -2 1210.19   31.83
  -6  -4  -2 1313.60   38.95
  -6  -4  -3  63.539  10.107
  -6  -4  -3  47.242   9.658
  -6  -4  -3  68.436  15.903
   6  -4   4 1670.91   46.21
  -6  -4  -4 1720.27   44.79
  -6  -4  -4 1678.34   49.43
   6  -4   5  69.546  13.881
  -6  -4  -5  97.966  13.882
   6  -4   6  445.47   23.41
  -6  -4  -6  453.04   26.20
  -6  -4  -7  18.049   8.066
   6  -4   8 1022.00   22.78
   6  -4   9  30.781   6.557
   6  -4  10  20.061   7.798
   6  -4  11  2.2321  2.7200
   6  -4  12  413.44   19.28
   6  -4  13  22.610   8.844
   6  -4  14  77.935   8.676
   6  -4  15  79.379   8.784
   6  -4  16  35.178  11.609
   6  -4  17  13.014   7.470
   6  -4  18  174.96   11.49
   6  -4  19  32.200   9.532
   6  -4  20  126.46    9.97
   6  -4  21  80.822   6.870
   6  -4  22  59.561  15.013
   6  -4  23  -2.377   4.861
   6  -4  25  25.740  10.494
   6  -4  26  17.265   6.313
   6  -4  27  -7.446   4.854
   6  -4  28  23.766   8.034
   6  -4  29  7.9417  5.2102
  -6  -5  34  16.532   9.461
  -6   5  34  5.2881  6.9055
  -6  -5  33  53.613  15.639
   6  -5 -32 -0.0176  3.5757
  -6  -5  32  2.8417  8.9177
   6  -5 -31  55.768  16.996
  -6  -5  31  74.154  12.247
   6  -5 -30  46.573  14.581
  -6  -5  30  51.571  11.528
   6  -5 -29  44.301  13.613
  -6  -5  29  47.056  11.180
   6  -5 -28  29.596  11.669
  -6  -5  28  59.122  14.350
   6  -5 -27  18.421   7.949
  -6  -5  27  3.9182  7.7962
   6  -5 -26  8.9217  4.9583
  -6  -5  26  4.4111  7.1241
  -6  -5  26  4.6635  1.8093
   6  -5 -25  38.171  10.654
  -6  -5  25  19.529   8.330
  -6  -5  25  27.035   7.785
   6  -5 -24  31.588   7.987
  -6  -5  24  15.708   9.645
  -6  -5  24  10.445   5.225
   6  -5 -23  199.07   48.99
  -6  -5  23  222.40   15.58
  -6  -5  23  207.74   49.91
   6  -5 -22  54.000  10.051
  -6  -5  22  58.994  13.891
  -6  -5  22  45.075  11.093
   6  -5 -21  31.693  10.879
  -6  -5  21  38.047  12.197
  -6  -5  21  30.178   9.300
   6  -5 -20  197.40   15.43
  -6  -5  20  211.23   17.70
  -6  -5  20  210.20   11.60
   6  -5 -19  397.68   17.91
  -6  -5  19  383.07   18.87
  -6  -5  19  371.40   16.25
   6  -5 -18  11.054   6.108
  -6  -5  18  12.951  10.808
  -6  -5  18 -0.3517  2.8156
   6  -5 -17  328.55   14.40
  -6  -5  17  321.90   17.77
  -6  -5  17  321.66   13.46
   6  -5 -16  22.458   8.039
  -6  -5  16  12.362   8.333
  -6  -5  16  20.282   9.521
   6  -5 -15  17.957   7.559
  -6  -5  15  28.979  10.785
  -6  -5  15  2.4350  1.8939
   6  -5 -14  28.508  11.059
  -6  -5  14 -0.9585  2.9603
   6  -5 -13  224.53   14.73
  -6  -5  13  252.73   27.29
  -6  -5  13  241.91   16.27
   6  -5 -12  18.423   7.108
  -6  -5  12  -4.653   6.183
  -6  -5  12  12.583   5.998
   6  -5 -11  24.739   7.493
  -6  -5  11  16.499   8.800
  -6  -5  11  33.274   7.900
   6  -5 -10  5.5421  5.4320
  -6  -5  10  8.3728  6.2829
  -6  -5  10  3.4683  2.6061
   6  -5  -9  492.17   13.25
  -6  -5   9  503.08   26.37
  -6  -5   9  539.25   14.44
   6  -5  -8  88.204   7.986
  -6  -5   8  73.892  20.354
  -6  -5   8  95.954  19.332
   6  -5  -7 1500.24   41.00
  -6  -5   7 1570.17   44.79
  -6  -5   7 1611.37   49.15
   6  -5  -6  60.038  11.901
  -6  -5   6  49.863  10.884
  -6  -5   6  52.605  18.067
   6  -5  -5  527.71   18.32
  -6  -5   5  516.79  276.67
  -6  -5   5  514.48  275.53
   6  -5  -4  106.36   10.79
  -6  -5   4  58.073  15.083
  -6  -5   4  72.190  14.352
   6  -5  -3 2579.43 1380.13
  -6  -5   3 3296.83 1763.84
  -6  -5   3 3344.03 1789.43
   6  -5  -2  52.130  11.608
  -6  -5   2  20.050   7.246
  -6  -5   2  19.379  11.472
   6  -5  -1  382.07   19.27
  -6  -5   1  357.64   16.68
  -6  -5   1  389.53   19.77
   6  -5   0  53.443  12.427
  -6  -5   0  45.946  11.257
  -6  -5   0  56.469  13.657
   6  -5   1  127.75    9.43
  -6  -5  -1  118.00    7.19
  -6  -5  -1  138.13   12.39
   6  -5   2  1.6739  4.6145
  -6  -5  -2  12.968   3.871
  -6  -5  -2  -1.656   5.136
  -6  -5  -3  629.71   11.57
   6  -5   3  623.91   14.75
  -6  -5  -3  621.99   13.19
  -6  -5  -4  107.36    7.54
   6  -5   4  129.82   11.79
  -6  -5  -4  112.79    7.87
  -6  -5  -5  41.373   2.831
   6  -5   5  53.643  21.503
   6  -5   6  28.221   9.611
   6  -5   7 1016.60   26.33
   6  -5   8  208.42   17.97
   6  -5   9  257.55   19.56
   6  -5  10  1.5706  5.7388
   6  -5  11  9.7697  4.3349
   6  -5  12  3.2491  3.8178
   6  -5  13  328.12   16.18
   6  -5  14  52.351   9.902
   6  -5  16  -2.731   5.339
   6  -5  17  71.112  17.050
   6  -5  18  65.957  11.273
   6  -5  19  86.110   8.479
   6  -5  20  4.3572  5.7396
   6  -5  21  47.369  11.282
   6  -5  22  16.415   7.642
   6  -5  23  112.72   12.26
   6  -5  24  0.3751  5.6831
   6  -5  25  41.280  10.770
   6  -5  26  2.3292  4.5778
   6  -5  27  7.4460  4.4938
   6  -5  28  0.4672  4.1001
   6  -6 -32  63.462  21.563
  -6  -6  32  65.840  14.281
   6  -6 -31  54.434  12.740
  -6  -6  31  83.743  13.894
   6  -6 -30  29.515   7.630
  -6  -6  30  29.118   8.511
   6  -6 -29  4.0802  3.5606
  -6  -6  29  2.5615  7.9839
   6  -6 -28  68.261  15.202
  -6  -6  28  71.821  12.205
   6  -6 -27 -0.9523  4.0372
  -6  -6  27   9.248  10.549
   6  -6 -26  -1.678   4.433
  -6  -6  26  20.554  11.752
   6  -6 -25  158.38   14.22
  -6  -6  25  166.08   12.74
   6  -6 -24  56.483  10.794
  -6  -6  24  53.002  11.644
   6  -6 -23  33.879   7.708
  -6  -6  23  26.503  10.762
   6  -6 -22  102.77   20.12
  -6  -6  22  116.80   20.65
   6  -6 -21  209.39   18.13
  -6  -6  21  208.43   12.72
   6  -6 -20  270.50   22.12
  -6  -6  20  297.96   22.54
   6  -6 -19  24.097   7.912
  -6  -6  19   2.367  10.775
   6  -6 -18  98.876   7.053
  -6  -6  18  114.34   12.52
  -6  -6  18  101.31    5.76
   6  -6 -17  105.16    9.48
  -6  -6  17  110.28   13.48
  -6  -6  17  103.97    8.45
   6  -6 -16  125.71    9.06
  -6  -6  16  120.84   11.19
  -6  -6  16  116.73   10.02
   6  -6 -15  276.70   13.21
  -6  -6  15  287.63   15.30
  -6  -6  15  263.87   17.99
   6  -6 -14  5.6258  4.9592
  -6  -6  14  13.425  11.062
  -6  -6  14  6.1621  5.1968
   6  -6 -13  31.927   7.886
  -6  -6  13  23.576   9.252
  -6  -6  13  24.638  10.324
   6  -6 -12  128.91   10.27
  -6  -6  12  129.39   14.41
  -6  -6  12  132.43   10.12
   6  -6 -11  124.78   11.28
  -6  -6  11  100.66   12.89
  -6  -6  11  117.94   11.06
   6  -6 -10  174.11   13.80
  -6  -6  10  186.64   17.77
  -6  -6  10  172.68   20.76
  -6  -6   9  79.405  12.555
  -6  -6   9  45.474  13.177
  -6  -6   8  427.59   13.96
   6  -6  -7  11.561   5.970
  -6  -6   7  23.889  12.322
  -6  -6   7  13.836   9.420
   6  -6  -6  605.03   15.36
  -6  -6   6  609.96   17.55
   6  -6  -5  365.46   12.45
  -6  -6   5  350.06  124.39
   6  -6  -4  362.06   18.92
  -6  -6   4  335.00   19.68
   6  -6  -3  24.547   8.726
  -6  -6   3  13.546   5.503
   6  -6  -2  345.26   21.96
  -6  -6   2  258.34   17.54
   6  -6  -1  54.130  22.874
  -6  -6   1  57.607  12.390
   6  -6   0  65.916  15.981
  -6  -6   0  54.792  12.713
   6  -6   1  5.5763  6.0938
  -6  -6  -1  3.6066  3.6429
   6  -6   2  945.65   20.20
  -6  -6  -2  951.13   17.05
   6  -6   3  101.29   11.86
  -6  -6  -3  84.970   3.589
   6  -6   4  133.80   12.15
  -6  -6  -4  157.32   10.36
  -6  -6  -5  102.32    6.47
  -6  -6  -5  115.37    7.90
  -6  -6  -6  674.64   13.48
  -6  -6  -6  716.52   14.51
   6  -6   6  709.13   21.38
   6  -6   7  16.410   6.689
   6  -6   8  86.832   7.780
   6  -6  10  197.52   22.20
   6  -6  11  59.187  10.507
   6  -6  12  50.374   8.366
   6  -6  13  66.357  19.616
   6  -6  14  5.8106  5.0326
   6  -6  15  4.7613  5.0202
   6  -6  16  5.7029  7.1645
   6  -6  17  44.719  11.645
   6  -6  18  76.798   9.327
   6  -6  19  80.823  26.081
   6  -6  20  39.495  12.195
   6  -6  21  10.439   5.597
   6  -6  22  45.146   9.954
   6  -6  23  35.788   9.912
   6  -6  24  21.395   7.780
   6  -6  25  -11.16    5.39
   6  -6  26  3.7455  5.1927
   6  -7 -31  11.301   6.792
  -6  -7  31  24.221  13.176
   6  -7 -30  0.5545  4.7515
  -6  -7  30 -0.3535  5.2702
   6  -7 -29  48.474  10.912
  -6  -7  29  41.703  12.461
   6  -7 -28  10.036   6.653
  -6  -7  28  6.0883  9.0187
   6  -7 -27  63.957  14.864
  -6  -7  27  49.725  18.074
   6  -7 -26  9.7215  4.2617
  -6  -7  26  14.012   8.426
   6  -7 -25  13.343   6.008
  -6  -7  25  6.9731  7.3931
   6  -7 -24  9.2518  4.0849
  -6  -7  24  14.927   6.909
   6  -7 -23  7.6844  5.3263
  -6  -7  23  3.0390  5.2329
   6  -7 -22  6.6382  5.8554
  -6  -7  22  17.727   8.791
   6  -7 -21  189.19   12.00
  -6  -7  21  144.91   38.25
   6  -7 -20  120.00    9.39
  -6  -7  20  108.51   26.73
   6  -7 -19  183.59   28.12
  -6  -7  19  165.56   15.82
   6  -7 -18  4.9805  4.7515
  -6  -7  18  2.9624  5.9191
   6  -7 -17  38.544   8.506
  -6  -7  17  41.230  12.224
   6  -7 -16  19.415   3.981
  -6  -7  16  4.0233  8.0548
   6  -7 -15  232.16   14.94
  -6  -7  15  212.20   17.11
   6  -7 -14  102.04   10.12
  -6  -7  14  71.292  19.737
   6  -7 -13  11.071   4.266
  -6  -7  13  5.9128  6.3289
   6  -7 -12  5.4000  4.9180
  -6  -7  12  5.3912  4.1550
   6  -7 -11  233.74   10.17
  -6  -7  11  233.43   11.69
   6  -7 -10  144.60    8.79
  -6  -7  10  131.69   20.81
   6  -7  -9  182.60    9.67
  -6  -7   9  189.94   10.38
   6  -7  -8  6.8079  4.4734
  -6  -7   8  10.029   5.048
   6  -7  -7  18.070   7.299
  -6  -7   7  -1.734   3.881
   6  -7  -6  41.389   8.844
  -6  -7   6  29.005   7.419
   6  -7  -5  713.87   20.21
  -6  -7   5  677.21   17.85
   6  -7  -4  199.64   15.28
  -6  -7   4  190.75   13.79
   6  -7  -3  29.053  10.131
  -6  -7   3  32.757   8.861
   6  -7  -2  21.069   9.449
  -6  -7   2  14.728   5.990
   6  -7  -1  118.28   11.81
  -6  -7   1  130.78   11.06
   6  -7   0  3.8355  3.0083
  -6  -7   0  7.7925  4.0295
   6  -7   1  271.10   17.11
  -6  -7  -1  300.95   11.26
   6  -7   2  17.840   7.516
  -6  -7  -2  25.028   5.465
   6  -7   3  100.67    9.55
  -6  -7  -3  79.809   4.040
   6  -7   4  98.947   8.837
  -6  -7  -4  90.472   8.104
  -6  -7  -5  263.44   11.30
   6  -7   5  266.13   16.86
  -6  -7  -6  3.0859  1.4588
   6  -7   6  1.6588  2.0858
   6  -7   7  79.539   7.734
   6  -7   8  34.036  10.780
   6  -7   9  186.48   14.14
   6  -7  11  177.94   10.57
   6  -7  12  5.6097  5.7240
   6  -7  13  6.0739  4.2773
   6  -7  14  -2.951   4.795
   6  -7  15  15.738   8.185
   6  -7  16  13.179   7.440
   6  -7  17  39.852  12.157
   6  -7  18  4.0425  5.1453
   6  -7  19  10.869   4.995
   6  -7  20  5.4821  5.2123
   6  -7  21  16.692   8.208
   6  -7  22  7.4283  5.8974
   6  -7  23  67.286  10.747
   6  -7  24  8.6706  6.1287
   6  -7  25  40.631   9.993
   6  -8 -28  37.353  11.251
  -6  -8  28  26.463  15.730
   6  -8 -27  8.5518  4.0923
  -6  -8  27  6.7766  7.3551
   6  -8 -26  80.095  16.488
  -6  -8  26  96.404  26.048
   6  -8 -25  0.8561  2.3665
  -6  -8  25  6.8755  6.8095
   6  -8 -24  7.9105  4.7126
  -6  -8  24  15.104  12.436
   6  -8 -23  60.957  11.944
  -6  -8  23  42.323  21.776
   6  -8 -22  95.936   7.487
  -6  -8  22  96.815  20.439
   6  -8 -21  35.141  10.365
  -6  -8  21  11.330   9.880
   6  -8 -20  82.685  24.123
  -6  -8  20  54.861  38.090
   6  -8 -19  2.1538  4.3786
  -6  -8  19  6.7766  7.1285
   6  -8 -18  4.0839  4.6805
  -6  -8  18  3.6209  7.2818
   6  -8 -17  4.9816  4.7726
  -6  -8  17  15.777   9.148
   6  -8 -16  88.143  10.954
  -6  -8  16  79.805  27.458
   6  -8 -15  -1.518   4.567
  -6  -8  15  5.7204  8.0466
   6  -8 -14  10.394   6.251
  -6  -8  14  37.100  12.367
   6  -8 -13  16.342   7.120
  -6  -8  13  9.5409  7.6270
   6  -8 -12  14.367   6.303
  -6  -8  12  6.8940  4.5374
   6  -8 -11  6.1794  5.9506
  -6  -8  11  2.6826  6.5657
   6  -8 -10  305.72   16.49
  -6  -8  10  283.06   26.74
   6  -8  -9  13.396   6.168
  -6  -8   9  18.044   6.735
   6  -8  -8  0.4940  4.6618
  -6  -8   8  2.6717  5.3494
   6  -8  -7  22.534   7.483
  -6  -8   7  8.3877  6.1564
   6  -8  -6  291.03   16.66
  -6  -8   6  250.10   14.46
   6  -8  -5  16.999   5.009
  -6  -8   5  4.9171  4.0928
   6  -8  -4  58.717  11.105
  -6  -8   4  45.629   8.097
   6  -8  -3  48.318   9.053
  -6  -8   3  27.729  11.852
   6  -8  -2  44.235   9.878
  -6  -8   2  26.018   8.323
   6  -8  -1  37.947  12.908
  -6  -8   1  18.288   5.278
   6  -8   0  545.77   36.44
  -6  -8   0  611.92   29.17
   6  -8   1  83.201  13.079
  -6  -8  -1  94.506   5.195
   6  -8   2  78.593   9.314
  -6  -8  -2  99.870   4.153
   6  -8   3  4.1842  4.8570
  -6  -8  -3  3.7347  2.4012
   6  -8   4  91.294   9.383
  -6  -8  -4  76.304   4.281
  -6  -8  -5  46.808   6.047
   6  -8   5  62.021  10.604
   6  -8   6  73.264  13.469
   6  -8   8  55.251   9.469
   6  -8   9  83.741  11.892
   6  -8  10  64.785  16.411
   6  -8  11  8.0647  4.9875
   6  -8  12  15.521   6.076
   6  -8  13  58.586  14.158
   6  -8  14  15.777   8.656
   6  -8  16  96.925  18.722
   6  -8  18  74.413   9.550
   6  -8  19  0.2042  5.7338
   6  -8  20  68.572   9.996
   6  -8  21  42.620  10.162
   6  -8  22  18.978   6.799
   6  -8  23  6.7902  5.9747
   6  -9 -26  13.721   7.318
  -6  -9  26  -5.751   9.407
   6  -9 -25  25.843   7.849
  -6  -9  25  34.173  14.039
   6  -9 -24  9.9055  5.4340
  -6  -9  24  8.4245  7.4251
   6  -9 -23  9.6306  5.9128
  -6  -9  23  14.913  10.923
   6  -9 -22  10.075   6.105
  -6  -9  22  15.239   7.740
   6  -9 -21  31.218   8.785
  -6  -9  21  23.984   9.994
   6  -9 -20  119.35   19.65
  -6  -9  20  148.58   20.73
   6  -9 -19  13.506   5.689
  -6  -9  19  14.894   8.654
   6  -9 -18  106.92    9.38
  -6  -9  18  86.068  19.715
   6  -9 -17  165.82    9.86
  -6  -9  17  161.15   15.50
   6  -9 -16  9.1423  5.2257
  -6  -9  16  5.1180  6.1841
   6  -9 -15  15.998   6.902
  -6  -9  15  58.056  14.635
   6  -9 -14  16.266   8.700
  -6  -9  14  7.0477  4.2700
   6  -9 -13  71.057  10.053
  -6  -9  13  71.819  20.155
   6  -9 -12  44.922  12.007
  -6  -9  12  20.163   8.948
   6  -9 -11  72.460   9.120
  -6  -9  11  75.758  21.350
   6  -9 -10  53.115  10.176
  -6  -9  10  22.978  12.401
   6  -9  -9  5.5788  5.4859
  -6  -9   9  4.3553  5.7231
   6  -9  -8  8.8453  7.7616
  -6  -9   8  3.0468  5.3162
   6  -9  -7  75.233  11.792
  -6  -9   7  70.032  12.994
   6  -9  -6  17.627   7.524
  -6  -9   6  15.559   7.346
   6  -9  -5  5.0066  3.5007
  -6  -9   5  -1.219   4.824
   6  -9  -4  54.545  10.333
  -6  -9   4  46.235   7.356
   6  -9  -3  169.00   10.80
  -6  -9   3  121.94   16.28
   6  -9  -2  121.45   10.08
  -6  -9   2  105.50   14.51
   6  -9  -1  94.059   8.450
  -6  -9   1  104.64    6.33
   6  -9   0  4.3407  3.6465
  -6  -9   0  8.4175  5.2863
   6  -9   1  44.468   8.350
  -6  -9  -1  30.854   6.457
   6  -9   2  29.037   9.902
  -6  -9  -2  16.757   3.565
   6  -9   3  183.15   12.47
  -6  -9  -3  164.25    7.22
   6  -9   4 -0.1828  5.3377
   6  -9   5  21.916   9.526
   6  -9   7  134.36   25.63
   6  -9  10  15.526   7.660
   6  -9  11  14.363   6.772
   6  -9  12  12.893   8.669
   6  -9  13  20.581   9.434
   6  -9  14  -2.044   5.941
   6  -9  15  5.2508  5.5165
   6  -9  16  -1.616   5.772
   6  -9  17  84.004  12.978
   6  -9  18  17.568  10.185
   6  -9  19  29.439   9.899
   6  -9  20  4.8792  5.5726
   6 -10 -22  52.572   9.772
  -6 -10  22  54.676  14.129
   6 -10 -21  4.4123  4.3631
  -6 -10  21  8.6346  4.3412
   6 -10 -20  16.868   6.396
  -6 -10  20 -0.0352  4.2570
   6 -10 -19  1.9950  3.6426
  -6 -10  19  6.3772  4.8808
   6 -10 -18  115.78    7.97
  -6 -10  18  126.33   13.97
   6 -10 -17  8.1867  3.9796
  -6 -10  17  7.7512  4.2652
   6 -10 -16  34.064   7.547
  -6 -10  16  12.430   7.692
   6 -10 -15  2.8113  4.1781
  -6 -10  15  -2.842   5.758
   6 -10 -14  96.661  14.070
  -6 -10  14  97.644  14.432
   6 -10 -13  22.667   8.587
  -6 -10  13  4.2165  5.3116
   6 -10 -12  106.04   10.43
  -6 -10  12  103.28    9.47
   6 -10 -11  22.167  10.470
  -6 -10  11  9.0640  5.2351
   6 -10 -10  1.7357  5.3625
  -6 -10  10  -2.199   4.646
   6 -10  -9  14.236   9.058
  -6 -10   9  12.476   7.255
   6 -10  -8  202.37   14.18
  -6 -10   8  220.37    8.37
   6 -10  -7  -2.259   6.088
  -6 -10   7  7.1731  4.2510
   6 -10  -6  2.4888  5.9404
  -6 -10   6  7.1752  4.1392
   6 -10  -5  5.7856  8.2632
  -6 -10   5  8.5615  4.7589
   6 -10  -4  102.54   28.27
  -6 -10   4  101.78   14.57
   6 -10  -3  98.848  12.106
  -6 -10   3  90.089   7.829
   6 -10  -2  130.92   12.01
  -6 -10   2  114.55   15.44
   6 -10  -1  9.5241  8.1802
  -6 -10   1  4.1537  3.2292
  -6 -10   0  25.296   7.362
   6 -10   1  12.546   8.187
  -6 -10  -1  10.090   4.496
   6 -10   2  86.546  23.077
   6 -10   3  8.2895  5.9471
   6 -10   4  72.715  13.328
   6 -10   5  12.595   8.352
   6 -10   8  141.94   15.42
   6 -10  10 -0.7010  2.8177
   6 -10  12  243.61  153.87
   6 -10  13  37.234  25.192
   6 -10  14  20.799   6.557
   6 -10  15  12.036   7.867
   6 -10  16  7.8321  6.4703
   6 -11 -17  17.727   5.188
  -6 -11  17  18.493   6.115
   6 -11 -16  27.646   7.793
  -6 -11  16  14.299   6.751
   6 -11 -15  77.443  12.265
  -6 -11  15  99.937  15.913
   6 -11 -14  9.4949  6.3529
  -6 -11  14  10.284   5.322
   6 -11 -13  106.78    7.20
  -6 -11  13  107.09   10.79
   6 -11 -12  9.2816  7.4294
  -6 -11  12  3.1633  3.2472
   6 -11 -11  141.76    9.88
  -6 -11  11  92.632  22.529
   6 -11 -10  14.429   6.361
  -6 -11  10  15.942   6.264
   6 -11  -9  91.120  10.957
  -6 -11   9  103.66   16.31
   6 -11  -8  1.4083  5.1395
  -6 -11   8  9.9218  6.2599
   6 -11  -7  12.231   5.435
  -6 -11   7  16.727   7.205
   6 -11  -6  30.585   8.947
  -6 -11   6  14.255   5.691
   6 -11  -5  2.1775  6.3078
  -6 -11   5  21.565   7.286
  -6 -11   4  6.8318  5.4801
  -6 -11   3  13.850   4.337
   6 -11  -2  30.293  12.355
  -6 -11   2  13.766   4.284
   6 -11  -1  50.064  12.946
   6 -11   1  92.792  23.380
   6 -11   2  16.749   9.801
   6 -11   3  27.451   9.433
   6 -11   4  22.531   9.192
   6 -11   5  51.135  10.636
   6 -11   6  7.8033  6.9181
   6 -11   7  26.476   9.882
   6 -11   8  8.1958  5.3438
   6 -11   9  18.997   8.451
   6 -11  10  -2.618   5.933
   6 -11  11  18.162   9.330
   6 -12  -9  4.0668  4.1399
  -6 -12   9  13.900   6.592
   6 -12  -8  19.226   7.823
  -6 -12   8  -1.735   4.540
   6 -12  -7  16.315   7.711
  -6 -12   7  7.2200  6.9556
   6 -12  -6  77.308  13.699
  -6 -12   6  70.656  15.191
   6 -12  -5  -2.426   4.861
  -6 -12   5  17.838   7.018
   6 -12  -4  23.232   7.111
   6 -12  -3  3.1285  3.0719
   6 -12  -2  -1.824   5.552
   6 -12   0  118.54   20.10
   6 -12   1  49.943  13.017
   6 -12   2  19.989   9.117
   6 -12   4  12.752  11.834
  -7   0  36 -0.3034  3.6865
  -7   0  35  36.289  25.187
  -7   0  34  1.2518  7.6492
  -7   0  33  77.997  23.573
  -7   0  32  7.1784  4.7339
  -7   0  31  121.90   11.06
  -7   0  30  3.2362  4.5790
  -7   0  29  29.039  10.710
  -7   0  28  13.474   7.501
  -7   0  27  46.226  13.444
  -7   0  26  -7.419   6.533
  -7   0  25  89.466  10.304
  -7   0  24  20.213   9.400
  -7   0  23  11.382   7.658
  -7   0  22  12.290   7.900
   7   0 -20  2.4979  2.8252
   7   0 -19  89.291  19.840
   7   0 -18 -0.6281  4.6892
   7   0 -17  58.509  10.274
   7   0 -16  4.7106  4.1427
   7   0 -15  451.24   21.74
   7   0 -14  6.3161  4.5193
   7   0 -13  42.430  10.668
   7   0 -12  3.5179  2.8379
   7   0 -11  33.699   7.985
   7   0 -10  5.2258  4.1554
   7   0  -9  866.64   25.07
   7   0  -8  19.303   4.870
   7   0  -6  4.2406  3.5005
   7   0  -5  243.66   11.66
   7   0  -4  15.253   5.118
   7   0  -3  64.200  11.175
   7   0  -2  1.0598  2.7635
   7   0  -1  7.7758  3.5631
   7   0   1  710.56   16.00
   7   0   2  31.579   5.195
   7   0   3  79.002   5.969
   7   0   4  3.2604  2.0225
  -7   0  -4 -0.8216  3.3213
   7   0   5  454.91   11.23
  -7   0  -5  439.26   16.72
   7   0   6  9.2312  4.2241
  -7   0  -6  15.052   5.204
   7   0   7  31.959   4.593
  -7   0  -7  33.730   6.095
   7   0   8  51.441   9.440
  -7   0  -8  44.837   8.664
   7   0   9  43.899   8.084
  -7   0  -9  50.304  11.776
   7   0  10  3.8735  3.0686
  -7   0 -10  2.4073  2.2879
   7   0  11  24.176   7.118
  -7   0 -11  20.390   7.490
   7   0  12  23.995   6.600
  -7   0 -12  27.572  12.644
   7   0  13  4.2221  2.5442
  -7   0 -13  13.807   5.271
   7   0  14  34.850   7.590
  -7   0 -14  46.267   8.604
   7   0  15  37.036   7.602
  -7   0 -15  39.702   7.475
   7   0  16  24.580   7.312
  -7   0 -16  40.707   7.543
   7   0  17  470.65   23.57
  -7   0 -17  438.37   22.99
   7   0  18  -1.444   2.823
  -7   0 -18  0.6929  1.1020
   7   0  19  8.7987  4.0071
   7   0  20  -2.466   2.784
   7   0  21  30.980  10.177
   7   0  22  7.4812  4.3141
  -7  -1  36  -2.285   8.105
  -7   1  36  -3.022   7.845
  -7  -1  35  9.0886  9.0486
  -7   1  35  1.2308  4.4641
  -7  -1  34  8.0676  6.9312
  -7   1  34  11.594   6.430
  -7  -1  33  21.750  11.452
  -7   1  33  21.192   7.871
  -7   1  32  0.3975  7.0138
  -7  -1  32  13.427   9.100
  -7  -1  31  22.450  11.196
  -7   1  31  29.868  10.969
  -7  -1  30  34.099  12.671
  -7   1  30  25.450  10.591
  -7  -1  29  78.898  10.649
  -7   1  29  98.026  33.454
  -7  -1  28  -5.008   6.926
  -7   1  28  -2.669   6.967
  -7  -1  27  160.93   31.70
  -7   1  27  174.02   14.86
  -7  -1  26  2.7589  2.5005
  -7   1  26  11.097   7.662
  -7  -1  25  11.327   5.808
  -7   1  25  13.790   6.763
   7  -1 -24  0.5959  2.3730
  -7  -1  24  0.1105  6.7767
   7  -1 -23  5.2703  4.5508
  -7  -1  23  -3.767   6.581
   7  -1 -22  9.0680  3.6486
  -7  -1  22  7.1024  7.4117
   7  -1 -21  305.65   22.59
  -7  -1  21  289.66   12.76
   7  -1 -20  53.724  21.475
  -7  -1  20  54.503  14.650
   7  -1 -19  128.89   23.38
  -7  -1  19  131.76   13.17
   7  -1 -18  11.253   5.738
  -7  -1  18  0.5008  7.3512
   7  -1 -17  120.48    9.39
  -7  -1  17  138.66   13.64
   7  -1 -16  26.418   8.700
   7   1 -15  157.90   12.90
   7  -1 -15  166.51   11.93
   7   1 -14  14.953   5.196
   7  -1 -14  8.4507  4.2276
   7   1 -13  504.32  270.03
   7  -1 -13  457.40   28.15
   7   1 -12 -0.2276  4.6632
   7  -1 -12  2.3743  2.3563
   7   1 -11  805.57   22.26
   7  -1 -11  769.48   21.75
   7   1 -10  45.537  24.554
   7  -1 -10  32.724   8.765
   7   1  -9 2643.25   45.25
   7  -1  -9 2707.06   44.16
   7   1  -8  12.607   5.547
   7  -1  -8  8.1025  4.1310
   7   1  -7  92.997  12.163
   7  -1  -7  97.215   7.204
   7   1  -6  69.730  10.743
   7  -1  -6  68.859   6.242
   7   1  -5  448.34  228.41
   7  -1  -5  472.67   12.07
   7   1  -4  136.29    9.07
   7  -1  -4  143.23    7.03
   7   1  -3  38.395   7.635
   7  -1  -3  43.283   8.041
  -7  -1   3  31.853   6.350
   7   1  -2  158.65    9.37
   7  -1  -2  162.99    7.86
  -7  -1   2  150.53    7.99
   7   1  -1  22.256   5.308
   7  -1  -1  17.670   5.045
  -7  -1   1  28.626   7.491
   7   1   0  44.873   9.499
   7  -1   0  50.021   6.085
  -7  -1   0  53.208   7.937
   7   1   1 1113.62   18.92
   7  -1   1 1101.08   19.09
  -7  -1  -1 1073.16   18.94
   7   1   2  72.803   8.584
   7  -1   2  87.850   7.830
  -7  -1  -2  70.676   8.202
   7   1   3  660.75   14.81
   7  -1   3  656.65   15.44
  -7  -1  -3  631.90   19.65
   7   1   4  345.37   11.93
   7  -1   4  332.20   12.53
  -7  -1  -4  332.39   13.64
   7   1   5  27.704   4.900
   7  -1   5  31.758   5.283
  -7  -1  -5  21.101   7.355
   7   1   6  202.70   10.66
   7  -1   6  219.78   12.63
  -7  -1  -6  197.79   13.67
   7   1   7  193.46    9.83
   7  -1   7  194.83   11.84
  -7  -1  -7  207.76   15.20
   7  -1   8  94.203   5.719
  -7  -1  -8  101.97   10.25
   7   1   9  193.10   10.62
  -7  -1  -9  195.35   13.09
  -7   1  -9  179.90   11.14
   7   1  10  55.476   2.916
   7  -1  10  46.332   9.309
  -7  -1 -10  51.866   8.293
  -7   1 -10  57.516   8.830
   7   1  11  14.711   4.165
   7  -1  11  9.6827  6.3648
  -7  -1 -11  7.1616  3.5552
  -7   1 -11  12.471   6.054
   7   1  12  16.630   4.202
   7  -1  12  16.911   5.612
  -7  -1 -12  37.062   6.371
   7   1  13  48.965  10.489
   7  -1  13  66.032  11.034
  -7  -1 -13  63.891  12.181
  -7   1 -13  69.559   5.968
   7   1  14  51.069  10.180
   7  -1  14  55.886   8.934
  -7  -1 -14  54.755   8.004
  -7   1 -14  46.638   9.865
   7   1  15  43.281   6.668
   7  -1  15  50.075   8.435
  -7  -1 -15  41.894   8.685
  -7   1 -15  45.187   8.509
   7   1  16  115.67    9.16
   7  -1  16  119.12   14.49
  -7  -1 -16  135.17    8.02
  -7   1 -16  135.42   14.05
   7   1  17  5.6547  2.4886
   7  -1  17  1.9964  2.9848
  -7  -1 -17  5.2676  4.6357
  -7   1 -17  5.8516  2.0697
   7   1  18  153.55   12.44
   7  -1  18  146.59   17.48
  -7   1 -18  144.50   14.03
   7  -1  19  9.1811  4.9158
   7   1  19  13.412   5.202
  -7   1 -19  13.609   2.790
   7   1  20  1.0991  2.1799
   7  -1  20  -4.003   2.774
  -7   1 -20  0.5612  0.7141
   7  -1  21  -5.179   2.897
   7  -1  24  4.2097  3.0668
   7  -1  25  11.103   5.036
  -7  -2  36  12.156   8.836
  -7   2  36  6.7127  8.2275
  -7  -2  35  24.161   9.238
  -7   2  35 -0.3017  7.4975
  -7  -2  34  16.645   9.690
  -7   2  34   7.238  11.294
  -7  -2  33  12.497   5.483
  -7   2  33  9.0143  5.5414
  -7  -2  32  21.851  12.525
  -7   2  32  7.7291  4.3746
  -7  -2  31  18.806   7.007
  -7   2  31  24.657  10.311
  -7  -2  30  108.87   24.02
  -7   2  30  120.38   13.14
  -7  -2  29  88.745  12.034
  -7   2  29  99.675  12.738
  -7  -2  28  -3.110   7.363
  -7   2  28 -0.9279  6.8288
  -7  -2  28  -2.127   2.723
   7  -2 -27  9.6732  3.9914
  -7  -2  27 -0.4398  7.2849
  -7  -2  27  13.667   4.670
   7  -2 -26  66.779  21.389
  -7  -2  26  100.61   21.41
  -7  -2  26  91.495   6.261
   7  -2 -25  -2.207   4.526
  -7  -2  25  5.2749  8.5908
  -7  -2  25  5.9881  2.6468
   7  -2 -24  43.711  11.064
  -7  -2  24  44.609  11.335
  -7  -2  24  45.456   6.949
   7  -2 -23  81.289  18.639
  -7  -2  23  75.223  20.297
  -7  -2  23  83.170   6.337
   7  -2 -22  25.861   9.077
  -7  -2  22  11.516   7.801
  -7  -2  22  12.743   4.615
   7  -2 -21  106.46   24.20
  -7  -2  21  102.50   20.11
  -7  -2  21  117.71   11.12
   7  -2 -20  76.184  17.744
  -7  -2  20  66.688  16.368
  -7  -2  20  67.540   6.166
   7  -2 -19  50.958  13.778
  -7  -2  19  58.693  11.709
  -7  -2  19  41.425   6.606
   7  -2 -18  34.681   6.953
  -7  -2  18  29.406  14.054
  -7  -2  18  16.219   5.191
   7  -2 -17  426.06   12.80
  -7  -2  17  446.01   15.79
  -7  -2  17  445.00   12.90
   7  -2 -16  3.8425  3.4223
  -7  -2  16  4.6788  7.9267
  -7  -2  16 -0.3353  3.1980
   7  -2 -15  48.415  15.497
  -7  -2  15  54.924  13.227
  -7  -2  15  36.401   5.837
   7  -2 -14  255.21   20.72
  -7  -2  14  295.75   16.39
  -7  -2  14  266.30   13.05
   7  -2 -13  107.27   22.79
  -7  -2  13  93.947   8.358
  -7  -2  13  102.74    6.21
   7  -2 -12  15.673   7.671
  -7  -2  12  21.697   8.951
  -7  -2  12  23.268   6.227
   7  -2 -11  128.41   69.23
  -7  -2  11  116.53   12.26
  -7  -2  11  102.94    7.05
   7  -2 -10  165.31   13.00
  -7  -2  10  171.06   10.38
  -7  -2  10  166.55   16.21
   7  -2  -9  39.797   6.456
  -7  -2   9  50.294   7.600
   7   2  -8  257.66   18.42
   7   2  -7  239.62   14.04
   7  -2  -7  245.09   11.12
  -7  -2   7  228.60  116.63
   7   2  -6  242.50   11.31
   7  -2  -6  232.96  118.66
  -7  -2   6  241.65   11.08
   7   2  -5  12.081   7.574
   7  -2  -5  8.2064  5.0250
  -7  -2   5  15.179   6.354
   7   2  -4  49.636   8.023
   7  -2  -4  58.843   6.595
  -7  -2   4  52.094   7.407
   7   2  -3  3.4386  1.6774
   7  -2  -3  5.4955  5.2539
  -7  -2   3  1.1202  4.7024
   7   2  -2  667.72   17.50
   7  -2  -2  645.91   19.55
  -7  -2   2  673.96   18.13
   7   2  -1  130.95    9.14
   7  -2  -1  131.18    9.28
  -7  -2   1  129.43    7.79
   7   2   0  4.5332  2.9506
   7  -2   0  23.243   6.837
  -7  -2   0  19.439   6.870
   7   2   1  0.4757  1.9185
   7  -2   1  5.6826  4.6877
  -7  -2  -1  6.9853  4.8711
   7   2   2  452.55   13.45
   7  -2   2  453.71   17.04
  -7  -2  -2  414.65   17.48
   7   2   3  5.3988  2.4504
   7  -2   3  9.6925  3.7816
  -7  -2  -3  9.3718  6.3267
   7   2   4  185.96   10.03
   7  -2   4  183.31   14.87
  -7  -2  -4  160.02    8.59
  -7  -2  -4  187.25   17.75
   7   2   5  20.257   3.342
   7  -2   5  32.608   5.705
  -7  -2  -5  15.134   3.427
  -7  -2  -5  11.138   6.614
   7   2   6  36.555   6.352
   7  -2   6  32.300   5.956
  -7  -2  -6  29.992   4.737
  -7  -2  -6  38.192  10.105
   7   2   7  105.74    3.57
   7  -2   7  106.24    6.09
  -7  -2  -7  95.801   3.296
  -7  -2  -7  102.44   14.85
   7  -2   8  95.207  10.057
  -7  -2  -8  68.668  11.374
  -7  -2  -8  101.08   12.30
   7   2   9  231.32   12.11
   7  -2   9  228.81   17.40
  -7  -2  -9  205.77   10.77
  -7  -2  -9  231.40   22.37
   7   2  10  128.79    7.80
   7  -2  10  121.37   12.00
  -7  -2 -10  121.27    7.71
  -7  -2 -10  120.90   21.32
   7   2  11  82.524   2.395
   7  -2  11  82.420  13.387
  -7  -2 -11  67.558   5.822
  -7  -2 -11  97.031  12.545
   7  -2  12  91.800  10.528
  -7  -2 -12  76.272   5.479
  -7  -2 -12  110.47   14.10
   7   2  13  2.4215  1.4148
   7  -2  13  4.0011  3.3459
  -7  -2 -13  2.1353  1.1789
  -7  -2 -13  1.0649  1.7069
  -7   2 -13  3.4870  2.6731
   7   2  14  21.979   5.578
   7  -2  14  41.397   7.779
  -7  -2 -14  32.448   7.919
  -7   2 -14  31.664  15.044
   7   2  15  301.35   10.65
   7  -2  15  278.14   23.87
  -7  -2 -15  301.74   16.19
  -7   2 -15  289.76   10.92
   7   2  16  1.4843  1.1896
   7  -2  16  6.9440  5.0443
  -7   2 -16  6.4314  3.0694
   7  -2  17  11.297   5.584
  -7   2 -17  7.4001  2.6638
   7  -2  18  156.75    8.50
  -7   2 -18  154.49    7.30
   7  -2  19  73.775   6.170
   7  -2  20  36.127   7.809
   7  -2  21  8.9094  6.1089
   7  -2  22  15.533   6.650
   7  -2  23  1.0986  4.0656
   7  -2  24  6.8139  2.8615
   7  -2  26  10.355   5.584
   7  -2  27  5.8415  4.1354
  -7  -3  35  -4.276   9.258
  -7   3  35  12.203   9.279
  -7  -3  34  -3.341   8.633
  -7   3  34  23.258  10.160
  -7  -3  33  7.9033  9.0866
  -7   3  33  13.336   8.113
  -7  -3  32  14.741  11.448
  -7   3  32  25.824  10.348
  -7  -3  31  25.938  12.735
  -7   3  31  16.150   6.348
  -7  -3  30  -1.209   7.166
   7  -3 -29  1.8353  3.0693
  -7  -3  29  -2.846   7.149
   7  -3 -28  17.406  10.490
  -7  -3  28  39.337  14.346
  -7  -3  28  21.006   9.810
   7  -3 -27  39.286  12.457
  -7  -3  27  30.401   9.932
  -7  -3  27  39.887  10.661
   7  -3 -26  6.2200  4.4760
  -7  -3  26  11.270   4.710
  -7  -3  26  4.5199  3.0354
   7  -3 -25  160.55   16.95
  -7  -3  25  173.85   21.11
  -7  -3  25  159.86   11.04
   7  -3 -24  4.4936  4.4223
  -7  -3  24  5.4497  3.4148
  -7  -3  24  0.8328  1.1184
   7  -3 -23  14.293   4.926
  -7  -3  23  12.741   7.745
  -7  -3  23  16.546   5.076
   7  -3 -22  53.533  14.574
  -7  -3  22  54.621  15.879
  -7  -3  22  49.178  12.809
   7  -3 -21  12.261   5.956
  -7  -3  21   8.350  10.675
  -7  -3  21  2.1999  4.5679
   7  -3 -20  267.69   17.05
  -7  -3  20  313.19   19.07
  -7  -3  20  294.14   16.76
   7  -3 -19  22.604   8.553
  -7  -3  19  11.545   8.193
  -7  -3  19  26.145   8.961
   7  -3 -18  123.15   13.49
  -7  -3  18  133.99   33.06
  -7  -3  18  139.35   10.59
   7  -3 -17  248.09   18.25
  -7  -3  17  246.48   20.92
  -7  -3  17  242.51   16.17
   7  -3 -16  83.587  10.920
  -7  -3  16  73.689  10.704
  -7  -3  16  71.828   6.047
   7  -3 -15  200.33   14.54
  -7  -3  15  208.36   18.06
  -7  -3  15  204.25   12.04
   7  -3 -14  -3.225   5.013
  -7  -3  14  15.104   7.334
  -7  -3  14  -1.812   3.681
   7  -3 -13  15.217   6.727
  -7  -3  13 -0.7056  3.7482
  -7  -3  13  12.672   5.946
   7  -3 -12  10.554   6.309
  -7  -3  12  -2.845   6.311
  -7  -3  12  0.2063  4.3661
   7  -3 -11  343.57   16.63
  -7  -3  11  406.79   31.30
  -7  -3  11  407.43   25.17
   7  -3 -10  0.7209  4.5313
  -7  -3  10  -1.350   7.502
  -7  -3  10  0.8141  2.9899
   7  -3  -9  657.52   20.31
  -7  -3   9  670.15   23.34
  -7  -3   9  641.98   33.40
   7  -3  -8  19.247   5.744
  -7  -3   8  5.6596  5.8443
  -7  -3   8  5.1812  4.3846
   7  -3  -7  42.166   8.855
  -7  -3   7  24.417   7.123
  -7  -3   7  48.231  11.701
   7  -3  -6  172.90   10.26
  -7  -3   6  169.21   12.78
  -7  -3   6  182.18   15.09
   7  -3  -5  39.412   7.459
  -7  -3   5  22.959   7.004
  -7  -3   5  27.531   9.459
   7  -3  -4  101.56    9.29
  -7  -3   4  94.603   8.895
  -7  -3   4  108.88   18.69
   7  -3  -3  15.365   5.569
  -7  -3   3  13.344   5.698
  -7  -3   3  17.114   9.086
   7  -3  -2  23.468   6.198
  -7  -3   2  35.244   7.748
  -7  -3   2  27.409   7.280
   7  -3  -1  117.37    7.12
  -7  -3   1  122.15    9.79
  -7  -3   1  123.06   19.86
   7  -3   0  22.472   5.487
  -7  -3   0  9.1718  3.5811
  -7  -3   0  15.647   8.922
   7  -3   1  335.93   17.83
  -7  -3  -1  303.71   15.50
  -7  -3  -1  335.14   20.18
   7  -3   2  203.47   12.72
  -7  -3  -2  191.05   12.55
  -7  -3  -2  210.75   22.50
   7  -3   3  74.491  13.749
  -7  -3  -3  61.914  12.695
  -7  -3  -3  79.622  19.021
  -7  -3  -4  349.08   14.99
   7  -3   4  380.04   18.85
  -7  -3  -4  338.02   14.72
  -7  -3  -4  395.43   22.32
   7  -3   5  92.895   6.883
  -7  -3  -5  80.832  43.339
  -7  -3  -5  92.545  16.558
   7  -3   6  50.495   9.871
  -7  -3  -6  39.530   6.417
  -7  -3  -6  50.607  13.916
   7  -3   7  46.232   6.168
  -7  -3  -7  41.751   9.207
   7  -3   8  21.595   6.324
  -7  -3  -8  10.107   5.954
   7  -3   9  31.599   6.625
  -7  -3  -9  26.205  10.055
   7  -3  10  24.816   7.397
  -7  -3 -10  24.018   8.233
   7  -3  11  46.342   9.681
   7  -3  12  53.932  21.635
  -7  -3 -12  40.993   8.547
   7  -3  13  21.396   5.293
   7  -3  14  140.89   63.94
   7  -3  15  5.5109  4.6193
   7  -3  16  65.671   9.865
  -7   3 -16  53.518   9.325
   7  -3  17  27.065   6.469
  -7   3 -17  40.652   6.062
   7  -3  18  25.912   8.380
  -7   3 -18  29.985   4.716
   7  -3  19  88.960  56.045
   7  -3  20  53.123  34.155
   7  -3  21  12.550   6.763
   7  -3  22  0.9520  5.2486
   7  -3  23  52.611  12.037
   7  -3  24  3.1182  5.4061
   7  -3  25  15.520   7.513
   7  -3  26  12.561   5.056
   7  -3  28  0.6972  4.4623
  -7  -4  34  3.4315  6.6857
  -7   4  34  13.209   6.739
  -7  -4  33  16.480  11.882
  -7   4  33   9.957  10.073
  -7  -4  32  18.383   8.546
   7  -4 -31  6.0647  4.3866
  -7  -4  31  2.8848  8.0751
   7  -4 -30  35.487  10.044
  -7  -4  30  46.809  11.703
   7  -4 -29  61.646  12.287
  -7  -4  29  84.445  11.515
   7  -4 -28  35.944  11.042
  -7  -4  28  31.506  13.120
   7  -4 -27  16.076   7.644
  -7  -4  27  14.786   9.697
  -7  -4  27  20.387   7.939
   7  -4 -26  3.8208  3.0665
  -7  -4  26  0.3367  7.7504
  -7  -4  26  3.9661  2.2369
   7  -4 -25  3.5466  4.4280
  -7  -4  25  6.3364  8.1518
  -7  -4  25  4.1136  3.3078
   7  -4 -24  151.55   21.46
  -7  -4  24  152.16   17.50
  -7  -4  24  142.03   13.36
   7  -4 -23  21.346   6.756
  -7  -4  23  13.859   4.507
  -7  -4  23  14.424   4.690
   7  -4 -22  8.4218  4.1456
  -7  -4  22  8.9620  9.0342
  -7  -4  22  12.603   3.405
   7  -4 -21 -0.7408  4.6999
  -7  -4  21  3.5258  4.2790
  -7  -4  21 -0.5217  3.0725
   7  -4 -20  15.668   6.012
  -7  -4  20  17.673   8.433
  -7  -4  20  25.660   6.526
   7  -4 -19  1.0838  2.2113
  -7  -4  19  2.1710  5.1672
  -7  -4  19  1.3332  2.9908
   7  -4 -18  33.439   8.850
  -7  -4  18  15.928   7.608
  -7  -4  18  35.764   7.463
   7  -4 -17  7.8899  4.0241
  -7  -4  17  0.0876  7.9003
  -7  -4  17  4.1274  4.3292
   7  -4 -16  157.47   17.74
  -7  -4  16  180.89   24.39
  -7  -4  16  194.00   14.34
   7  -4 -15  35.144   7.491
  -7  -4  15  32.130  16.931
  -7  -4  15  41.527  10.849
   7  -4 -14  20.412   7.239
  -7  -4  14  9.4394  9.9354
  -7  -4  14  29.347   6.042
   7  -4 -13  41.899   6.758
  -7  -4  13  42.244  14.600
  -7  -4  13  30.256   7.631
   7  -4 -12  656.51   15.71
  -7  -4  12  653.79   24.30
  -7  -4  12  648.56   17.90
   7  -4 -11  8.4548  6.9258
  -7  -4  11  -2.396   6.849
   7  -4 -10  9.8439  4.5789
  -7  -4  10  16.929   6.652
  -7  -4  10  18.928  12.320
   7  -4  -9  9.6346  4.5717
  -7  -4   9  -6.782   5.507
  -7  -4   9  11.997   4.869
   7  -4  -8  197.30   12.43
  -7  -4   8  218.58   14.00
  -7  -4   8  230.82  124.72
   7  -4  -7  87.274   8.030
  -7  -4   7  81.162  49.253
  -7  -4   7  94.213  23.494
   7  -4  -6  629.82   18.62
  -7  -4   6  676.37   22.92
  -7  -4   6  706.85   27.28
   7  -4  -5  53.356  10.486
  -7  -4   5  44.961   9.777
  -7  -4   5  55.798  14.318
   7  -4  -4  40.253   9.113
  -7  -4   4  22.079   8.429
  -7  -4   4  36.139   7.306
   7  -4  -3  96.021   7.604
  -7  -4   3  82.891  10.341
  -7  -4   3  99.222  10.083
  -7  -4   2  11.752   3.785
  -7  -4   2  31.275   8.470
   7  -4  -1  151.63   17.74
  -7  -4   1  123.26    6.84
  -7  -4   1  136.55   24.10
   7  -4   0  7.2655  4.5512
  -7  -4   0  3.4944  2.5737
  -7  -4   0  5.2440  3.5662
   7  -4   1  4.0367  2.8542
  -7  -4  -1  -2.067   2.135
  -7  -4  -1  -2.629   4.725
  -7  -4  -2  132.06    6.67
   7  -4   2  140.61   10.82
  -7  -4  -2  114.39    7.66
  -7  -4  -2  137.06   12.32
  -7  -4  -3  10.276   2.127
  -7  -4  -3  8.7435  3.0182
  -7  -4  -3  12.812   5.964
   7  -4   4  52.305   8.009
  -7  -4  -4  27.664  10.602
   7  -4   5  38.462   6.053
  -7  -4  -5  46.765   9.779
   7  -4   6  208.23   14.58
  -7  -4  -6  172.14   17.21
   7  -4   7  140.17   12.77
  -7  -4  -7  109.74   22.36
   7  -4   8  12.217   6.707
  -7  -4  -8  25.517  10.768
   7  -4   9  61.522   7.535
  -7  -4  -9  62.136  10.823
   7  -4  10  51.470  11.810
   7  -4  11  71.500   8.961
   7  -4  12  34.860   9.106
   7  -4  13  11.240   3.689
   7  -4  14  15.932   5.592
   7  -4  15  83.139  19.574
   7  -4  16  43.957   8.942
   7  -4  17  4.2405  4.4527
   7  -4  18  11.488   6.260
   7  -4  19  -1.049   4.454
   7  -4  20  -1.711   4.523
   7  -4  21  23.117   7.064
   7  -4  22  21.328   7.813
   7  -4  23 -0.6685  4.6546
   7  -4  24  5.9596  7.3890
   7  -4  25  50.889   9.511
   7  -4  26  23.942   7.079
   7  -4  27  -1.876   4.845
   7  -4  28  10.805   7.277
   7  -5 -33  29.702  12.025
  -7  -5  33  63.375  15.203
   7  -5 -32 -0.3279  3.7729
  -7  -5  32 -0.2784  8.4200
   7  -5 -31  36.498  25.007
  -7  -5  31  25.448   8.528
   7  -5 -30  45.776  12.468
  -7  -5  30  40.057  14.906
   7  -5 -29  25.863   7.781
  -7  -5  29  0.8851  8.5327
   7  -5 -28  77.391  15.217
  -7  -5  28  95.461  11.221
   7  -5 -27  2.3796  4.4990
  -7  -5  27  -1.268   8.301
   7  -5 -26  74.300  16.779
  -7  -5  26  45.183  12.984
  -7  -5  26  55.034   9.515
   7  -5 -25  10.625   7.308
  -7  -5  25  12.072   8.654
   7  -5 -24  13.445   5.351
  -7  -5  24  -8.733   7.939
  -7  -5  24  4.1057  2.7658
   7  -5 -23  45.969  11.189
  -7  -5  23  32.112  14.745
  -7  -5  23  42.304   5.981
   7  -5 -22  11.513   5.668
  -7  -5  22  4.1932  8.4125
  -7  -5  22  5.9216  3.7251
   7  -5 -21  1.5005  3.1482
  -7  -5  21  13.675   7.796
  -7  -5  21  6.0068  4.0492
  -7  -5  20  5.7749  7.9835
  -7  -5  20  0.3177  1.6865
   7  -5 -19  23.018   9.205
  -7  -5  19  24.656  12.705
  -7  -5  19  14.757   4.209
   7  -5 -18  5.3214  4.4335
  -7  -5  18  -6.567   7.675
  -7  -5  18  4.8559  3.0156
   7  -5 -17  39.820   9.130
  -7  -5  17  69.173  11.644
  -7  -5  17  45.017  11.326
   7  -5 -16  77.811   6.717
  -7  -5  16  85.145  42.470
  -7  -5  16  93.614   7.275
   7  -5 -15  85.229   8.012
  -7  -5  15  79.125  10.337
  -7  -5  15  105.06    9.42
   7  -5 -14  12.091   5.528
  -7  -5  14  13.175   8.373
  -7  -5  14  15.818   6.529
   7  -5 -13  145.09   13.14
  -7  -5  13  138.60   19.45
  -7  -5  13  162.26   12.48
   7  -5 -12  9.7079  7.6169
  -7  -5  12  19.850   9.300
  -7  -5  12  4.0521  5.1175
   7  -5 -11  7.3537  7.2097
  -7  -5  11  26.122  11.859
  -7  -5  11  1.4162  3.6170
   7  -5 -10  3.6195  5.2564
  -7  -5  10  -5.902   6.980
  -7  -5  10  8.3742  6.3906
   7  -5  -9  95.936   9.282
  -7  -5   9  93.472   8.981
  -7  -5   9  106.13   23.16
   7  -5  -8  6.3208  4.9891
  -7  -5   8  -6.869   5.686
  -7  -5   8  9.8773  6.3838
   7  -5  -7  37.716   7.064
  -7  -5   7  16.710   6.964
  -7  -5   7  25.919   9.140
   7  -5  -6  1.3240  4.6898
  -7  -5   6  2.2945  4.5381
  -7  -5   6  2.2009  3.2850
   7  -5  -5  9.1673  5.5067
  -7  -5   5  2.0838  3.3159
  -7  -5   5  0.0604  2.5568
   7  -5  -4  23.793   8.053
  -7  -5   4  26.221   9.070
  -7  -5   4  44.576   8.531
   7  -5  -3  26.505   8.879
  -7  -5   3  15.807   5.504
  -7  -5   3  13.040   7.341
   7  -5  -2  86.144  17.561
  -7  -5   2  74.160   6.160
  -7  -5   2  81.914  17.583
   7  -5  -1  13.108   6.898
  -7  -5   1  7.1955  4.4538
  -7  -5   1  1.5782  5.1100
   7  -5   0  16.306   7.303
  -7  -5   0  6.2848  3.4647
  -7  -5   0  4.6348  4.3809
   7  -5   1  148.58   12.23
  -7  -5  -1  137.13    9.95
  -7  -5  -1  154.79   15.19
   7  -5   2  252.69   16.50
  -7  -5  -2  236.62   12.86
  -7  -5  -2  223.12   20.27
  -7  -5  -3  15.979   3.984
   7  -5   3  26.868   8.881
  -7  -5  -3  19.528   5.317
  -7  -5  -3  13.573   9.096
   7  -5   4  5.5880  6.0886
  -7  -5  -4  2.8419  1.9086
  -7  -5  -4  11.962   6.554
   7  -5   5  37.807  10.322
  -7  -5  -5  43.430   8.773
   7  -5   6  91.784  14.780
   7  -5   7  97.930  10.794
   7  -5   8  5.6369  5.6899
   7  -5   9  152.37   11.56
   7  -5  10  19.178   7.261
   7  -5  11  16.154   7.437
   7  -5  12  263.24   18.39
   7  -5  14  136.25    9.47
   7  -5  15  4.6060  2.8614
   7  -5  16  4.7471  4.5312
   7  -5  17  13.864   7.278
   7  -5  19  31.521   9.884
   7  -5  20  -5.377   5.020
   7  -5  21  7.1421  5.1601
   7  -5  22  54.343   8.213
   7  -5  23  5.3044  5.8714
   7  -5  24  25.770   7.773
   7  -5  25  27.299   9.079
   7  -5  26  3.3301  5.4173
   7  -6 -32  14.111   4.969
  -7  -6  32  16.765  12.206
   7  -6 -31  -3.466   3.724
  -7  -6  31  18.758   8.637
   7  -6 -30 -0.2516  3.6953
  -7  -6  30  24.497  12.201
   7  -6 -29  25.778   7.021
   7  -6 -28  1.0725  1.9426
  -7  -6  28  10.964   8.616
   7  -6 -27 -0.7512  4.4747
  -7  -6  27  11.263  12.435
   7  -6 -26  4.4159  2.9151
  -7  -6  26  31.983  12.874
   7  -6 -25  23.978  10.142
  -7  -6  25  5.6150  8.8458
   7  -6 -24  59.197  15.021
  -7  -6  24  96.081  12.392
   7  -6 -23  6.0122  3.9762
  -7  -6  23  4.1317  8.3543
  -7  -6  23  2.3724  2.7183
   7  -6 -22  93.813  17.715
  -7  -6  22  87.678  15.196
  -7  -6  22  76.340   7.523
   7  -6 -21  10.724   6.140
  -7  -6  21  0.8397  8.2404
  -7  -6  21  13.554   4.626
   7  -6 -20 -0.2776  4.6465
  -7  -6  20  8.2778  8.7617
  -7  -6  20 -0.3804  3.5423
   7  -6 -19  7.3456  4.9205
  -7  -6  19  13.012   5.346
  -7  -6  19  8.9007  6.6923
   7  -6 -18  20.413   6.304
  -7  -6  18  22.191  11.805
  -7  -6  18  21.638   6.306
   7  -6 -17  34.019   9.903
  -7  -6  17  20.102   8.064
  -7  -6  17  36.453  15.109
   7  -6 -16  118.34   10.09
  -7  -6  16  119.77   25.33
  -7  -6  16  106.35   18.19
   7  -6 -15  2.8140  4.6989
  -7  -6  15  2.8411  7.1524
  -7  -6  15  11.223   3.249
   7  -6 -14  96.071   8.703
  -7  -6  14  76.231  11.446
  -7  -6  14  74.266   6.008
   7  -6 -13  8.3249  6.6591
  -7  -6  13  8.8840  9.5192
  -7  -6  13  2.8088  3.5269
   7  -6 -12  177.95    9.60
  -7  -6  12  158.11   17.62
  -7  -6  12  172.13   13.46
   7  -6 -11  8.7230  6.7395
  -7  -6  11  5.2727  6.0531
  -7  -6  11  12.146   5.080
   7  -6 -10  0.3516  4.6028
  -7  -6  10  2.2211  5.2193
  -7  -6  10  5.1538  4.7525
   7  -6  -9  8.0349  7.0836
  -7  -6   9  3.8406  5.2687
  -7  -6   9  23.222  10.933
   7  -6  -8  184.70   15.27
  -7  -6   8  159.82   12.41
  -7  -6   8  214.41   19.88
   7  -6  -7  100.42   10.84
  -7  -6   7  92.850   9.157
  -7  -6   7  95.926  21.296
   7  -6  -6  101.23   12.54
  -7  -6   6  74.433   8.157
  -7  -6   6  91.935  24.912
   7  -6  -5  111.00   11.36
  -7  -6   5  87.643  16.373
  -7  -6   5  100.87   15.27
   7  -6  -4  90.687  10.769
  -7  -6   4  75.180  17.863
  -7  -6   4  86.467  15.146
   7  -6  -3  10.183   4.951
  -7  -6   3  2.1066  3.1161
  -7  -6   3  2.5118  3.4406
   7  -6  -2  127.85   19.58
  -7  -6   2  81.044   8.793
  -7  -6   2  99.066  20.806
   7  -6  -1  11.891   7.410
  -7  -6   1  4.4820  3.1474
   7  -6   0  25.304   9.270
  -7  -6   0  12.195   5.096
   7  -6   1  188.55   14.84
  -7  -6  -1  172.19   13.13
   7  -6   2  11.740   7.362
  -7  -6  -2  15.424   5.107
  -7  -6  -3  4.6819  2.3783
   7  -6   4  23.530   8.151
  -7  -6  -4  16.293   4.122
   7  -6   5  170.18   10.53
  -7  -6  -5  151.60    5.98
   7  -6   6  75.576  13.258
   7  -6   7  11.430   7.491
   7  -6   8  28.991  10.035
   7  -6   9  15.989   6.179
   7  -6  10  62.493  11.568
   7  -6  11  19.283   7.360
   7  -6  13  3.7168  5.1160
   7  -6  14  20.760   5.318
   7  -6  15  6.1444  4.4345
   7  -6  16 -0.0568  5.4870
   7  -6  17  4.1306  5.5919
   7  -6  18  7.2228  6.2808
   7  -6  19  12.980   5.472
   7  -6  20  77.275  10.551
   7  -6  22  2.4470  5.1729
   7  -6  23  2.3798  5.1679
   7  -6  24  17.509   8.935
   7  -6  25  15.722  10.967
   7  -7 -30  8.4841  3.8958
  -7  -7  30  2.5894  8.9480
   7  -7 -29  5.9230  4.7824
  -7  -7  29  11.841   9.594
   7  -7 -28  13.727   4.983
  -7  -7  28   9.862  10.257
   7  -7 -27  8.4619  5.0253
  -7  -7  27  -4.513   9.601
   7  -7 -26  58.639  11.241
  -7  -7  26  72.746  14.171
   7  -7 -25  0.8389  4.7550
  -7  -7  25  -4.554   9.200
   7  -7 -24  10.597   5.808
  -7  -7  24  8.0037  9.0362
   7  -7 -23  7.5613  4.4598
  -7  -7  23  -1.883   8.717
   7  -7 -22  9.6142  4.1560
  -7  -7  22  -1.545   9.080
   7  -7 -21  63.136   7.262
  -7  -7  21  90.207  14.512
   7  -7 -20  17.683   6.212
  -7  -7  20  5.6977  8.6449
   7  -7 -19  32.606  10.546
  -7  -7  19  26.719  10.505
   7  -7 -18  8.2486  7.5889
  -7  -7  18 -0.6685  7.5396
   7  -7 -17  32.262   7.443
  -7  -7  17  41.975  10.403
   7  -7 -16  9.4255  7.2336
  -7  -7  16  12.865  10.422
   7  -7 -15  3.8687  4.5186
  -7  -7  15  10.858   8.531
   7  -7 -14  11.360   7.023
  -7  -7  14  25.086  10.285
   7  -7 -13  0.9198  4.3510
  -7  -7  13  21.183  10.777
   7  -7 -12  1.2086  3.2062
  -7  -7  12 -0.7803  5.6803
   7  -7 -11  8.6858  6.0384
  -7  -7  11  6.7742  5.2120
   7  -7 -10  9.0768  4.2004
  -7  -7  10  11.163   5.162
   7  -7  -9  22.806   8.697
  -7  -7   9  15.446   9.249
   7  -7  -8  31.138   8.476
  -7  -7   8  36.470   8.307
   7  -7  -7  57.357   6.238
  -7  -7   7  88.846   8.387
  -7  -7   6  12.529   6.515
   7  -7  -5  79.428   8.947
  -7  -7   5  73.080   6.514
   7  -7  -4  7.7818  5.2197
  -7  -7   4  9.4623  5.4734
   7  -7  -3  1.7656  4.6805
  -7  -7   3 -0.2846  3.3880
  -7  -7   2  -1.381   2.909
   7  -7  -1  24.022   9.036
  -7  -7   1  10.197   4.485
   7  -7   0  80.124  19.855
  -7  -7   0  74.718   8.941
   7  -7   1  2.7281  3.5503
  -7  -7  -1  3.9533  2.6102
  -7  -7  -2  6.1091  2.7120
  -7  -7  -3  5.8746  2.2421
  -7  -7  -4  291.60   15.77
   7  -7   5  96.259   9.245
   7  -7   6  72.878   9.409
   7  -7   7  15.728   6.909
   7  -7   8  92.068  14.042
   7  -7   9  11.013   7.319
   7  -7  10  21.353   7.719
   7  -7  11  59.448   8.865
   7  -7  12  26.704   9.767
   7  -7  13  1.8731  4.0881
   7  -7  14  44.184  12.231
   7  -7  15  19.927   9.666
   7  -7  16  9.7639  6.0514
   7  -7  17  56.717  32.021
   7  -7  18  18.642   7.947
   7  -7  19  41.781  10.234
   7  -7  20 -0.0861  5.0940
   7  -7  21  17.550   7.746
   7  -7  22  23.267   9.698
   7  -7  23  14.422   9.683
   7  -8 -28  10.764   4.542
  -7  -8  28  5.5075  9.5715
   7  -8 -27  8.4426  3.8883
  -7  -8  27  6.6438  9.9154
   7  -8 -26  11.246   5.633
  -7  -8  26  11.846   4.552
   7  -8 -25  4.8938  2.4168
  -7  -8  25  8.3899  8.1326
   7  -8 -24  2.5853  2.8551
  -7  -8  24  4.9505  8.7090
   7  -8 -23  7.1658  4.5939
  -7  -8  23  -2.027   9.968
   7  -8 -22  54.272  15.064
  -7  -8  22  68.637  18.545
   7  -8 -21  -2.895   4.711
  -7  -8  21  9.3937  9.0597
   7  -8 -20  8.7785  6.8906
  -7  -8  20  8.0388  8.1594
   7  -8 -19  0.8483  5.2967
  -7  -8  19  4.2503  9.0013
   7  -8 -18  1.5346  5.3586
  -7  -8  18  16.086  10.295
   7  -8 -17  5.2878  5.1237
  -7  -8  17  -7.310   8.320
   7  -8 -16  3.3932  5.0095
  -7  -8  16  26.448  12.989
   7  -8 -15  3.9984  4.9042
  -7  -8  15  3.7101  4.4716
   7  -8 -14  155.03   10.39
  -7  -8  14  113.72   16.16
   7  -8 -13  9.8671  4.5519
  -7  -8  13  17.614   9.138
   7  -8 -12 -0.8479  4.6678
  -7  -8  12 -0.8861  6.4186
   7  -8 -11  41.562   8.026
  -7  -8  11  42.445   9.625
   7  -8 -10  7.5167  4.9872
  -7  -8  10  4.7453  5.6944
   7  -8  -9  26.532   8.652
  -7  -8   9  24.354   6.224
   7  -8  -8  2.3333  4.4997
  -7  -8   8  8.8775  6.0585
   7  -8  -7  35.333   9.452
  -7  -8   7  22.596   8.769
   7  -8  -6  110.18    9.72
  -7  -8   6  72.449  18.434
   7  -8  -5  21.003   7.595
  -7  -8   5  14.326   5.528
   7  -8  -4  184.57   10.09
  -7  -8   4  187.43   10.10
  -7  -8   3  15.724   6.348
   7  -8  -2  7.7154  5.3165
  -7  -8   2  0.8487  1.9398
  -7  -8   1  1.2746  1.7893
   7  -8   0  12.464   6.549
  -7  -8   0  4.9312  3.0370
   7  -8   1  52.391   9.085
  -7  -8  -1  41.275   9.399
   7  -8   2  14.605   8.048
  -7  -8  -2  6.0112  2.3300
   7  -8   3  14.541   7.873
  -7  -8  -3  7.0801  2.6754
   7  -8   5  14.842   7.221
   7  -8   6  1.0799  5.0575
   7  -8   7  26.349   6.746
   7  -8   9  134.41   13.81
   7  -8  10  2.6361  3.8538
   7  -8  11  10.953   8.543
   7  -8  12  14.294   7.480
   7  -8  13  1.7381  3.0695
   7  -8  14  21.183   9.578
   7  -8  15  -3.790   5.459
   7  -8  16  25.535   6.673
   7  -8  17  4.3026  3.5960
   7  -8  18  20.998  10.635
   7  -8  19  8.9893  6.8658
   7  -8  20  24.152   9.325
   7  -8  21  -1.526   6.383
   7  -9 -25  10.459   4.851
  -7  -9  25  -4.671   8.613
   7  -9 -24  56.937  15.015
  -7  -9  24  103.38   22.71
   7  -9 -23  7.5529  4.4426
  -7  -9  23  19.635   9.107
   7  -9 -22  8.3890  5.7309
  -7  -9  22  3.8516  9.0560
   7  -9 -21  65.932  16.300
  -7  -9  21  79.093  13.622
   7  -9 -20  3.4106  4.0226
  -7  -9  20  20.906  12.224
   7  -9 -19  51.863   7.853
  -7  -9  19  20.859  12.008
   7  -9 -18  16.989   6.899
  -7  -9  18  16.732   9.777
   7  -9 -17  0.8481  5.0811
  -7  -9  17  0.6217  4.0875
   7  -9 -16  46.371   8.620
  -7  -9  16  34.463  13.285
   7  -9 -15  19.736   6.921
  -7  -9  15  22.898  10.154
   7  -9 -14  11.610   6.323
  -7  -9  14  7.9245  7.1391
   7  -9 -13  94.844   9.845
  -7  -9  13  93.070  15.872
   7  -9 -12  33.295  11.584
  -7  -9  12  20.761  10.360
   7  -9 -11  9.0666  5.7039
  -7  -9  11  9.7093  5.7135
   7  -9 -10  8.9124  5.8183
  -7  -9  10  15.814   9.525
   7  -9  -9  8.7554  5.4709
  -7  -9   9  4.0185  5.5524
   7  -9  -8  50.795   8.208
  -7  -9   8  22.469   8.517
   7  -9  -7  16.654   8.155
  -7  -9   7  0.4782  4.9727
   7  -9  -6  111.57   11.72
  -7  -9   6  123.71   10.91
   7  -9  -5  29.587   8.167
  -7  -9   5  12.133   4.888
  -7  -9   4  6.3455  4.5599
   7  -9  -3  23.502  10.734
  -7  -9   3  36.519   8.696
  -7  -9   2  6.8393  4.0012
   7  -9  -1  0.9415  3.2398
  -7  -9   1  11.333   5.309
   7  -9   0  -1.167   4.936
  -7  -9   0  1.4932  2.4866
   7  -9   1  3.1026  2.6836
  -7  -9  -1  0.2325  2.0492
   7  -9   2  5.2323  4.6451
   7  -9   3  11.359   6.738
   7  -9   4  59.032   7.675
   7  -9   5  48.103  11.056
   7  -9   6  19.595   6.255
   7  -9   7  17.736   7.987
   7  -9   8  3.7712  3.3204
   7  -9   9  -3.683   4.818
   7  -9  10  0.5549  4.9284
   7  -9  11  35.602  14.087
   7  -9  12  59.393  10.778
   7  -9  13  5.5643  6.3553
   7  -9  14  5.3975  6.1533
   7  -9  15  12.408   6.277
   7  -9  16  22.458   8.596
   7  -9  17  8.0050  3.4332
   7  -9  18  4.7668  6.5587
   7 -10 -21  15.378   6.184
  -7 -10  21  6.6309  5.0716
   7 -10 -20  17.809   7.845
  -7 -10  20  7.6405  7.1107
   7 -10 -19  -2.796   3.643
  -7 -10  19  2.8079  5.0576
   7 -10 -18  6.6878  5.5076
  -7 -10  18  7.3831  4.4087
   7 -10 -17  0.8245  3.8340
  -7 -10  17  7.8128  5.3138
   7 -10 -16  6.0710  4.6074
  -7 -10  16  4.1003  4.5938
   7 -10 -15  13.382   6.409
  -7 -10  15  -1.644   5.373
   7 -10 -14  21.922  10.717
  -7 -10  14  -2.930   5.094
   7 -10 -13  28.316   9.915
  -7 -10  13  7.5905  3.8042
   7 -10 -12  3.7939  5.5719
  -7 -10  12  1.2711  2.5536
   7 -10 -11  6.7477  5.5380
  -7 -10  11  7.9925  4.3107
   7 -10 -10  10.082   8.439
  -7 -10  10  3.4832  4.0736
   7 -10  -9  5.9762  5.6870
  -7 -10   9  17.095   6.295
   7 -10  -8  19.174   9.245
  -7 -10   8  12.897   5.831
   7 -10  -7  13.256   5.917
  -7 -10   7  5.0768  2.4771
   7 -10  -6  42.802   7.828
  -7 -10   6  36.601   8.963
   7 -10  -5  9.6705  7.8450
  -7 -10   5  14.568   5.301
   7 -10  -4  19.700  11.007
  -7 -10   4  23.036   8.642
   7 -10  -3  8.1996  7.7901
  -7 -10   3  4.5271  3.3233
   7 -10  -2  30.088   7.801
  -7 -10   2  8.6399  3.1143
   7 -10  -1  49.879   9.487
   7 -10   0 -0.0051  5.5560
   7 -10   1  7.0608  5.3397
   7 -10   2  25.300  10.040
   7 -10   3  38.595   7.285
   7 -10   4  2.8697  3.4925
   7 -10   5  4.5147  4.9801
   7 -10   6  16.334   6.366
   7 -10   9  30.498  12.025
   7 -10  10  5.9127  6.5560
   7 -10  11  42.501  12.936
   7 -10  12  9.8440  6.4953
   7 -10  13  11.462   5.874
   7 -10  14  7.0899  8.4430
   7 -11 -16  9.7106  4.2564
  -7 -11  16  19.259   8.830
   7 -11 -15  0.1799  3.8028
  -7 -11  15  17.016   9.678
   7 -11 -14  5.8230  4.7210
  -7 -11  14  19.226   8.146
   7 -11 -13  5.3548  4.4190
  -7 -11  13  2.6051  7.6800
   7 -11 -12  20.657   7.110
  -7 -11  12  9.5003  7.6728
   7 -11 -11  12.359   4.595
  -7 -11  11  2.6088  3.7692
   7 -11 -10  21.547   9.411
  -7 -11  10  2.9190  3.7188
   7 -11  -9  3.4928  5.2246
  -7 -11   9  7.4466  6.8659
   7 -11  -8  20.373   5.590
  -7 -11   8  39.369   8.200
   7 -11  -7  14.718   7.863
  -7 -11   7  12.478   6.828
   7 -11  -6  8.3658  6.4956
  -7 -11   6 -0.4823  3.7641
   7 -11  -5  11.890  10.436
  -7 -11   5  8.5671  5.5459
   7 -11  -4  13.579   6.640
  -7 -11   4  13.271   5.055
   7 -11  -3  27.927   7.103
   7 -11  -2  -4.550   6.484
   7 -11  -1  20.687  11.854
   7 -11   0  20.837  10.168
   7 -11   1  13.604   5.916
   7 -11   2  3.1541  4.7733
   7 -11   4  10.087   9.069
   7 -11   5  17.665   7.365
   7 -11   6  -2.963   5.666
   7 -11   7  -4.229   5.376
   7 -11   8  11.954   5.693
   7 -11   9  5.3792  8.4778
  -8   0  36  7.4844  5.0904
  -8   0  35   7.292  11.822
  -8   0  34  19.281   8.690
  -8   0  33  11.391   7.791
  -8   0  32  44.445  17.285
  -8   0  31  9.5966  9.1243
  -8   0  30  64.996  14.032
  -8   0  29  5.6564  6.9584
  -8   0  28  180.81   16.06
  -8   0  27  -2.434   7.155
  -8   0  26  200.13   15.77
  -8   0  25  -2.888   7.059
  -8   0  24  58.251  11.161
  -8   0  23  -1.985   7.406
   8   0 -21  -3.890   5.124
   8   0 -20  32.957   8.668
   8   0 -19  2.9957  2.0928
   8   0 -18  633.74   24.43
   8   0 -17 -0.8259  4.5282
   8   0 -16  9.2371  4.1566
   8   0 -15  8.7556  4.2302
   8   0 -14  140.63   10.26
   8   0 -13  1.6324  3.5263
   8   0 -12  972.89   32.87
   8   0 -11  2.6685  2.8011
   8   0 -10  106.03   12.95
   8   0  -9  5.8943  5.2244
   8   0  -8  619.95   25.01
   8   0  -7  3.5845  3.9971
   8   0  -6  51.700  10.812
   8   0  -5  18.026   6.036
   8   0  -4 1553.08   25.32
   8   0  -3  15.484   4.641
   8   0  -2  372.60   13.29
   8   0  -1  -1.469   2.727
   8   0   0  535.45   16.03
   8   0   1  8.1148  4.1900
   8   0   2 1240.64   33.81
   8   0   3  102.92    5.75
   8   0   4  38.577   7.649
  -8   0  -4  35.015   5.605
   8   0   5  11.962   4.941
  -8   0  -5  7.6848  5.3184
   8   0   6  230.61  123.54
  -8   0  -6  222.38   12.72
   8   0   7  7.1468  3.6780
  -8   0  -7  -1.648   3.691
   8   0   8  156.89   13.43
  -8   0  -8  166.44   12.71
   8   0   9  54.279  19.742
  -8   0  -9  63.997   8.577
   8   0  10  225.39   15.35
  -8   0 -10  249.99   22.34
  -8   0 -11 -0.4791  3.6155
   8   0  12  183.79   14.76
  -8   0 -12  209.00   22.05
   8   0  13  21.560   5.124
  -8   0 -13  23.977   5.279
   8   0  14  171.69    7.22
  -8   0 -14  176.50    9.02
   8   0  15  5.7231  2.8371
  -8   0 -15  10.595   2.718
   8   0  16  176.34   18.30
  -8   0 -16  197.78   19.13
   8   0  17  8.0591  4.6823
  -8   0 -17  11.300   4.735
   8   0  18  1.3215  1.8630
  -8   0 -18  2.9300  1.9467
   8   0  19  4.8939  3.9454
  -8   0 -19  1.4517  2.1279
   8   0  20  0.6421  2.6134
  -8   0 -20  1.4981  1.7535
  -8  -1  36  -2.692   9.071
  -8   1  36  1.0609  6.4107
  -8   1  35  20.860   8.404
  -8  -1  35  19.459   9.183
  -8   1  34  8.1968  8.7382
  -8  -1  34  16.927   9.743
  -8  -1  33  12.911   8.825
  -8   1  33  21.135   8.807
  -8  -1  32  29.980  11.646
  -8   1  32  32.381  10.475
  -8  -1  31  6.6067  2.6908
  -8   1  31  18.168   6.472
  -8  -1  30  17.343   7.916
  -8   1  30  16.964  12.036
  -8  -1  29  18.310   8.304
  -8   1  29  24.014   8.523
  -8  -1  28  89.416  23.614
  -8   1  28  101.47   12.77
  -8  -1  27  91.723  67.271
  -8   1  27  119.52   18.79
  -8  -1  26  7.0295  7.8984
   8  -1 -25  79.431  18.871
  -8  -1  25  80.925  11.410
   8  -1 -24  28.403   8.294
  -8  -1  24  28.062  10.707
   8  -1 -23  107.27   11.02
  -8  -1  23  112.92   26.38
   8  -1 -22  -1.497   4.853
  -8  -1  22  -2.726   7.197
   8  -1 -21  89.134  14.368
  -8  -1  21  86.101  10.683
   8  -1 -20  4.3383  2.7030
  -8  -1  20  11.678   8.084
   8  -1 -19  445.72   14.99
  -8  -1  19  441.24   17.53
   8  -1 -18  53.668  22.336
   8   1 -17  239.83   15.44
   8  -1 -17  253.48   23.92
   8   1 -16  105.63   22.47
   8  -1 -16  106.02    9.55
   8   1 -15  209.81   16.47
   8  -1 -15  198.83   12.65
   8   1 -14  4.1321  4.1903
   8  -1 -14  16.264   6.244
   8   1 -13  448.49   21.49
   8  -1 -13  416.24   26.65
   8   1 -12  92.000  18.934
   8  -1 -12  81.821  17.641
   8   1 -11  42.783  13.022
   8  -1 -11  53.496  13.157
   8   1 -10  103.32   11.69
   8  -1 -10  96.575  10.315
   8   1  -9  28.654   4.294
   8  -1  -9  15.103   5.733
   8   1  -8  78.354  14.103
   8  -1  -8  78.981  14.063
   8   1  -7  18.731  11.029
   8  -1  -7  8.8295  4.2817
   8   1  -6  405.67   18.18
   8  -1  -6  423.92   19.71
   8   1  -5  36.766   7.908
   8  -1  -5  33.936   6.551
   8   1  -4  145.87   14.22
   8  -1  -4  146.75    7.58
  -8  -1   4  150.30    9.49
   8   1  -3  292.11   12.08
   8  -1  -3  290.07   11.41
  -8  -1   3  281.76   13.80
   8   1  -2  133.34   11.24
   8  -1  -2  133.27    8.70
  -8  -1   2  138.49   16.21
   8   1  -1  114.94    8.16
   8  -1  -1  113.80    6.52
  -8  -1   1  114.42    8.30
   8   1   0  28.503   5.707
   8  -1   0  18.222   4.740
  -8  -1   0  24.466   6.675
   8   1   1  111.46   12.33
   8  -1   1  116.96    5.97
  -8  -1  -1  113.06    7.96
   8   1   2  694.92   22.00
   8  -1   2  688.13   19.49
  -8  -1  -2  694.15   21.55
   8   1   3  109.94    5.09
   8  -1   3  114.63    5.78
  -8  -1  -3  110.60    6.98
   8   1   4  31.101   4.300
   8  -1   4  26.086   4.668
  -8  -1  -4  18.870  11.555
   8   1   5  8.9640  3.3301
  -8  -1  -5  -2.231   4.035
   8   1   6  45.759   9.114
   8  -1   6  46.290  10.107
  -8  -1  -6  48.867   9.623
   8   1   7  151.25    9.30
   8  -1   7  159.79   12.15
  -8  -1  -7  134.02   21.57
   8   1   8  198.42   10.86
   8  -1   8  216.14   14.55
  -8  -1  -8  185.07   12.73
   8  -1   9  432.63   14.01
  -8  -1  -9  443.99   18.73
  -8   1  -9  424.14   15.32
   8   1  10  388.98    9.84
  -8  -1 -10  429.76   26.46
  -8   1 -10  410.75   14.95
   8   1  11  151.71   12.23
   8  -1  11  163.49   11.85
  -8  -1 -11  180.89   20.30
  -8   1 -11  177.78   13.28
   8   1  12  90.579   4.498
   8  -1  12  88.068   9.080
  -8  -1 -12  92.055  15.547
  -8   1 -12  89.324   6.550
   8   1  13  291.35   10.93
   8  -1  13  269.75   14.78
  -8  -1 -13  281.70   14.49
  -8   1 -13  275.12   13.25
   8   1  14  25.387   7.694
   8  -1  14  33.511   8.076
  -8  -1 -14  31.095   7.683
  -8   1 -14  29.877   7.719
   8   1  15  54.758  10.496
   8  -1  15  76.294   7.637
  -8  -1 -15  60.240  13.117
  -8   1 -15  83.469  11.623
   8   1  16  96.535   4.937
   8  -1  16  80.689  10.089
  -8  -1 -16  77.276  14.783
  -8   1 -16  93.758  10.424
   8  -1  17  45.524   8.829
   8   1  17  46.962   9.369
  -8  -1 -17  53.479   9.235
  -8   1 -17  60.448   9.432
   8  -1  18  377.75   17.11
  -8  -1 -18  344.44   19.98
  -8   1 -18  341.40   15.72
   8  -1  19  29.141   7.891
  -8   1 -19  25.785   5.907
   8  -1  21  0.4409  2.7628
   8  -1  22  6.2335  2.7760
   8  -1  23  9.3087  4.3321
  -8  -2  35  13.580   3.079
  -8   2  35  27.000  12.096
  -8  -2  34  50.610  12.069
  -8   2  34  60.461  10.084
  -8  -2  33  17.022  10.319
  -8   2  33  15.936   7.310
  -8  -2  32  6.6942  4.9092
  -8   2  32 -0.4706  7.0857
  -8  -2  31  21.181  11.868
  -8   2  31  11.789   5.698
  -8  -2  30  202.55   14.62
  -8   2  30  197.28   13.36
  -8  -2  29  20.207   8.592
  -8  -2  29  3.9876  2.7581
   8  -2 -28  4.9303  4.4895
  -8  -2  28  17.187  10.371
   8  -2 -27 -0.0388  4.8327
  -8  -2  27   8.992  10.554
  -8  -2  27 -0.4160  2.8115
   8  -2 -26  102.25   20.22
  -8  -2  26  101.56   12.68
  -8  -2  26  113.07    6.53
   8  -2 -25  15.138   4.059
  -8  -2  25  4.7239  2.3743
  -8  -2  25  11.506   6.985
   8  -2 -24  625.21   30.55
  -8  -2  24  570.20   42.10
  -8  -2  24  592.71   26.22
   8  -2 -23  10.825   6.135
  -8  -2  23  5.0502  5.6005
  -8  -2  23  3.8003  3.0165
   8  -2 -22  11.370   5.082
  -8  -2  22  1.6957  6.6389
  -8  -2  22  10.440   5.025
   8  -2 -21  67.836  13.766
  -8  -2  21  70.214  13.873
  -8  -2  21  53.691  10.433
   8  -2 -20  900.18   35.89
  -8  -2  20  938.24   35.49
  -8  -2  20  842.04   33.52
   8  -2 -19  7.7460  4.1120
  -8  -2  19  4.1049  4.5030
  -8  -2  19  -4.299   3.824
   8  -2 -18  21.031   7.189
  -8  -2  18  3.1373  8.1515
  -8  -2  18  13.421   5.717
   8  -2 -17  56.441  10.145
  -8  -2  17  60.267  10.082
  -8  -2  17  37.360  10.544
   8  -2 -16  312.17   18.61
  -8  -2  16  262.46   29.14
  -8  -2  16  310.41   22.41
   8  -2 -15  70.696  12.985
  -8  -2  15  42.802   7.575
  -8  -2  15  50.614   7.367
   8  -2 -14  545.35   16.23
  -8  -2  14  451.84   23.70
  -8  -2  14  505.91   13.09
   8  -2 -13  8.2128  4.6040
  -8  -2  13  27.235  12.385
   8  -2 -12  35.251   7.859
  -8  -2  12  34.701   8.361
  -8  -2  12  33.978  12.924
   8  -2 -11 -0.1605  4.1995
  -8  -2  11  -3.910   8.202
   8   2 -10  725.15   22.19
   8  -2 -10  690.52   21.44
  -8  -2  10  648.72   21.09
   8   2  -9  9.4460  4.6480
   8  -2  -9  19.473   5.392
  -8  -2   9  29.200   8.010
   8   2  -8  109.68   15.86
   8  -2  -8  105.13    6.64
  -8  -2   8  108.47    8.44
   8   2  -7  59.252  13.098
   8  -2  -7  78.315  13.890
  -8  -2   7  72.741  14.052
   8   2  -6  94.242  11.228
   8  -2  -6  129.70   69.91
  -8  -2   6  85.127   7.782
   8   2  -5  78.668  14.757
   8  -2  -5  82.453   7.478
  -8  -2   5  81.047  44.519
   8   2  -3  61.032  13.264
   8  -2  -3  53.081  10.529
  -8  -2   3  55.806  11.792
   8   2  -2  0.7979  1.6912
   8  -2  -2 -0.7156  3.3238
  -8  -2   2  0.1407  2.6546
   8   2  -1  0.3102  1.6310
   8  -2  -1  14.389   5.180
  -8  -2   1 -0.0725  4.8302
   8   2   0  918.48   26.00
   8  -2   0  939.28   26.83
  -8  -2   0  930.35   27.62
   8   2   1  277.37   15.81
   8  -2   1  265.02   13.01
  -8  -2  -1  298.79   16.14
   8   2   2  32.046   5.652
   8  -2   2  22.831   4.727
  -8  -2  -2  30.486  10.565
   8   2   3  0.8078  1.9638
   8  -2   3  7.3515  2.8342
  -8  -2  -3  6.2550  5.2768
   8   2   4  496.66  265.78
   8  -2   4  455.79   22.18
  -8  -2  -4  457.90   21.42
   8   2   5  102.37    7.57
   8  -2   5  92.983   5.762
  -8  -2  -5  99.768  16.511
   8   2   6  23.563   6.213
   8  -2   6  30.838   5.901
  -8  -2  -6  15.171   7.653
   8   2   7  269.71   14.54
   8  -2   7  258.81   14.84
  -8  -2  -7  280.39   19.59
   8   2   8  152.20   10.03
   8  -2   8  157.49   13.42
  -8  -2  -8  129.48    9.92
  -8  -2  -8  184.33   21.05
  -8  -2  -9  0.7255  1.1718
  -8  -2  -9  12.080   5.327
   8  -2  10  55.891   5.493
  -8  -2 -10  48.126  10.412
   8   2  11  113.89    7.96
   8  -2  11  116.07   10.06
  -8  -2 -11  115.73   17.87
   8   2  12  63.330   5.445
   8  -2  12  66.770  16.094
  -8  -2 -12  58.784  16.865
  -8   2 -12  76.482   6.672
   8   2  13  66.161   2.760
   8  -2  13  64.293  11.263
  -8  -2 -13  65.512  12.768
  -8   2 -13  48.179  13.339
   8  -2  14  280.99   16.42
  -8  -2 -14  256.53   17.53
  -8   2 -14  265.73   13.74
   8  -2  15  2.2679  2.7291
  -8  -2 -15  3.8292  3.2417
  -8   2 -15  8.9010  3.8597
  -8  -2 -16  58.208  14.142
  -8   2 -16  77.638   5.513
   8  -2  17  228.48   22.97
  -8   2 -17  187.51   12.88
   8  -2  18  174.93   16.73
  -8   2 -18  157.65   12.32
   8  -2  19  -1.780   3.828
   8  -2  20  65.828  14.724
   8  -2  21  59.615  11.500
   8  -2  23  4.9079  4.5203
   8  -2  24  63.096   7.071
   8  -2  25  1.7640  3.5172
  -8  -3  35  72.680  17.858
  -8   3  35  51.596  12.406
  -8  -3  34  -6.524   9.049
  -8   3  34  8.6516  7.4988
  -8  -3  33  18.785  12.700
  -8   3  33  31.667  10.086
  -8  -3  32  -3.502   8.015
  -8   3  32  3.6126  5.0056
  -8  -3  31  87.872  22.043
   8  -3 -30  3.5339  4.3486
  -8  -3  30  8.2697  5.1054
   8  -3 -29  139.73   14.25
  -8  -3  29  123.13   36.07
   8  -3 -28  18.392   8.388
  -8  -3  28  -2.217   8.247
  -8  -3  28  5.9737  2.3469
   8  -3 -27  26.488   9.578
  -8  -3  27  16.445   7.592
   8  -3 -26  12.230   8.045
  -8  -3  26  1.3548  6.5374
  -8  -3  26  14.190   5.158
   8  -3 -25  343.90   26.35
  -8  -3  25  342.35   23.70
  -8  -3  25  366.75   13.89
   8  -3 -24  65.565  16.926
  -8  -3  24  49.726  13.240
  -8  -3  24  69.295   5.659
   8  -3 -23  47.015   8.260
  -8  -3  23  58.044  13.134
  -8  -3  23  54.770   6.685
   8  -3 -22  5.7087  4.2948
  -8  -3  22  4.8422  8.9258
  -8  -3  22  0.6172  2.9830
   8  -3 -21  422.90   23.59
  -8  -3  21  398.72   32.49
  -8  -3  21  452.76   24.51
   8  -3 -20  10.716   5.188
  -8  -3  20  0.7065  8.8394
  -8  -3  20  0.9900  4.2628
   8  -3 -19  388.01   17.80
  -8  -3  19  378.50   30.36
  -8  -3  19  406.03   16.89
   8  -3 -18  22.293  19.237
  -8  -3  18  -8.646   8.112
  -8  -3  18  0.3664  2.2589
   8  -3 -17  143.04   13.17
  -8  -3  17  129.96   13.90
  -8  -3  17  164.60   15.28
   8  -3 -16  8.2793  5.0814
  -8  -3  16   7.541  10.896
  -8  -3  16  1.4066  4.7069
   8  -3 -15  992.52   36.97
  -8  -3  15 1025.08   42.51
  -8  -3  15 1040.96   27.33
   8  -3 -14  15.598   7.795
  -8  -3  14   3.135  12.421
  -8  -3  14  12.953   7.664
   8  -3 -13  26.156   8.330
  -8  -3  13  14.910   7.221
  -8  -3  13  27.581  11.029
   8  -3 -12  76.206   7.662
  -8  -3  12  80.735  18.882
  -8  -3  12  77.048  17.807
   8  -3 -11  539.30   12.93
  -8  -3  11  514.30   19.35
  -8  -3  11  529.21   14.91
   8  -3 -10  470.28   12.57
  -8  -3  10  405.33   14.00
  -8  -3  10  425.65   15.28
   8  -3  -9  375.89   19.06
  -8  -3   9  373.78   24.93
  -8  -3   9  383.78   21.04
   8  -3  -8  24.824   6.888
  -8  -3   8  28.147   8.545
  -8  -3   8  19.359  11.882
  -8  -3   7  12.395   5.317
  -8  -3   7  49.277  12.577
   8  -3  -6  3.9144  4.7286
  -8  -3   6  -7.447   5.293
  -8  -3   6  0.9670  3.2743
   8  -3  -5 1131.19   31.79
  -8  -3   5 1103.14   34.05
  -8  -3   5 1120.21   43.15
   8  -3  -4  20.761   6.225
  -8  -3   4  17.139   7.514
  -8  -3   4  15.450   7.838
   8  -3  -3  292.48   15.05
  -8  -3   3  299.96   15.74
  -8  -3   3  288.27   16.46
   8  -3  -2  8.7141  5.1307
  -8  -3   2  6.1359  5.3873
  -8  -3   2  5.6540  5.3945
   8  -3  -1  597.00   19.12
  -8  -3   1  545.56   16.04
  -8  -3   1  571.86   25.20
   8  -3   0  349.04   17.41
  -8  -3   0  309.21   16.52
  -8  -3   0  341.05   18.63
   8  -3   1  158.25   11.75
  -8  -3  -1  156.43   11.86
  -8  -3  -1  168.04   17.50
   8  -3   2 -0.3770  3.9380
  -8  -3  -2  2.4522  2.1735
  -8  -3  -2  -1.977   4.939
   8  -3   3  113.35   10.17
  -8  -3  -3  104.48   11.20
  -8  -3  -3  109.07   23.11
  -8  -3  -4  35.267   2.170
  -8  -3  -4  23.510   6.651
  -8  -3  -4  40.968   6.765
   8  -3   5  624.27   21.29
  -8  -3  -5  635.71   12.01
  -8  -3  -5  589.22   10.89
  -8  -3  -5  594.24   22.55
   8  -3   6  99.129  16.946
  -8  -3  -6  78.605   4.573
  -8  -3  -6  71.479   7.132
  -8  -3  -6  105.99   19.49
   8  -3   7  296.53   20.00
  -8  -3  -7  261.52   13.44
  -8  -3  -7  284.65   28.57
  -8  -3  -8  16.018   6.503
   8  -3   9  320.82   11.42
  -8  -3  -9  267.50   97.51
   8  -3  10  45.855  11.205
  -8  -3 -10  54.722  10.151
   8  -3  11  166.30    8.96
  -8  -3 -11  195.79   20.57
   8  -3  12  5.7776  4.3977
  -8  -3 -12  5.8009  4.6971
   8  -3  13  81.391   7.044
  -8  -3 -13  73.293  18.118
   8  -3  14  29.167   8.682
   8  -3  15  55.137  13.579
   8  -3  16  130.19   13.64
  -8   3 -16  120.96   13.31
   8  -3  17  15.388   5.485
   8  -3  18  15.721   7.642
   8  -3  19  97.742  28.158
   8  -3  20  99.030  21.648
   8  -3  21  26.528  11.884
   8  -3  22  22.416   8.906
   8  -3  23  40.532  12.637
   8  -3  24  7.6298  4.8918
   8  -3  26  5.7252  6.0477
   8  -3  27  21.758  10.258
  -8  -4  34  68.386  15.973
  -8   4  34  83.351  16.706
   8  -4 -33  6.7965  4.3027
  -8  -4  33  11.965   9.154
   8  -4 -32  78.861  22.186
  -8  -4  32  108.34   13.79
   8  -4 -31  -1.630   5.060
  -8  -4  31  -4.345   8.655
   8  -4 -30  69.404  19.818
  -8  -4  30  74.259  18.044
   8  -4 -29  73.061  18.808
  -8  -4  29  80.755  12.468
   8  -4 -28  34.482  11.300
  -8  -4  28  39.014  14.643
  -8  -4  28  30.513  10.625
   8  -4 -27  2.5281  3.5811
  -8  -4  27 -0.2231  8.1399
  -8  -4  27  4.0763  2.6648
   8  -4 -26  169.35   13.27
  -8  -4  26  174.79   34.45
   8  -4 -25  5.0129  3.1102
  -8  -4  25  2.6638  5.4345
  -8  -4  25  3.6259  1.8175
   8  -4 -24  63.497  18.001
  -8  -4  24  56.581  17.074
  -8  -4  24  66.113  13.766
   8  -4 -23  14.987   6.633
  -8  -4  23 -0.0786  8.5923
  -8  -4  23  11.816   4.994
   8  -4 -22  444.09   21.90
  -8  -4  22  472.88   27.11
  -8  -4  22  418.90   27.27
   8  -4 -21  3.6547  2.7861
  -8  -4  21  4.9290  5.1796
  -8  -4  21  9.0770  5.1916
   8  -4 -20 -0.7180  4.8030
  -8  -4  20  4.7340  3.8145
  -8  -4  20  2.3997  4.8996
   8  -4 -19  7.0194  4.0799
  -8  -4  19  13.062  10.736
  -8  -4  19  17.438   7.925
   8  -4 -18  397.43   24.93
  -8  -4  18  415.32   17.80
  -8  -4  18  425.78   18.08
   8  -4 -17  24.822   7.114
  -8  -4  17  17.281   6.973
  -8  -4  17  5.4696  5.6009
   8  -4 -16  106.28    9.29
  -8  -4  16  113.90   11.20
  -8  -4  16  132.62   10.56
   8  -4 -15  109.48    9.40
  -8  -4  15  98.424  29.998
  -8  -4  15  126.61   13.19
   8  -4 -14  352.24   11.48
  -8  -4  14  341.13   23.81
  -8  -4  14  370.64   13.08
   8  -4 -13  93.413  11.720
  -8  -4  13  71.990  13.178
  -8  -4  13  55.279  15.638
   8  -4 -12  676.55   17.53
  -8  -4  12  748.14   28.16
  -8  -4  12  735.54   23.59
   8  -4 -11  91.307  18.825
  -8  -4  11  55.320  19.375
  -8  -4  11  43.867  14.553
   8  -4 -10  233.79   14.88
  -8  -4  10  225.56   15.37
  -8  -4  10  249.44   20.90
   8  -4  -9  6.5846  5.0745
  -8  -4   9  2.1749  3.0387
  -8  -4   9  8.1952  5.0752
   8  -4  -8  695.57   15.76
  -8  -4   8  701.17   19.60
  -8  -4   8  741.00   21.90
   8  -4  -7  29.141   7.580
  -8  -4   7  11.075   8.036
  -8  -4   7  17.608   8.174
   8  -4  -6  179.59   64.12
  -8  -4   6  168.04   12.41
  -8  -4   6  203.68   18.88
   8  -4  -5  125.23   10.08
  -8  -4   5  90.496  22.671
  -8  -4   5  121.84   24.47
   8  -4  -4  591.14   14.61
  -8  -4   4  589.19   18.64
  -8  -4   4  623.53   23.57
  -8  -4   3  17.267   7.543
  -8  -4   3  29.247   7.046
   8  -4  -2  475.25   12.98
  -8  -4   2  450.73   11.55
  -8  -4   2  466.67   15.89
   8  -4  -1  190.06   14.79
  -8  -4   1  131.13   12.06
  -8  -4   1  166.43   22.82
   8  -4   0  304.25   25.73
  -8  -4   0  267.59   19.51
  -8  -4   0  292.84   30.08
   8  -4   1  9.3934  5.5801
  -8  -4  -1 -0.4367  2.8753
  -8  -4  -1  3.4944  4.7440
   8  -4   2  791.49   20.11
  -8  -4  -2  728.40   15.40
  -8  -4  -2  802.52   26.53
   8  -4   3  44.785   9.287
  -8  -4  -3  19.955   5.359
  -8  -4  -3  16.471   7.713
   8  -4   4  547.07   31.17
  -8  -4  -4  527.58   11.42
  -8  -4  -4  594.30   20.34
   8  -4   5  106.78   18.70
  -8  -4  -5  76.049   1.700
  -8  -4  -5  102.93   25.46
   8  -4   6  206.59   16.45
  -8  -4  -6  231.86   18.80
   8  -4   7  36.848   9.597
  -8  -4  -7  25.349   8.562
   8  -4   8  104.95    9.77
  -8  -4  -8  99.761  15.389
   8  -4   9  24.898   8.785
  -8  -4  -9  5.2943  5.5588
   8  -4  10  67.947  16.238
  -8  -4 -10  70.083  12.205
   8  -4  12  267.93   19.49
   8  -4  13  44.868  11.538
   8  -4  14  61.574  12.777
   8  -4  15  194.94   48.14
   8  -4  16  31.405   8.506
   8  -4  17  19.718  13.529
   8  -4  18  67.491  10.268
   8  -4  19  67.402  11.661
   8  -4  20  23.909   9.200
   8  -4  21  44.232  10.981
   8  -4  22  50.769  21.572
   8  -4  23  1.4379  3.2113
   8  -4  24  0.9922  4.2410
   8  -4  25  31.313   8.326
   8  -4  26  26.352   7.617
   8  -5 -33  187.64   31.13
  -8  -5  33  222.97  126.41
   8  -5 -32  3.6986  4.3750
  -8  -5  32  15.493  12.809
   8  -5 -31  62.251  14.105
  -8  -5  31  62.013  17.805
   8  -5 -30  7.4156  4.0689
  -8  -5  30  16.790  11.794
   8  -5 -29  52.874  14.627
  -8  -5  29  48.498  15.623
   8  -5 -28  5.8807  4.6189
  -8  -5  28  7.7818  6.1820
   8  -5 -27  258.86   15.64
  -8  -5  27  283.24  149.12
  -8  -5  27  250.69   12.69
   8  -5 -26  10.567   6.989
  -8  -5  26   5.700  10.536
  -8  -5  26  6.6627  2.8264
   8  -5 -25  9.2223  4.5499
  -8  -5  25  12.154   9.171
  -8  -5  25  7.9884  3.4971
   8  -5 -24  24.764   8.093
  -8  -5  24  21.785  11.942
  -8  -5  24  21.389   8.322
   8  -5 -23  137.13   21.69
  -8  -5  23  133.50   14.34
  -8  -5  23  143.13   14.07
   8  -5 -22  22.613   7.225
  -8  -5  22  16.762   9.142
  -8  -5  22  18.453   6.684
   8  -5 -21  56.316  10.813
  -8  -5  21  41.011  13.030
  -8  -5  21  39.153   7.187
   8  -5 -20  111.99   16.85
   8  -5 -19  103.28   17.45
  -8  -5  19  97.276  12.931
  -8  -5  19  114.17   18.29
   8  -5 -18  45.127   9.028
  -8  -5  18  48.780  13.518
  -8  -5  18  16.728   8.219
   8  -5 -17  829.88   38.67
  -8  -5  17  825.06   39.44
  -8  -5  17  898.68   43.87
   8  -5 -16  397.30   17.25
  -8  -5  16  321.19   17.93
  -8  -5  16  382.72   22.99
   8  -5 -15  15.983   7.001
  -8  -5  15  4.0455  7.6499
  -8  -5  15  24.916   9.357
   8  -5 -14  21.940   7.274
  -8  -5  14  24.857  11.918
  -8  -5  14  11.594   5.521
   8  -5 -13  462.00   19.07
  -8  -5  13  422.02   21.64
  -8  -5  13  461.73   19.61
   8  -5 -12  157.79   14.16
  -8  -5  12  113.02   11.62
  -8  -5  12  167.70   17.33
   8  -5 -11  67.794   7.373
  -8  -5  11  56.762  17.225
  -8  -5  11  75.311  19.604
   8  -5 -10  122.11   10.48
  -8  -5  10  117.85   25.97
  -8  -5  10  132.20   11.67
   8  -5  -9  74.047   7.416
  -8  -5   9  57.795  10.349
  -8  -5   9  78.518  20.260
   8  -5  -8  40.345   9.689
  -8  -5   8  12.956  11.509
  -8  -5   8  9.1133  7.1505
  -8  -5   7 1212.96  440.07
  -8  -5   7 1162.60   37.41
  -8  -5   6  124.06   15.26
  -8  -5   6  136.06   50.47
   8  -5  -5  269.05   97.89
  -8  -5   5  290.09   15.94
  -8  -5   5  265.93   26.13
   8  -5  -4  76.042   8.644
  -8  -5   4  66.934  10.896
  -8  -5   4  36.766  13.982
   8  -5  -3  977.24   23.35
  -8  -5   3  971.08   23.92
  -8  -5   3  970.78   32.65
   8  -5  -2  23.763   7.672
  -8  -5   2  24.459  10.176
  -8  -5   2  30.108  14.384
   8  -5  -1  140.69   13.07
  -8  -5   1  110.43    9.44
  -8  -5   1  147.29   16.76
   8  -5   0  23.023   9.671
  -8  -5   0  17.084   5.387
  -8  -5   0  17.095   8.512
   8  -5   1  81.373  10.531
  -8  -5  -1  54.620   3.476
  -8  -5  -1  64.272   7.864
  -8  -5  -2  35.963   6.246
  -8  -5  -2  42.971   9.559
   8  -5   3  324.52   13.77
  -8  -5  -3  320.21    7.69
  -8  -5  -3  321.00   27.53
   8  -5   4  7.8758  6.0407
  -8  -5  -4  7.2572  2.5949
  -8  -5  -4  7.6346  4.8134
   8  -5   5  82.376  16.687
  -8  -5  -5  91.919  17.080
   8  -5   6  28.590  10.507
  -8  -5  -6  7.1831  3.8224
   8  -5   7  279.69   14.59
  -8  -5  -7  243.93   20.73
   8  -5   8  28.871  11.208
   8  -5   9  71.265  11.590
   8  -5  11  225.89   14.64
   8  -5  12  12.561   6.964
   8  -5  13  57.128  13.126
   8  -5  14  61.629  15.057
   8  -5  15  30.672   9.817
   8  -5  16  -1.628   4.789
   8  -5  17  37.987  10.866
   8  -5  18  17.480   6.844
   8  -5  19  33.269   7.039
   8  -5  20  1.7002  4.8706
   8  -5  21  72.348  18.884
   8  -5  22  13.259   4.646
   8  -5  23  0.7435  2.5818
   8  -5  24  1.2893  4.3804
   8  -5  25  0.2234  4.0426
   8  -6 -31  11.623   4.997
  -8  -6  31  -1.412   9.078
   8  -6 -30  5.4181  2.7956
  -8  -6  30  15.486   9.309
   8  -6 -29  15.712   5.990
  -8  -6  29  15.987   9.384
   8  -6 -28  84.160  27.044
  -8  -6  28  125.69   15.58
   8  -6 -27  8.7969  6.1661
  -8  -6  27  6.5276  7.8366
   8  -6 -26  7.1551  5.0697
  -8  -6  26  9.7938  9.5316
  -8  -6  26  3.7858  2.5494
   8  -6 -25  8.1590  6.8636
  -8  -6  25  9.8997  5.9692
   8  -6 -24  58.337  16.157
  -8  -6  24  45.551  18.925
  -8  -6  24  67.904  12.205
   8  -6 -23  38.196  11.465
  -8  -6  23  35.317  14.627
  -8  -6  23  34.521  12.235
   8  -6 -22  16.294   6.081
  -8  -6  22  31.086  11.901
  -8  -6  22  9.4699  5.3336
   8  -6 -21  2.7260  3.3890
  -8  -6  21  -4.449   8.990
  -8  -6  21  1.2021  2.9136
   8  -6 -20  181.13   10.82
  -8  -6  20  184.46   16.36
  -8  -6  20  170.36  106.22
   8  -6 -19  42.234   7.456
  -8  -6  19  16.554   8.947
  -8  -6  19  42.472   8.724
   8  -6 -18  39.901  10.236
  -8  -6  18  56.949  11.577
  -8  -6  18  53.349  10.662
   8  -6 -17  19.633   6.409
  -8  -6  17  -5.083   9.122
  -8  -6  17  4.4121  2.6576
   8  -6 -16  212.64   13.20
  -8  -6  16  204.94   49.55
  -8  -6  16  244.24   18.85
   8  -6 -15  7.4314  4.5419
  -8  -6  15  6.0121  7.7225
  -8  -6  15  4.1304  3.4535
   8  -6 -14  51.329   8.661
  -8  -6  14  43.245  10.783
  -8  -6  14  57.376  15.354
   8  -6 -13  15.110   6.476
  -8  -6  13  10.453   7.538
  -8  -6  13  9.1618  4.4450
   8  -6 -12  98.052   8.680
  -8  -6  12  73.250  21.579
  -8  -6  12  86.151  20.262
   8  -6 -11  70.981   8.811
  -8  -6  11  62.722  12.894
  -8  -6  11  77.261  16.390
   8  -6 -10  68.685   7.405
  -8  -6  10  72.276   8.906
  -8  -6  10  70.470  13.950
   8  -6  -9  37.008   8.580
  -8  -6   9  47.962  10.079
  -8  -6   9  41.036  12.175
   8  -6  -8  73.652   7.222
  -8  -6   8  61.971   7.371
  -8  -6   8  87.692  18.245
   8  -6  -7  56.899   6.463
  -8  -6   7  43.806   9.290
  -8  -6   7  40.317   8.249
   8  -6  -6  326.52   15.06
  -8  -6   6  332.90   15.56
  -8  -6   6  350.88   16.82
   8  -6  -5  47.707  10.746
  -8  -6   5  38.518   7.659
  -8  -6   5  43.923  10.630
  -8  -6   4  1.0811  3.1675
  -8  -6   4  6.8708  3.6020
   8  -6  -3  98.045  19.050
  -8  -6   3  64.385  15.724
  -8  -6   3  73.950  15.758
   8  -6  -2  52.896  10.700
  -8  -6   2  45.548   7.739
  -8  -6   2  39.044  12.624
   8  -6  -1  122.72    9.22
  -8  -6   1  94.596  10.801
  -8  -6   1  93.640  10.935
  -8  -6   0  96.297   7.312
  -8  -6   0  103.85   20.14
  -8  -6  -1  0.6762  1.4268
  -8  -6  -1  -7.315   5.575
   8  -6   2  254.48   14.96
  -8  -6  -2  227.51   10.81
  -8  -6  -2  237.86   23.12
   8  -6   3  104.18   17.40
  -8  -6  -3  96.015   5.476
   8  -6   4  183.47   20.63
  -8  -6  -4  173.20    6.32
   8  -6   5  26.230   9.527
   8  -6   6  346.59   19.15
   8  -6   7  126.30   11.41
   8  -6   8  94.659  10.391
   8  -6   9  65.213  15.671
   8  -6  10  37.256   8.789
   8  -6  11  16.775   6.834
   8  -6  13  149.22   11.14
   8  -6  14  31.913   9.451
   8  -6  15  14.534   8.606
   8  -6  16  125.96   11.27
   8  -6  17  15.484   7.217
   8  -6  18  30.099   8.672
   8  -6  19  5.5729  4.2357
   8  -6  20  30.159  10.716
   8  -6  21  5.5238  5.3188
   8  -6  22  13.648   5.995
   8  -6  23  30.364  10.345
   8  -7 -29  58.101  20.841
  -8  -7  29  116.31   23.44
   8  -7 -28 -0.7576  3.7488
  -8  -7  28  20.685  15.210
   8  -7 -27  2.9697  2.7062
  -8  -7  27   4.653  10.455
   8  -7 -26  3.5449  3.8886
  -8  -7  26  15.289  10.361
   8  -7 -25  62.662  15.366
  -8  -7  25  76.282  17.775
   8  -7 -24  8.7114  6.1318
  -8  -7  24  24.463  16.328
   8  -7 -23  18.659   7.309
  -8  -7  23  33.913  10.033
   8  -7 -22  28.340  13.985
  -8  -7  22  51.027  16.049
   8  -7 -21  60.302  15.748
  -8  -7  21  38.272  16.597
   8  -7 -20  25.743  10.745
  -8  -7  20   6.090  10.216
   8  -7 -19  64.628  11.468
  -8  -7  19  84.445  16.203
  -8  -7  19  76.100  16.877
   8  -7 -18  32.399   8.853
  -8  -7  18  12.316   9.248
  -8  -7  18  22.637   7.373
   8  -7 -17  -2.540   4.679
  -8  -7  17  -13.06    8.27
  -8  -7  17  3.0132  2.8316
   8  -7 -16  36.878   8.217
  -8  -7  16  16.699   8.633
  -8  -7  16  16.347   5.749
   8  -7 -15  198.58   10.68
  -8  -7  15  214.82   12.67
  -8  -7  15  210.99   17.66
   8  -7 -14  34.028   8.251
  -8  -7  14  8.3987  8.1069
  -8  -7  14  20.308   7.038
   8  -7 -13  13.676   6.755
  -8  -7  13  7.0056  6.8070
  -8  -7  13  6.1617  5.4293
   8  -7 -12  114.18    8.40
  -8  -7  12  93.131   9.989
  -8  -7  12  121.49   10.56
   8  -7 -11  14.634   6.658
  -8  -7  11  11.146   6.709
  -8  -7  11  4.2986  5.1564
   8  -7 -10  8.6743  5.4564
  -8  -7  10  3.0528  5.2828
  -8  -7  10  3.0805  2.8421
   8  -7  -9  172.56   12.46
  -8  -7   9  140.18   16.11
  -8  -7   9  166.27   15.49
   8  -7  -8  7.2859  6.8197
  -8  -7   8 -0.2677  4.9108
  -8  -7   8  -3.257   5.223
   8  -7  -7  57.200   9.521
  -8  -7   7  41.230   7.758
   8  -7  -6  195.18   15.04
  -8  -7   6  149.77   13.44
   8  -7  -5  551.40   26.99
  -8  -7   5  529.82   26.35
   8  -7  -4  109.12   12.24
  -8  -7   4  94.604   7.779
   8  -7  -3  37.317  11.665
  -8  -7   3  26.687   9.149
   8  -7  -2  63.947  11.326
  -8  -7   2  42.155   8.377
   8  -7  -1  188.64   26.25
  -8  -7   1  159.80   10.94
   8  -7   0  1.2694  4.4454
  -8  -7   0  3.4127  2.6900
   8  -7   1  88.893   7.898
  -8  -7  -1  64.085   8.189
   8  -7   2  1.6736  4.3552
  -8  -7  -2  5.2603  1.3718
   8  -7   3  15.978   7.682
   8  -7   4  92.264   8.103
   8  -7   6  7.3580  4.8889
   8  -7   7  132.38   10.57
   8  -7   9  108.12    9.61
   8  -7  10  2.6210  2.5829
   8  -7  12  83.243  21.570
   8  -7  13  15.271   8.408
   8  -7  14  19.866   7.702
   8  -7  15  6.9181  4.4344
   8  -7  16  11.145   4.903
   8  -7  17  18.656   8.266
   8  -7  18 -0.7304  4.8035
   8  -7  19  38.209  25.784
   8  -7  20  6.7218  6.9448
   8  -7  21  12.514   6.155
   8  -7  22  11.266   7.447
   8  -8 -27  9.0352  5.0084
  -8  -8  27  6.4586  3.9807
   8  -8 -26  59.937  12.279
  -8  -8  26  66.642  15.036
   8  -8 -25  1.4336  2.5185
  -8  -8  25  -3.297   9.994
   8  -8 -24  10.740   6.026
  -8  -8  24  18.043   6.047
   8  -8 -23  6.9098  4.6632
  -8  -8  23 -0.4919  9.2628
   8  -8 -22  33.136  10.475
  -8  -8  22  20.812  13.495
   8  -8 -21  4.6686  5.7975
  -8  -8  21  3.9700  7.6525
   8  -8 -20  8.3679  5.2441
  -8  -8  20  18.318  14.800
   8  -8 -19  39.277   7.581
  -8  -8  19  30.322  15.912
   8  -8 -18  14.439   8.594
  -8  -8  18  -3.358   8.423
   8  -8 -17  10.382   6.736
  -8  -8  17  5.5749  2.3352
   8  -8 -16  -1.406   5.498
  -8  -8  16  13.140  11.545
   8  -8 -15  8.7186  7.5906
  -8  -8  15  7.6031  3.9089
   8  -8 -14  18.115   6.483
  -8  -8  14  12.263   7.090
   8  -8 -13  8.7061  6.9629
  -8  -8  13  0.0103  6.8981
   8  -8 -12  31.027   8.458
  -8  -8  12  13.014   6.918
   8  -8 -11  2.4710  4.6600
  -8  -8  11  6.6984  6.5433
   8  -8 -10  274.27   12.64
  -8  -8  10  265.34   13.63
   8  -8  -9  120.28    8.85
  -8  -8   9  111.97   10.08
   8  -8  -8  69.594  10.786
  -8  -8   8  60.161  10.264
   8  -8  -7  17.192   7.004
  -8  -8   7  12.284   7.258
   8  -8  -6  157.96   10.37
  -8  -8   6  132.73   16.87
   8  -8  -5  121.33   10.25
  -8  -8   5  91.406  59.614
  -8  -8   4  64.720  14.829
   8  -8  -3  21.172   8.653
  -8  -8   3  2.5168  2.8201
  -8  -8   2  33.891   5.873
  -8  -8   1  62.908   7.766
   8  -8   0  277.69   13.75
  -8  -8   0  251.24    9.52
   8  -8   1  134.08    9.90
   8  -8   2  82.730  11.416
   8  -8   3  17.793   8.141
   8  -8   5  47.022  15.777
   8  -8   6  50.688   6.655
   8  -8   7  29.705   9.306
   8  -8   8  -1.458   4.790
   8  -8   9  3.8146  4.7194
   8  -8  11 -0.9152  4.8799
   8  -8  13  31.251  11.453
   8  -8  14  -2.398   5.398
   8  -8  15  14.892   7.722
   8  -8  16  64.813  12.480
   8  -8  17  0.0024  3.7920
   8  -8  18  44.332  11.735
   8  -8  19  1.2646  6.2212
   8  -9 -24  33.330   9.843
  -8  -9  24  24.254   8.669
   8  -9 -23  43.514  15.256
  -8  -9  23  57.480  15.371
   8  -9 -22  6.1247  5.8274
  -8  -9  22  -9.459   7.397
   8  -9 -21  11.041   7.059
  -8  -9  21  12.181   6.055
   8  -9 -20  6.8345  4.7825
  -8  -9  20  -7.300   6.832
   8  -9 -19  15.947   6.012
  -8  -9  19  23.301  10.182
   8  -9 -18  9.5757  8.0444
  -8  -9  18  3.7694  7.0909
   8  -9 -17  165.70   17.02
  -8  -9  17  175.38   17.51
   8  -9 -16  8.2223  5.6881
  -8  -9  16  -2.930   5.975
   8  -9 -15  10.457   7.838
  -8  -9  15  9.5802  5.6362
   8  -9 -14  2.7542  5.6902
  -8  -9  14  1.3792  3.5725
   8  -9 -13  27.933  11.035
  -8  -9  13  30.033   7.227
   8  -9 -12  11.351   8.324
  -8  -9  12  2.7195  4.5760
   8  -9 -11  54.299  10.259
  -8  -9  11  33.679  16.964
   8  -9 -10  28.216  14.547
  -8  -9  10  13.805   5.767
   8  -9  -9  44.714  11.481
  -8  -9   9  32.315  10.772
   8  -9  -8  11.556   7.827
  -8  -9   8  4.0193  2.9233
  -8  -9   7  11.731   6.604
  -8  -9   6  47.148  12.457
   8  -9  -5  44.701  10.720
  -8  -9   5  40.520  11.026
   8  -9  -4  25.979   9.303
  -8  -9   4  6.3185  4.0263
   8  -9  -3  188.23   13.22
  -8  -9   3  172.30   11.75
   8  -9  -2  57.773  12.273
  -8  -9   2  26.486   7.535
   8  -9  -1  150.36    8.77
   8  -9   0  48.253  11.226
   8  -9   1  76.362  15.076
   8  -9   3  41.281  13.300
   8  -9   5  35.248  12.186
   8  -9   7  3.6117  4.8198
   8  -9   8  0.8810  5.0712
   8  -9  10  81.368  11.622
   8  -9  11  51.053  13.510
   8  -9  12  20.384   8.522
   8  -9  13  12.644   7.782
   8  -9  14  2.5246  7.7471
   8  -9  15  5.4081  6.8957
   8  -9  16  2.4067  7.5328
   8 -10 -20  -5.163   3.607
  -8 -10  20  -4.836   5.829
   8 -10 -19  13.363   5.262
  -8 -10  19  12.574   6.561
   8 -10 -18  133.95   20.10
  -8 -10  18  114.40   18.77
   8 -10 -17  3.5053  4.7369
  -8 -10  17  7.5544  5.9821
   8 -10 -16  32.960   9.155
  -8 -10  16  28.644   8.489
   8 -10 -15  6.8204  5.3401
  -8 -10  15 -0.7452  2.7511
   8 -10 -14  12.603   5.037
  -8 -10  14  8.9673  7.0882
   8 -10 -13  20.610   9.243
  -8 -10  13  1.5076  3.8049
   8 -10 -12  222.87   20.15
  -8 -10  12  204.60   17.81
   8 -10 -11  18.075   9.391
  -8 -10  11  14.783   7.799
   8 -10 -10  -2.788   5.749
  -8 -10  10  5.3862  4.8171
   8 -10  -9  26.868  10.734
  -8 -10   9  6.0612  5.6344
   8 -10  -8  122.35   14.63
  -8 -10   8  110.21   15.93
  -8 -10   7  56.770  14.954
   8 -10  -6  13.869  10.368
  -8 -10   6  1.1746  2.9654
   8 -10  -5  8.9191  8.3340
  -8 -10   5  4.5594  3.3631
   8 -10  -4  55.994  30.526
  -8 -10   4  30.522   6.802
   8 -10  -3  28.202  10.423
   8 -10  -1  14.581   8.057
   8 -10   0  26.400   8.410
   8 -10   2  38.025   9.780
   8 -10   4  69.421   8.841
   8 -10   6  29.535  10.847
   8 -10   7  13.940   5.266
   8 -10   9  92.963  10.728
   8 -10  10  37.899   9.868
   8 -10  11  -2.356   6.187
   8 -10  12  23.988  11.535
   8 -11 -14  5.0711  5.0513
  -8 -11  14  23.368  10.796
   8 -11 -13  66.958  12.447
  -8 -11  13  59.760  12.100
   8 -11 -12  8.3318  4.8234
  -8 -11  12  4.9438  4.0362
   8 -11 -11  104.80   19.22
  -8 -11  11  60.318  22.335
   8 -11 -10  14.499   4.799
  -8 -11  10  14.642   6.378
   8 -11  -9  19.777   8.802
  -8 -11   9  15.417   5.864
   8 -11  -8  20.178   8.104
  -8 -11   8  16.545   6.034
   8 -11  -7  54.347   9.113
  -8 -11   7  57.923  10.164
   8 -11  -6  25.267   9.269
   8 -11  -5  63.818   9.116
   8 -11  -4  9.8963  9.5296
   8 -11  -3  31.549   9.544
   8 -11  -2  29.441  11.182
   8 -11  -1  15.681  11.478
   8 -11   0  17.989  11.179
   8 -11   2  63.984  13.893
   8 -11   3  27.156   9.744
   8 -11   4  14.220  10.113
   8 -11   5  12.631   5.403
   8 -11   6  15.025   7.901
  -9   0  35  58.608  16.394
  -9   0  34  0.8417  6.2690
  -9   0  33  63.920  21.082
  -9   0  32  6.8671  7.9511
  -9   0  31  4.3778  5.6812
  -9   0  30  3.9945  3.8407
  -9   0  29  29.428  10.901
  -9   0  28  4.8414  7.5103
  -9   0  27  76.684  14.314
  -9   0  26  15.364   7.660
  -9   0  25  -1.472   6.562
  -9   0  24  -1.498   6.730
   9   0 -23  44.835  10.347
   9   0 -22  1.1809  3.7273
   9   0 -21  42.966  10.909
   9   0 -20  3.7496  3.5452
   9   0 -19  9.0107  5.6069
   9   0 -18 -0.1102  2.4878
   9   0 -17  24.716   9.931
   9   0 -16 -0.0382  4.6966
   9   0 -15  22.766   7.456
   9   0 -14  0.0534  2.9830
   9   0 -13  179.71   64.67
   9   0 -12  1.7135  2.5569
   9   0 -11  24.735   8.982
   9   0 -10  0.0592  2.8851
   9   0  -9  658.19   27.22
   9   0  -8  1.2420  2.2897
   9   0  -7  9.8270  5.7037
   9   0  -6  7.5663  2.9764
   9   0  -5  1.7241  1.9690
   9   0  -4  5.7603  4.6838
   9   0  -3  728.99   21.64
   9   0  -2  1.0649  2.9034
   9   0  -1  132.25    8.25
   9   0   0  45.653   8.717
   9   0   2  8.7650  5.2286
   9   0   3  177.62   63.27
  -9   0  -3  181.29   66.18
   9   0   4  6.1649  3.9222
  -9   0  -4  2.4254  2.6084
   9   0   5  10.635   4.753
  -9   0  -5  10.138   6.203
   9   0   6  2.1157  3.1140
  -9   0  -6  7.5078  7.1691
   9   0   7  34.475   5.745
   9   0   8  12.972   5.472
  -9   0  -8  3.9195  4.1859
   9   0   9  18.306   6.445
  -9   0  -9  4.8167  4.2989
   9   0  10  61.005   7.151
  -9   0 -10  43.679   8.590
   9   0  11  1.5129  3.1426
  -9   0 -11  -1.901   3.318
   9   0  12  15.078   5.547
  -9   0 -12  13.980   5.074
   9   0  13  66.524   6.168
  -9   0 -13  49.859   8.647
   9   0  14  3.8672  3.4226
  -9   0 -14  16.689   4.040
   9   0  15  46.242  11.599
  -9   0 -15  63.155   8.084
   9   0  16  3.8761  3.9557
  -9   0 -16  2.2940  1.9070
   9   0  17  145.60    7.87
  -9   0 -17  115.93   14.59
  -9   0 -18  22.421   7.082
  -9   0 -19  0.6452  2.5750
  -9   1  35  8.5427  8.6314
  -9  -1  35  9.3187  9.7059
  -9  -1  34  23.417  12.165
  -9   1  34  3.9137  6.4929
  -9  -1  33  5.2695  6.6798
  -9   1  33  4.5724  7.8645
  -9  -1  32  -6.337   7.727
  -9   1  32  15.708  13.588
  -9  -1  31  8.9601  7.9079
  -9   1  31  4.1861  7.0667
  -9  -1  31  9.4619  4.9408
  -9  -1  30  6.2169  7.2408
  -9   1  30  0.0157  5.4713
  -9  -1  29  4.3562  3.4444
  -9   1  29  6.6532  6.9016
  -9  -1  28  0.4655  7.1817
  -9   1  28  3.0082  6.9626
  -9  -1  27  9.2788  7.5527
   9  -1 -26  22.180   8.265
  -9  -1  26  9.1881  7.4574
   9  -1 -25  21.822   9.061
  -9  -1  25  32.258   9.451
   9  -1 -24  7.1278  4.3414
  -9  -1  24 -0.5948  7.4069
   9  -1 -23  24.216   8.142
  -9  -1  23  30.493  10.803
   9  -1 -22  2.2262  2.9399
  -9  -1  22  7.1804  6.2598
   9  -1 -21  89.277  17.891
  -9  -1  21  104.52   13.71
   9  -1 -20  26.193   6.848
  -9  -1  20  7.1313  7.4590
   9  -1 -19  135.10    9.43
   9   1 -18  9.8166  4.4973
   9  -1 -18  9.9912  4.8434
   9   1 -17  57.007  10.071
   9  -1 -17  45.852  12.213
   9   1 -16  12.552   6.151
   9  -1 -16  8.6025  4.5682
   9   1 -15  20.089  10.151
   9  -1 -15  28.598  11.602
   9   1 -14 -0.4716  4.7934
   9  -1 -14  1.3990  3.4123
   9   1 -13  13.135   6.613
   9  -1 -13  15.299   7.067
   9   1 -12  7.0201  4.1485
   9  -1 -12 -0.7837  4.6917
   9   1 -11  41.235   7.155
   9  -1 -11  32.111  14.625
   9   1 -10  7.4050  4.0970
   9  -1 -10  3.4489  4.8116
   9   1  -9  187.22   14.56
   9  -1  -9  220.48   13.83
   9   1  -8  108.77   10.05
   9  -1  -8  120.04   14.85
   9   1  -7  10.896   3.519
   9  -1  -7  9.7285  5.8854
   9   1  -6  6.4223  3.0375
   9  -1  -6  3.3793  2.7720
   9   1  -5  9.9820  4.0785
   9  -1  -5  17.289   5.602
  -9  -1   5  10.850   8.774
   9   1  -4  400.27   20.05
   9  -1  -4  356.34   16.46
  -9  -1   4  340.40   17.52
   9   1  -3  50.630  11.174
   9  -1  -3  59.037  10.341
  -9  -1   3  54.848  11.971
   9   1  -2  115.90   14.33
   9  -1  -2  114.63    6.28
  -9  -1   2  117.59    8.42
   9   1  -1  27.152   5.608
   9  -1  -1  33.743   4.803
  -9  -1   1  21.047   8.840
   9   1   0  54.901  12.070
   9  -1   0  52.991  11.493
  -9  -1   0  45.643  10.624
   9   1   1  224.56   12.71
   9  -1   1  230.01   12.99
  -9  -1  -1  235.71   15.07
   9   1   2  1.9390  2.4483
   9  -1   2  8.5437  3.5246
  -9  -1  -2  4.3991  5.2032
   9   1   3  26.717   6.824
   9  -1   3  26.614   6.774
  -9  -1  -3  14.021   6.768
   9   1   4  16.742   4.664
   9  -1   4  23.792   6.544
  -9  -1  -4  19.265   7.288
   9   1   5  16.239   4.261
   9  -1   5  16.843   5.812
  -9  -1  -5  5.0769  5.3066
   9   1   6  3.1205  3.1137
   9  -1   6  3.6775  4.3293
  -9  -1  -6  15.491   7.773
   9   1   7  49.792   7.239
   9  -1   7  45.786   7.522
  -9  -1  -7  55.304  14.868
   9   1   8  18.633   5.582
   9  -1   8  2.6272  2.8524
  -9  -1  -8  5.7071  4.4585
  -9   1  -8  2.5739  3.0198
   9   1   9  112.03    7.52
   9  -1   9  112.40    8.82
  -9  -1  -9  101.70   15.69
  -9   1  -9  109.76    9.64
   9   1  10  98.095   5.445
   9  -1  10  103.55    6.81
  -9  -1 -10  93.933  13.233
  -9   1 -10  93.509   7.821
   9  -1  11  40.049   6.849
  -9  -1 -11  60.793   8.099
  -9   1 -11  45.919   8.742
   9  -1  12  44.697  10.773
  -9  -1 -12  69.807  10.074
  -9   1 -12  79.596   6.719
   9   1  13  43.775   9.660
   9  -1  13  44.317   9.495
  -9  -1 -13  61.341  10.924
  -9   1 -13  55.036   8.439
   9   1  14  94.651  11.964
   9  -1  14  87.899  12.522
  -9  -1 -14  100.11   16.92
  -9   1 -14  81.895  15.018
   9  -1  15  31.799   6.347
  -9  -1 -15  32.518   9.567
  -9   1 -15  22.682   7.245
   9  -1  16  69.075   7.687
  -9  -1 -16  49.633   9.684
  -9   1 -16  48.927   6.359
   9  -1  17  149.04   10.24
  -9  -1 -17  111.41   19.23
  -9   1 -17  141.30   15.10
   9  -1  18  18.469   7.387
  -9  -1 -18  11.062   5.699
  -9   1 -18  13.568   4.576
   9  -1  19  64.627   9.530
  -9  -1 -19  43.821  13.473
  -9  -2  35  5.6217  5.2334
  -9   2  35  23.223  13.472
  -9  -2  34  3.7068  5.7025
  -9   2  34  -1.581   7.707
  -9  -2  33  6.3334  9.0573
  -9   2  33  10.927   8.954
  -9  -2  32  15.628   9.935
  -9   2  32  13.436   7.548
  -9  -2  31  2.8060  8.3912
  -9   2  31  3.4123  4.4407
  -9  -2  30  19.891   9.075
  -9  -2  30  9.0576  2.6110
   9  -2 -29  41.156  10.652
  -9  -2  29  42.504  11.532
   9  -2 -28  15.952   8.410
  -9  -2  28  8.8449  7.8546
  -9  -2  28  11.153   5.552
   9  -2 -27  20.921   9.028
  -9  -2  27  38.498  13.524
  -9  -2  27  39.996   8.641
   9  -2 -26  6.3150  3.9296
  -9  -2  26  8.0988  7.0313
  -9  -2  26  0.8883  2.5526
   9  -2 -25  55.117  12.858
  -9  -2  25  57.995  13.803
  -9  -2  25  50.260   7.507
   9  -2 -24  4.2158  4.5632
  -9  -2  24  6.8899  7.3877
  -9  -2  24  2.4713  4.9456
   9  -2 -23  142.37   12.13
  -9  -2  23  167.40   12.65
  -9  -2  23  146.18   10.48
   9  -2 -22  16.332   6.143
  -9  -2  22  16.434   9.634
  -9  -2  22  11.993   3.941
   9  -2 -21  5.8155  3.9326
  -9  -2  21  6.3067  3.4279
  -9  -2  21  5.9143  5.7441
   9  -2 -20  0.2099  3.3908
  -9  -2  20  11.228   5.161
  -9  -2  20  -4.332   4.120
   9  -2 -19  123.60   18.44
  -9  -2  19  136.68   21.12
  -9  -2  19  110.21    8.97
   9  -2 -18  35.435   8.317
  -9  -2  18  16.124   8.083
  -9  -2  18  21.389   7.107
   9  -2 -17  25.953   8.917
  -9  -2  17  19.897  10.888
  -9  -2  17  11.845   8.586
   9  -2 -16  -1.168   4.500
  -9  -2  16  9.8446  9.8234
  -9  -2  16  13.222   6.434
   9  -2 -15  4.2817  3.7503
  -9  -2  15  0.3834  4.3023
  -9  -2  15 -0.2715  5.6636
   9  -2 -14  43.848  10.399
  -9  -2  14  36.790   8.692
  -9  -2  14  54.177   8.259
   9  -2 -13  20.562   6.015
  -9  -2  13  34.391   8.216
   9   2 -12  -1.980   4.261
   9  -2 -12  0.5077  2.9020
  -9  -2  12  1.2010  4.2092
   9   2 -11  73.456  13.616
   9  -2 -11  77.244   7.105
  -9  -2  11  68.369   8.737
   9   2 -10  42.665   9.558
   9  -2 -10  49.174   8.716
  -9  -2  10  41.356   7.597
   9   2  -9  5.7057  3.4723
   9  -2  -9  4.2843  3.4399
  -9  -2   9  23.423   9.069
   9   2  -8  10.666   5.024
   9  -2  -8  -3.497   4.368
  -9  -2   8  2.5863  5.0738
   9   2  -7 -0.5810  2.4783
   9  -2  -7  5.5841  5.1410
  -9  -2   7  -2.123   5.185
   9   2  -6  11.459   5.174
   9  -2  -6  3.8179  4.6812
  -9  -2   6  2.9328  5.2954
   9  -2  -5  11.526   4.326
  -9  -2   5  1.6523  5.3779
   9   2  -4  36.277   7.592
   9  -2  -4  37.279  20.885
  -9  -2   4  28.963   8.629
   9   2  -3  93.679  15.193
   9  -2  -3  82.266   6.429
  -9  -2   3  82.315   9.687
   9   2  -2  135.95   13.39
   9  -2  -2  136.20   10.08
  -9  -2   2  127.08   11.32
   9   2  -1  250.49   16.93
   9  -2  -1  245.38   13.92
  -9  -2   1  250.60   15.97
   9   2   0  17.086   4.678
   9  -2   0  8.3113  3.8459
  -9  -2   0  11.476   5.985
   9   2   1  23.990   6.015
   9  -2   1  17.662   5.620
  -9  -2  -1  21.662   7.382
   9   2   2  75.695  10.045
   9  -2   2  73.805  10.200
  -9  -2  -2  68.473  14.351
   9   2   3  0.6846  1.9786
   9  -2   3  1.4098  3.0209
  -9  -2  -3  6.7234  4.3936
   9   2   4  44.711   6.830
   9  -2   4  65.916   6.235
  -9  -2  -4  49.832   9.059
   9   2   5  99.748   9.852
   9  -2   5  103.26    8.56
  -9  -2  -5  150.36   25.69
   9   2   6  75.158   7.865
   9  -2   6  86.700   9.828
  -9  -2  -6  118.19   23.69
   9   2   7  32.866   7.611
   9  -2   7  68.516   6.912
  -9  -2  -7  49.339  11.089
   9   2   8  41.195   8.821
   9  -2   8  53.528  20.317
  -9  -2  -8  58.897  11.166
   9   2   9  26.187   6.196
   9  -2   9  33.433   7.676
  -9  -2  -9  37.221   7.391
   9  -2  10  19.849   6.048
  -9  -2 -10  17.190   6.354
   9   2  11  1.0297  0.8732
   9  -2  11  3.8295  3.8124
  -9  -2 -11  -1.777   4.016
   9  -2  12  6.4778  3.5759
  -9  -2 -12  13.789   4.285
  -9   2 -12  18.448   4.571
   9  -2  13  26.693   8.167
  -9  -2 -13  22.598   6.411
  -9   2 -13  22.787   5.387
   9  -2  14  27.383   6.762
  -9  -2 -14  11.989   5.387
  -9   2 -14  30.205   6.172
   9  -2  15  15.765   4.231
  -9  -2 -15  22.014   8.629
  -9   2 -15  23.060   6.310
   9  -2  16  172.54  108.87
  -9   2 -16  222.45    9.37
   9  -2  17  11.348   5.379
  -9  -2 -17  9.8327  4.0987
  -9   2 -17  9.7761  4.1284
   9  -2  18  41.820  10.613
   9  -2  19  2.5828  2.8516
   9  -2  21  5.1209  3.0827
   9  -2  22  6.2932  5.2374
   9  -2  23  9.1604  5.5570
  -9  -3  34  13.803   9.326
  -9   3  34  9.5527  6.3288
  -9  -3  33  9.8059  9.9448
  -9   3  33  8.7183  7.8790
  -9  -3  32  -10.98    8.42
   9  -3 -31  18.208  23.074
  -9  -3  31  6.6519  5.5446
   9  -3 -30  14.569   7.626
  -9  -3  30  6.1273  6.0771
   9  -3 -29  6.7072  5.2742
  -9  -3  29  8.1576  7.0213
  -9  -3  29  2.3087  3.1795
   9  -3 -28  1.2909  3.5311
  -9  -3  28  0.2619  8.0664
   9  -3 -27  5.9842  4.2407
  -9  -3  27  10.127   4.759
  -9  -3  27  8.1946  4.2525
   9  -3 -26  6.2323  3.6859
  -9  -3  26  21.809  13.341
  -9  -3  26  7.6337  5.0350
   9  -3 -25 -0.8841  5.0239
  -9  -3  25  2.9945  3.9973
  -9  -3  25  -3.110   3.848
   9  -3 -24  3.7493  3.8274
  -9  -3  24  -1.522   7.826
  -9  -3  24  2.5442  4.3129
   9  -3 -23  73.277  13.652
  -9  -3  23  71.736  17.228
  -9  -3  23  53.784  36.079
   9  -3 -22  5.0472  3.1374
  -9  -3  22  -5.295   8.303
  -9  -3  22  3.1797  2.4604
   9  -3 -21  0.1829  2.0625
  -9  -3  21  9.7910  6.9171
  -9  -3  21  7.1663  4.5056
   9  -3 -20  31.687  10.157
  -9  -3  20  39.398  10.751
  -9  -3  20  39.515  10.283
   9  -3 -19  9.7999  2.0517
  -9  -3  19  21.258   8.446
  -9  -3  19  17.830   6.498
   9  -3 -18  112.68   10.82
  -9  -3  18  111.13   27.78
  -9  -3  18  115.78   13.75
   9  -3 -17  74.980  15.554
  -9  -3  17  87.849  21.836
  -9  -3  17  86.757  12.612
   9  -3 -16  17.043   7.676
  -9  -3  16  18.975   8.052
  -9  -3  16  32.908   9.685
   9  -3 -15  7.4973  3.9038
  -9  -3  15  -4.736   7.527
  -9  -3  15  5.6912  4.1145
   9  -3 -14  155.07   21.92
  -9  -3  14  129.64   26.96
  -9  -3  14  152.22   14.70
   9  -3 -13  84.516   7.523
  -9  -3  13  79.675  16.930
  -9  -3  13  72.404   9.562
   9  -3 -12  28.008   9.405
  -9  -3  12  13.653   7.692
  -9  -3  12  20.445  10.020
   9  -3 -11  22.959   7.949
  -9  -3  11  24.988   9.575
   9  -3 -10  3.3339  4.8356
  -9  -3  10 -0.3543  6.4822
  -9  -3  10 -0.3182  5.7957
   9  -3  -9  11.242   7.299
  -9  -3   9  2.4001  4.1568
  -9  -3   9  3.9024  5.9130
   9  -3  -8  53.094   7.282
  -9  -3   8  31.389   6.336
  -9  -3   8  48.154   7.843
   9  -3  -7  4.1788  5.0504
  -9  -3   7  -7.370   5.601
  -9  -3   7  -2.153   6.977
   9  -3  -6  383.13   12.55
  -9  -3   6  323.96   18.82
  -9  -3   6  331.29   20.56
   9  -3  -5  41.002   9.004
  -9  -3   5  36.733   6.906
  -9  -3   5  25.433  10.605
   9  -3  -4  15.690   8.526
  -9  -3   4  13.116   6.890
  -9  -3   4  8.4149  5.9192
   9  -3  -3  43.559   7.326
  -9  -3   3  28.733   5.471
  -9  -3   3  50.500   7.224
   9  -3  -2  22.678   7.635
  -9  -3   2  14.921   6.993
   9  -3  -1  40.058   7.573
  -9  -3   1  27.963  11.528
   9  -3   0  27.564  12.234
  -9  -3   0  22.751   8.916
   9  -3   1  2.5957  4.2405
  -9  -3  -1 -0.1289  5.1631
   9  -3   2  5.1679  5.3098
  -9  -3  -2  19.277   6.529
   9  -3   3  35.739   8.022
  -9  -3  -3  41.789  10.631
   9  -3   4  33.093   8.610
  -9  -3  -4  42.960  10.535
   9  -3   5  73.618   7.032
  -9  -3  -5  86.279  16.918
   9  -3   6  93.245  17.174
  -9  -3  -6  97.701  16.266
   9  -3   7  134.46    9.74
  -9  -3  -7  137.71   18.34
   9  -3   8  4.8591  4.0166
  -9  -3  -8  2.9102  3.2246
   9  -3   9  12.395   5.843
  -9  -3  -9  16.625   8.476
   9  -3  10  57.948   8.645
  -9  -3 -10  67.635  13.613
   9  -3  11  27.948   9.254
  -9  -3 -11  17.045   4.598
   9  -3  12  82.405   8.247
  -9  -3 -12  68.801  19.741
   9  -3  13  115.97   16.81
  -9  -3 -13  106.90   23.33
  -9  -3 -14  12.739   5.932
   9  -3  15  196.32   19.39
  -9  -3 -15  188.67   21.76
  -9   3 -15  235.82   10.00
   9  -3  16  47.128  16.534
  -9   3 -16  38.155  10.749
   9  -3  17  17.513   6.974
   9  -3  18 -0.9483  4.4646
   9  -3  19  74.570  17.514
   9  -3  20  3.0736  3.6029
   9  -3  21  32.221  10.112
   9  -3  23  13.059   6.505
   9  -3  24  -3.087   4.015
   9  -4 -33  8.7776  4.3838
  -9  -4  33  -2.235   8.752
   9  -4 -32  5.6676  3.3063
  -9  -4  32  10.181   5.823
   9  -4 -31  1.1457  3.0904
  -9  -4  31  0.6767  4.6350
   9  -4 -30  16.904   7.185
  -9  -4  30  18.766  13.403
   9  -4 -29  66.183  14.723
  -9  -4  29  92.741  13.665
   9  -4 -28  11.185   5.503
  -9  -4  28  22.306  12.967
  -9  -4  28  18.411   6.968
   9  -4 -27  9.2755  4.9113
  -9  -4  27  11.926   6.278
   9  -4 -26  5.1310  5.9199
  -9  -4  26  -1.229   8.375
  -9  -4  26  1.0734  1.9377
   9  -4 -25  48.246   8.632
  -9  -4  25  38.452  13.728
  -9  -4  25  37.255  10.623
   9  -4 -24  8.6615  3.7962
  -9  -4  24  3.8495  5.4784
  -9  -4  24  17.895   6.091
   9  -4 -23  27.590   8.024
  -9  -4  23  45.552   9.705
  -9  -4  23  43.587   9.989
   9  -4 -22  3.8182  5.8642
  -9  -4  22  -7.044   8.468
  -9  -4  22  17.056   7.106
   9  -4 -21  72.733  11.350
  -9  -4  21  85.129  18.055
  -9  -4  21  94.024  15.964
   9  -4 -20  12.743   5.100
  -9  -4  20  6.5111  8.1898
  -9  -4  20  13.758   5.716
   9  -4 -19  159.20   11.26
  -9  -4  19  133.03   34.36
  -9  -4  19  150.32   24.98
   9  -4 -18  8.8311  2.8261
  -9  -4  18 -0.9446  7.8175
  -9  -4  18  0.2133  3.3808
   9  -4 -17  27.105   8.906
  -9  -4  17  17.213   7.612
  -9  -4  17  24.394  11.325
   9  -4 -16  36.861   8.055
  -9  -4  16  39.163  11.485
  -9  -4  16  18.876   6.529
   9  -4 -15  15.255   6.762
  -9  -4  15  14.490  10.150
  -9  -4  15  3.1994  3.6416
   9  -4 -14  14.415   7.333
  -9  -4  14  6.7307  7.3022
  -9  -4  14  13.945   5.671
   9  -4 -13  85.158  39.377
  -9  -4  13  70.024  19.669
  -9  -4  13  91.179  16.777
   9  -4 -12  3.8037  4.8598
  -9  -4  12  -2.892   6.531
  -9  -4  12  5.0667  4.9108
   9  -4 -11  7.0945  5.0529
  -9  -4  11  2.7343  6.1309
  -9  -4  11  10.122   5.042
   9  -4 -10  12.912   7.320
  -9  -4  10  5.6448  5.8105
  -9  -4  10  4.4191  4.4315
   9  -4  -9  -4.662   4.564
  -9  -4   9  1.8468  5.5796
  -9  -4   9  6.5213  4.1663
   9  -4  -8  19.790   6.636
  -9  -4   8  26.774  12.526
  -9  -4   8  15.024   7.312
   9  -4  -7  34.807   7.414
  -9  -4   7  21.434   9.351
  -9  -4   7  25.488   9.149
   9  -4  -6  16.588   7.559
  -9  -4   6  14.658   7.209
  -9  -4   6  21.149   8.343
   9  -4  -5  43.370   8.826
  -9  -4   5  39.552  11.941
  -9  -4   5  44.918   9.491
   9  -4  -4  10.908   6.520
  -9  -4   4  24.215   8.961
  -9  -4   4  14.576   6.304
   9  -4  -3  17.181   8.641
  -9  -4   3  11.977   7.140
  -9  -4   3  10.051   5.647
   9  -4  -2  65.816   8.619
  -9  -4   2  46.229   9.466
  -9  -4   2  72.356  11.076
   9  -4  -1  76.673   8.483
  -9  -4   1  63.017  10.145
  -9  -4   1  93.244  13.933
   9  -4   0  42.522  10.186
  -9  -4   0  10.154   4.353
  -9  -4   0  29.294  10.264
   9  -4   1  40.155  10.435
  -9  -4  -1  32.468   6.337
  -9  -4  -1  61.298  13.044
   9  -4   2  4.4070  5.1666
  -9  -4  -2 -0.1690  1.7384
  -9  -4  -2  6.2525  3.5479
   9  -4   3  9.3901  4.8331
  -9  -4  -3  9.6347  4.0327
  -9  -4  -3  10.290   6.152
   9  -4   4  43.356  11.385
  -9  -4  -4  15.402   3.552
  -9  -4  -4  35.226   8.829
  -9  -4  -5  110.00    5.74
  -9  -4  -5  130.26   14.39
  -9  -4  -6  189.73   24.25
   9  -4   7  1.4542  3.3836
  -9  -4  -7  0.5592  3.0673
   9  -4   8  14.076   7.186
  -9  -4  -8  21.930   9.014
   9  -4   9  19.880   6.934
  -9  -4  -9  11.075   6.464
   9  -4  10  41.834   8.821
  -9  -4 -10  34.561  11.641
   9  -4  11  20.464   7.279
  -9  -4 -11  29.283   8.328
   9  -4  12  11.033   6.873
  -9  -4 -12  6.8024  3.3749
   9  -4  14  179.49   23.88
   9  -4  15 -0.3017  2.5844
   9  -4  16  16.767   7.321
   9  -4  17  14.438   6.049
   9  -4  18  26.692   9.994
   9  -4  19  -4.226   4.404
   9  -4  20  52.285  12.430
   9  -4  21  -1.012   4.510
   9  -4  22  19.606   7.955
   9  -4  23  0.8095  2.8983
   9  -5 -32  5.8128  2.9460
  -9  -5  32  5.7476  9.3935
   9  -5 -31  4.7263  4.1150
  -9  -5  31  6.9799  8.7178
[truncated: 498,890 more chars]
