# Supplementary material for: Dual-radical-based molecular anisotropy and synergy effect of semi-conductivity and valence tautomerization in a photoswitchable coordination polymer
Source: Natl Sci Rev. 2023 Feb 23;10(6):nwad047. doi: 10.1093/nsr/nwad047 (PMC10354699; doi:10.1093/nsr/nwad047)
Supplement: nwad047_Supplemental_Files [file nwad047_supplemental_files.zip › open-form complex.cif]

data_111
_audit_creation_date               2022-08-13
_audit_creation_method
;
Olex2 1.5
(compiled 2021.12.09 svn.r5202d8cf for OlexSys, GUI svn.r6439)
;
_shelx_SHELXL_version_number       '2018/3'
_audit_contact_author_address      ?
_audit_contact_author_email        ?
_audit_contact_author_name         ''
_audit_contact_author_phone        ?
_publ_contact_author_id_orcid      ?
_publ_section_references
;
Bourhis, L.J., Dolomanov, O.V., Gildea, R.J., Howard, J.A.K., Puschmann, H.
 (2015). Acta Cryst. A71, 59-75.

Dolomanov, O.V., Bourhis, L.J., Gildea, R.J, Howard, J.A.K. & Puschmann, H.
 (2009), J. Appl. Cryst. 42, 339-341.

Sheldrick, G.M. (2015). Acta Cryst. C71, 3-8.
;
_chemical_name_common              ?
_chemical_name_systematic          ?
_chemical_formula_moiety           'C53 H56 Co F6 N2 O4 S2, 0.3[H2O], 3[CH3CN]'
_chemical_formula_sum              'C53 H56 Co F6 N2 O4 S2'
_chemical_formula_weight           1022.04
_chemical_melting_point            ?
loop_
  _atom_type_symbol
  _atom_type_description
  _atom_type_scat_dispersion_real
  _atom_type_scat_dispersion_imag
  _atom_type_scat_source
 'C' 'C' 0.0033 0.0016 'International Tables Vol C Tables 4.2.6.8 and 6.1.1.4'
 'H' 'H' 0.0000 0.0000 'International Tables Vol C Tables 4.2.6.8 and 6.1.1.4'
 'Co' 'Co' 0.3494 0.9721 'International Tables Vol C Tables 4.2.6.8 and 6.1.1.4'
 'F' 'F' 0.0171 0.0103 'International Tables Vol C Tables 4.2.6.8 and 6.1.1.4'
 'N' 'N' 0.0061 0.0033 'International Tables Vol C Tables 4.2.6.8 and 6.1.1.4'
 'O' 'O' 0.0106 0.0060 'International Tables Vol C Tables 4.2.6.8 and 6.1.1.4'
 'S' 'S' 0.1246 0.1234 'International Tables Vol C Tables 4.2.6.8 and 6.1.1.4'

_shelx_space_group_comment
;
The symmetry employed for this shelxl refinement is uniquely defined
by the following loop, which should always be used as a source of
symmetry information in preference to the above space-group names.
They are only intended as comments.
;
_space_group_crystal_system        'hexagonal'
_space_group_IT_number             176
_space_group_name_H-M_alt          'P 63/m'
_space_group_name_Hall             '-P 6c'
loop_
  _space_group_symop_operation_xyz
 'x, y, z'
 '-y, x-y, z'
 '-x+y, -x, z'
 '-x, -y, z+1/2'
 'y, -x+y, z+1/2'
 'x-y, x, z+1/2'
 '-x, -y, -z'
 'y, -x+y, -z'
 'x-y, x, -z'
 'x, y, -z-1/2'
 '-y, x-y, -z-1/2'
 '-x+y, -x, -z-1/2'

_cell_length_a                     25.600(3)
_cell_length_b                     25.600(3)
_cell_length_c                     31.061(6)
_cell_angle_alpha                  90
_cell_angle_beta                   90
_cell_angle_gamma                  120
_cell_volume                       17629(5)
_cell_formula_units_Z              12
_cell_measurement_reflns_used      19729
_cell_measurement_temperature      293(2)
_cell_measurement_theta_max        27.5126
_cell_measurement_theta_min        3.0527
_shelx_estimated_absorpt_T_max     0.959
_shelx_estimated_absorpt_T_min     0.920
_exptl_absorpt_coefficient_mu      0.422
_exptl_absorpt_correction_T_max    1.0000
_exptl_absorpt_correction_T_min    0.7822
_exptl_absorpt_correction_type     multi-scan
_exptl_absorpt_process_details
;
CrysAlisPro 1.171.40.53 (Rigaku Oxford Diffraction, 2019)
Empirical absorption correction using spherical harmonics,
 implemented in SCALE3 ABSPACK scaling algorithm.
;
_exptl_absorpt_special_details     ?
_exptl_crystal_colour              colourless
_exptl_crystal_colour_lustre       .
_exptl_crystal_colour_modifier     .
_exptl_crystal_colour_primary      colourless
_exptl_crystal_density_diffrn      1.155
_exptl_crystal_density_meas        ?
_exptl_crystal_density_method      ?
_exptl_crystal_description         prism
_exptl_crystal_F_000               6396
_exptl_crystal_size_max            0.2
_exptl_crystal_size_mid            0.1
_exptl_crystal_size_min            0.1
_exptl_transmission_factor_max     ?
_exptl_transmission_factor_min     ?
_diffrn_reflns_av_R_equivalents    0.0460
_diffrn_reflns_av_unetI/netI       0.0744
_diffrn_reflns_Laue_measured_fraction_full  0.972
_diffrn_reflns_Laue_measured_fraction_max  0.972
_diffrn_reflns_limit_h_max         30
_diffrn_reflns_limit_h_min         -10
_diffrn_reflns_limit_k_max         16
_diffrn_reflns_limit_k_min         -18
_diffrn_reflns_limit_l_max         29
_diffrn_reflns_limit_l_min         -36
_diffrn_reflns_number              33263
_diffrn_reflns_point_group_measured_fraction_full  0.972
_diffrn_reflns_point_group_measured_fraction_max  0.972
_diffrn_reflns_theta_full          25.026
_diffrn_reflns_theta_max           25.026
_diffrn_reflns_theta_min           4.006
_diffrn_ambient_temperature        293(2)
_diffrn_detector_area_resol_mean   ?
_diffrn_measured_fraction_theta_full  0.972
_diffrn_measured_fraction_theta_max  0.972
_diffrn_measurement_device_type    'CCD plate'
_diffrn_measurement_method         ?
_diffrn_radiation_type             MoK\a
_diffrn_radiation_wavelength       0.71073
_diffrn_source                     ?
_reflns_Friedel_coverage           0.000
_reflns_Friedel_fraction_full      .
_reflns_Friedel_fraction_max       .
_reflns_number_gt                  6518
_reflns_number_total               10305
_reflns_special_details
;
 Reflections were merged by SHELXL according to the crystal
 class for the calculation of statistics and refinement.
 
 Structure factors included contributions from the .fab file.
 
 _reflns_Friedel_fraction is defined as the number of unique
 Friedel pairs measured divided by the number that would be
 possible theoretically, ignoring centric projections and
 systematic absences.
;
_reflns_threshold_expression       'I > 2\s(I)'
_computing_cell_refinement         ?
_computing_data_collection         ?
_computing_data_reduction          ?
_computing_molecular_graphics      'Olex2 1.5 (Dolomanov et al., 2009)'
_computing_publication_material    'Olex2 1.5 (Dolomanov et al., 2009)'
_computing_structure_refinement    'SHELXL 2018/3 (Sheldrick, 2015)'
_computing_structure_solution      'olex2.solve 1.5 (Bourhis et al., 2015)'
_refine_diff_density_max           1.150
_refine_diff_density_min           -0.689
_refine_diff_density_rms           0.072
_refine_ls_extinction_coef         .
_refine_ls_extinction_method       none
_refine_ls_goodness_of_fit_ref     1.078
_refine_ls_hydrogen_treatment      constr
_refine_ls_matrix_type             full
_refine_ls_number_parameters       889
_refine_ls_number_reflns           10305
_refine_ls_number_restraints       972
_refine_ls_R_factor_all            0.1503
_refine_ls_R_factor_gt             0.1066
_refine_ls_restrained_S_all        1.064
_refine_ls_shift/su_max            0.000
_refine_ls_shift/su_mean           0.000
_refine_ls_structure_factor_coef   Fsqd
_refine_ls_weighting_details      
 'w=1/[\s^2^(Fo^2^)+(0.1573P)^2^+19.4667P] where P=(Fo^2^+2Fc^2^)/3'
_refine_ls_weighting_scheme        calc
_refine_ls_wR_factor_gt            0.2737
_refine_ls_wR_factor_ref           0.3168
_refine_special_details            ?
_olex2_refinement_description
;
1. Restrained distances
 C26A-C27 \\sim C26-C27
 with sigma of 0.02
 C67-C48 \\sim C67-C54 \\sim C54-C48
 with sigma of 0.02
 F5A-C26A \\sim F5-C26 \\sim F6A-C26A \\sim F6-C26 \\sim F3-C25 \\sim F4-C25
\\sim F4A-C25A \\sim F3A-C25A
 \\sim F1-C24 \\sim F2-C24 \\sim F2A-C24A \\sim F1A-C24A
 with sigma of 0.02
 C26A-C25A \\sim C26-C25
 with sigma of 0.02
 C24-C25 \\sim C24A-C25A
 with sigma of 0.02
 C24-C23 \\sim C23-C24A
 with sigma of 0.02
 F1A-F3A \\sim F3A-F5A
 with sigma of 0.02
 F6A-F5A \\sim F3A-F4A \\sim F1A-F2A
 with sigma of 0.02
 C60-C41 \\sim C60A-C41
 with sigma of 0.02
 C63A-C60A \\sim C63-C60 \\sim C62-C60 \\sim C61-C60 \\sim C61A-C60A \\sim
C62A-C60A
 with sigma of 0.02
 C63-C61 \\sim C62-C61 \\sim C63-C62 \\sim C63A-C61A \\sim C62A-C61A \\sim
C63A-C62A
 with sigma of 0.02
 C66-C46 \\sim C52-C46 \\sim C66-C52
 with sigma of 0.02
2. Restrained planarity
 C44, C4, C5, C6, C47, C1, C2, C3
 with sigma of 0.02
3. Uiso/Uaniso restraints and constraints
F5 \\sim F2 \\sim F1 \\sim F6 \\sim F4 \\sim F3 \\sim C25 \\sim C24 \\sim C26
\\sim F5A \\sim F2A \\sim F1A \\sim F6A \\sim F4A \\sim F3A \\sim C25A \\sim
C24A \\sim C26A: within 2A with sigma of 0.01 and sigma for terminal atoms of
0.02 within 2A
C63 \\sim C61 \\sim C60 \\sim C62 \\sim C61A \\sim C60A \\sim C63A \\sim C62A
\\sim C41: within 2A with sigma of 0.01 and sigma for terminal atoms of 0.02
within 2A
C52 \\sim C46: within 2A with sigma of 0.01 and sigma for terminal atoms of
0.02 within 2A
Uanis(C2) \\sim Ueq: with sigma of 0.01 and sigma for terminal atoms of 0.02
4. Rigid body (RIGU) restrains
 O1, C2, C3, C1, C4, C6, C5, C47, C44, C54, C48, C52, C46, C67, C66, O2, Co1
 with sigma for 1-2 distances of 0.001 and sigma for 1-3 distances of 0.002
 O2, O1, C2, C3, C1, C4, C6, C5, C47, C44, C54, C48, C52, C46, C67, C66
 with sigma for 1-2 distances of 0.001 and sigma for 1-3 distances of 0.002
 C27, C26A, F5A, F6A, F3A, C25A, F4A, F1A, F2A, C24A
 with sigma for 1-2 distances of 0.01 and sigma for 1-3 distances of 0.02
 C27, F5, F6, C26, F3, C25, F4, C24, F1, F2
 with sigma for 1-2 distances of 0.01 and sigma for 1-3 distances of 0.02
 C41, C60, C63, C62, C61
 with sigma for 1-2 distances of 0.01 and sigma for 1-3 distances of 0.02
 C41, C60A, C61A, C62A, C63A
 with sigma for 1-2 distances of 0.01 and sigma for 1-3 distances of 0.02
 O4, O3, C8, C45, C50, C51, C7, C9, C12, C10, C11, C53, C55, C49, C65, C64, Co1
 with sigma for 1-2 distances of 0.001 and sigma for 1-3 distances of 0.002
5. Others
 Sof(F5A)=Sof(F2A)=Sof(F1A)=Sof(F6A)=Sof(F4A)=Sof(F3A)=Sof(C25A)=Sof(C24A)=
 Sof(C26A)=1-FVAR(1)
 Sof(F5)=Sof(F2)=Sof(F1)=Sof(F6)=Sof(F4)=Sof(F3)=Sof(C25)=Sof(C24)=Sof(C26)=
 FVAR(1)
 Sof(C61A)=Sof(H61D)=Sof(H61E)=Sof(H61F)=Sof(C60A)=Sof(C63A)=Sof(H63D)=
 Sof(H63E)=Sof(H63F)=Sof(C62A)=Sof(H62D)=Sof(H62E)=Sof(H62F)=1-FVAR(2)
 Sof(C63)=Sof(H63A)=Sof(H63B)=Sof(H63C)=Sof(C61)=Sof(H61A)=Sof(H61B)=Sof(H61C)=
 Sof(C60)=Sof(C62)=Sof(H62A)=Sof(H62B)=Sof(H62C)=FVAR(2)
 Fixed Sof: O2(0.25) O4(0.5) O1(0.5) O3(0.5) C2(0.5) C3(0.5) H3(0.25) C1(0.5)
 C45(0.5) H45A(0.5) H45B(0.5) H45C(0.5) C50(0.5) C51(0.5) H51A(0.5) H51B(0.5)
 H51C(0.5) C4(0.5) C6(0.5) C5(0.5) H5(0.5) C47(0.5) C44(0.25) C54(0.5)
 H54A(0.5) H54B(0.5) H54C(0.5) C48(0.5) H48A(0.5) H48B(0.5) H48C(0.5) C52(0.5)
 H52A(0.5) H52B(0.5) H52C(0.5) C11(0.5) C12(0.5) H12(0.5) C7(0.5) C8(0.5)
 C9(0.5) C10(0.5) H10(0.5) C53(0.5) C55(0.5) H55A(0.5) H55B(0.5) H55C(0.5)
 C49(0.5) H49A(0.5) H49B(0.5) H49C(0.5) C46(0.5) H46A(0.5) H46B(0.5) H46C(0.25)
 C65(0.5) H65A(0.5) H65B(0.5) H65C(0.5) C64(0.5) H64A(0.5) H64B(0.5) H64C(0.5)
 C67(0.5) H67A(0.5) H67B(0.5) H67C(0.5) C66(0.5) H66A(0.5) H66B(0.5) H66C(0.5)
6.a Riding coordinates:
 C54(H54A,H54B,H54C)
6.b Aromatic/amide H refined with riding coordinates:
 C19(H19), C31(H31), C15(H15), C13(H13), C14(H14), C16(H16), C3(H3), C35(H35),
 C34(H34), C37(H37), C36(H36), C40(H40), C5(H5), C42(H42), C12(H12), C10(H10)
6.c Fitted hexagon refined as free rotating group:
 C11(C12,C7,C8,C9,C10)
6.d Idealised Me refined as rotating group:
 C22(H22A,H22B,H22C), C30(H30A,H30B,H30C), C45(H45A,H45B,H45C), C51(H51A,H51B,
 H51C), C58(H58A,H58B,H58C), C57(H57A,H57B,H57C), C48(H48A,H48B,H48C), C59(H59A,
 H59B,H59C), C52(H52A,H52B,H52C), C63(H63A,H63B,H63C), C61(H61A,H61B,H61C),
 C55(H55A,H55B,H55C), C49(H49A,H49B,H49C), C46(H46A,H46B,H46C), C62(H62A,H62B,
 H62C), C61A(H61D,H61E,H61F), C63A(H63D,H63E,H63F), C62A(H62D,H62E,H62F),
 C65(H65A,H65B,H65C), C64(H64A,H64B,H64C), C67(H67A,H67B,H67C), C66(H66A,H66B,
 H66C)
;
_atom_sites_solution_hydrogens     mixed
_atom_sites_solution_primary       iterative
_atom_sites_solution_secondary     ?
loop_
  _atom_site_label
  _atom_site_type_symbol
  _atom_site_fract_x
  _atom_site_fract_y
  _atom_site_fract_z
  _atom_site_U_iso_or_equiv
  _atom_site_adp_type
  _atom_site_occupancy
  _atom_site_site_symmetry_order
  _atom_site_calc_flag
  _atom_site_refinement_flags_posn
  _atom_site_refinement_flags_adp
  _atom_site_refinement_flags_occupancy
  _atom_site_disorder_assembly
  _atom_site_disorder_group
 Co1 Co 0.03398(6) 0.30012(5) 0.250000 0.0711(4) Uani 1 2 d S T P . .
 Co2 Co 0.500000 0.500000 0.500000 0.0939(5) Uani 1 2 d S . P . .
 S2 S 0.23616(7) 0.35320(8) 0.63626(5) 0.0770(5) Uani 1 1 d . . . . .
 S1 S 0.08633(9) 0.36263(7) 0.48059(5) 0.0832(5) Uani 1 1 d . . . . .
 O2 O -0.0485(3) 0.2436(3) 0.2503(12) 0.0707(17) Uani 0.5 1 d . . P A -1
 O4 O 0.0535(3) 0.2368(3) 0.246(2) 0.066(7) Uani 0.5 1 d . . P A -1
 O1 O 0.0151(3) 0.3623(3) 0.254(4) 0.068(11) Uani 0.5 1 d . . P A -1
 F5 F 0.0669(5) 0.1576(4) 0.6439(2) 0.084(2) Uani 0.641(5) 1 d D U P B 1
 O3 O 0.1184(3) 0.3542(3) 0.249(2) 0.087(3) Uani 0.5 1 d . . P A -1
 N1 N 0.0377(2) 0.3013(2) 0.31208(16) 0.0716(13) Uani 1 1 d . . . . .
 O6 O 0.5132(2) 0.5645(2) 0.53656(16) 0.0971(14) Uani 1 1 d . . . . .
 F2 F -0.0081(6) 0.1266(5) 0.5059(3) 0.153(4) Uani 0.641(5) 1 d D U P B 1
 O5 O 0.4690(2) 0.5319(3) 0.45895(16) 0.0985(15) Uani 1 1 d . . . . .
 F1 F -0.0530(4) 0.1572(5) 0.5455(4) 0.130(4) Uani 0.641(5) 1 d D U P B 1
 F6 F 0.1011(2) 0.1338(2) 0.58683(18) 0.0745(15) Uani 0.641(5) 1 d D U P B 1
 N2 N 0.4201(3) 0.4506(3) 0.52501(19) 0.0916(17) Uani 1 1 d . . . . .
 F4 F -0.0139(3) 0.0613(3) 0.5760(2) 0.093(2) Uani 0.641(5) 1 d D U P B 1
 C20 C 0.0637(2) 0.2634(2) 0.51655(17) 0.0585(13) Uani 1 1 d . . . . .
 C19 C 0.0561(2) 0.2524(3) 0.47172(17) 0.0598(13) Uani 1 1 d . . . . .
 H19 H 0.045089 0.214937 0.459754 0.072 Uiso 1 1 calc R U . . .
 C18 C 0.0663(3) 0.3006(3) 0.44759(18) 0.0670(14) Uani 1 1 d . . . . .
 C17 C 0.0575(3) 0.3016(3) 0.40077(18) 0.0690(15) Uani 1 1 d . . . . .
 C31 C 0.1950(3) 0.2974(3) 0.56454(19) 0.0666(14) Uani 1 1 d . . . . .
 H31 H 0.191805 0.286191 0.535755 0.080 Uiso 1 1 calc R U . . .
 C23 C 0.0538(2) 0.2162(2) 0.54783(18) 0.0630(14) Uani 1 1 d D . . . .
 C15 C 0.0639(3) 0.3531(3) 0.3344(2) 0.0752(16) Uani 1 1 d . . . . .
 H15 H 0.076090 0.389141 0.319827 0.090 Uiso 1 1 calc R U . . .
 C32 C 0.2467(3) 0.3426(3) 0.58275(17) 0.0688(15) Uani 1 1 d . . . . .
 F3 F -0.0371(3) 0.1231(4) 0.6086(2) 0.0965(19) Uani 0.641(5) 1 d D U P B 1
 C13 C 0.0201(3) 0.2496(3) 0.33393(18) 0.0728(16) Uani 1 1 d . . . . .
 H13 H 0.000564 0.213332 0.318930 0.087 Uiso 1 1 calc R U . . .
 C14 C 0.0296(3) 0.2481(3) 0.37717(19) 0.0723(16) Uani 1 1 d . . . . .
 H14 H 0.017541 0.211400 0.390785 0.087 Uiso 1 1 calc R U . . .
 C21 C 0.0788(3) 0.3212(3) 0.52637(19) 0.0705(15) Uani 1 1 d . . . . .
 C28 C 0.1467(2) 0.2694(3) 0.59468(18) 0.0668(14) Uani 1 1 d . . . . .
 C2 C -0.0807(4) 0.2725(4) 0.251(3) 0.068(3) Uani 0.5 1 d . U P A -1
 C16 C 0.0735(3) 0.3550(3) 0.3784(2) 0.0744(16) Uani 1 1 d . . . . .
 H16 H 0.090539 0.391590 0.393073 0.089 Uiso 1 1 calc R U . . .
 C29 C 0.1623(3) 0.2958(3) 0.63526(19) 0.0740(16) Uani 1 1 d . . . . .
 C3 C -0.1424(4) 0.2426(4) 0.251(2) 0.074(2) Uani 0.5 1 d . . P A -1
 H3 H -0.164087 0.200652 0.250041 0.089 Uiso 0.5 1 calc R U P A -1
 C27 C 0.0865(3) 0.2188(3) 0.58173(19) 0.0677(14) Uani 1 1 d D . . . .
 C35 C 0.4132(3) 0.4502(3) 0.5676(2) 0.088(2) Uani 1 1 d . . . . .
 H35 H 0.446874 0.473888 0.584558 0.105 Uiso 1 1 calc R U . . .
 C33 C 0.3071(3) 0.3799(3) 0.56251(19) 0.0741(16) Uani 1 1 d . . . . .
 C22 C 0.0847(3) 0.3498(3) 0.5705(2) 0.0864(19) Uani 1 1 d . . . . .
 H22A H 0.126334 0.370741 0.579034 0.130 Uiso 1 1 calc R U . . .
 H22B H 0.061414 0.318949 0.591127 0.130 Uiso 1 1 calc R U . . .
 H22C H 0.070189 0.377844 0.568992 0.130 Uiso 1 1 calc R U . . .
 C34 C 0.3577(3) 0.4158(3) 0.5874(2) 0.0789(18) Uani 1 1 d . . . . .
 H34 H 0.354406 0.416811 0.617187 0.095 Uiso 1 1 calc R U . . .
 C30 C 0.1238(3) 0.2829(3) 0.6744(2) 0.094(2) Uani 1 1 d . . . . .
 H30A H 0.136814 0.265393 0.696278 0.141 Uiso 1 1 calc R U . . .
 H30B H 0.082493 0.255276 0.667180 0.141 Uiso 1 1 calc R U . . .
 H30C H 0.127390 0.319807 0.684995 0.141 Uiso 1 1 calc R U . . .
 C1 C -0.0452(5) 0.3369(4) 0.252(2) 0.073(4) Uani 0.5 1 d . . P A -1
 C45 C 0.0530(12) 0.1289(10) 0.2888(10) 0.077(5) Uani 0.5 1 d . . P A -1
 H45A H 0.029679 0.085628 0.288369 0.115 Uiso 0.5 1 calc R U P A -1
 H45B H 0.026618 0.145206 0.285938 0.115 Uiso 0.5 1 calc R U P A -1
 H45C H 0.074583 0.142041 0.315510 0.115 Uiso 0.5 1 calc R U P A -1
 C25 C 0.0029(5) 0.1196(5) 0.5817(4) 0.082(2) Uani 0.641(5) 1 d D U P B 1
 C24 C -0.0013(5) 0.1549(5) 0.5438(4) 0.086(3) Uani 0.641(5) 1 d D U P B 1
 C39 C 0.4926(3) 0.5965(4) 0.5172(3) 0.090(2) Uani 1 1 d . . . . .
 C50 C 0.1005(4) 0.1521(5) 0.2492(13) 0.081(2) Uani 0.5 1 d . . P A -1
 C37 C 0.3711(4) 0.4162(4) 0.5004(2) 0.097(2) Uani 1 1 d . . . . .
 H37 H 0.375463 0.416320 0.470714 0.117 Uiso 1 1 calc R U . . .
 C36 C 0.3154(3) 0.3814(3) 0.5181(2) 0.092(2) Uani 1 1 d . . . . .
 H36 H 0.282494 0.358361 0.500278 0.111 Uiso 1 1 calc R U . . .
 C51 C 0.1399(5) 0.1216(6) 0.2480(18) 0.099(4) Uani 0.5 1 d . . P A -1
 H51A H 0.162546 0.130195 0.274247 0.149 Uiso 0.5 1 calc R U P A -1
 H51B H 0.167089 0.136904 0.224014 0.149 Uiso 0.5 1 calc R U P A -1
 H51C H 0.114302 0.078730 0.245029 0.149 Uiso 0.5 1 calc R U P A -1
 C38 C 0.4704(3) 0.5815(4) 0.4751(3) 0.094(2) Uani 1 1 d . . . . .
 C4 C -0.1725(5) 0.2747(4) 0.2509(14) 0.086(3) Uani 0.5 1 d . . P A -1
 C6 C -0.0760(5) 0.3711(5) 0.2526(13) 0.085(3) Uani 0.5 1 d . . P A -1
 C40 C 0.4934(3) 0.6455(4) 0.5379(3) 0.107(3) Uani 1 1 d . . . . .
 H40 H 0.506408 0.654605 0.566248 0.129 Uiso 1 1 calc R U . . .
 C5 C -0.1382(5) 0.3372(5) 0.2518(13) 0.100(4) Uani 0.5 1 d . . P A -1
 H5 H -0.159105 0.358206 0.251977 0.120 Uiso 0.5 1 calc R U P A -1
 C26 C 0.0670(4) 0.1568(4) 0.6004(3) 0.071(2) Uani 0.641(5) 1 d D U P B 1
 C43 C 0.4510(3) 0.6154(4) 0.4512(3) 0.111(3) Uani 1 1 d . . . . .
 C47 C -0.0419(6) 0.4379(5) 0.2535(19) 0.097(5) Uani 0.5 1 d . . P A -1
 C58 C 0.3712(4) 0.5334(4) 0.4034(3) 0.114(3) Uani 1 1 d . . . . .
 H58A H 0.382673 0.505262 0.413832 0.171 Uiso 1 1 calc R U . . .
 H58B H 0.357334 0.523575 0.374233 0.171 Uiso 1 1 calc R U . . .
 H58C H 0.339535 0.531409 0.421091 0.171 Uiso 1 1 calc R U . . .
 C44 C -0.2438(5) 0.2397(6) 0.250(3) 0.113(3) Uani 0.5 1 d . . P A -1
 C54 C -0.0007(13) 0.4587(15) 0.2963(12) 0.109(9) Uani 0.5 1 d D . P A -1
 H54A H -0.026381 0.446261 0.321132 0.163 Uiso 0.5 1 d R U P A -1
 H54B H 0.024609 0.501811 0.296462 0.163 Uiso 0.5 1 d R U P A -1
 H54C H 0.024029 0.440301 0.296762 0.163 Uiso 0.5 1 d R U P A -1
 C56 C 0.4266(3) 0.5982(4) 0.4051(3) 0.117(3) Uani 1 1 d . . . . .
 C41 C 0.4750(4) 0.6798(4) 0.5162(4) 0.127(3) Uani 1 1 d D U . . .
 C42 C 0.4551(4) 0.6657(5) 0.4733(4) 0.143(4) Uani 1 1 d . . . . .
 H42 H 0.444130 0.690496 0.458798 0.171 Uiso 1 1 calc R U . . .
 C57 C 0.4047(5) 0.6413(5) 0.3871(4) 0.166(5) Uani 1 1 d . . . . .
 H57A H 0.369860 0.635212 0.402852 0.249 Uiso 1 1 calc R U . . .
 H57B H 0.394438 0.632491 0.357173 0.249 Uiso 1 1 calc R U . . .
 H57C H 0.436348 0.682401 0.390082 0.249 Uiso 1 1 calc R U . . .
 C48 C -0.0845(7) 0.4649(6) 0.2598(11) 0.119(9) Uani 0.5 1 d D . P A -1
 H48A H -0.108808 0.457399 0.234477 0.178 Uiso 0.5 1 calc R U P A -1
 H48B H -0.060661 0.507561 0.264543 0.178 Uiso 0.5 1 calc R U P A -1
 H48C H -0.110226 0.446183 0.284189 0.178 Uiso 0.5 1 calc R U P A -1
 C59 C 0.4753(4) 0.6018(6) 0.3755(3) 0.160(5) Uani 1 1 d . . . . .
 H59A H 0.507909 0.642754 0.374053 0.240 Uiso 1 1 calc R U . . .
 H59B H 0.458928 0.588449 0.347197 0.240 Uiso 1 1 calc R U . . .
 H59C H 0.490066 0.576512 0.386432 0.240 Uiso 1 1 calc R U . . .
 C52 C -0.2634(17) 0.1874(15) 0.2866(13) 0.195(12) Uani 0.5 1 d D . P A -1
 H52A H -0.263358 0.153075 0.274289 0.292 Uiso 0.5 1 calc R U P A -1
 H52B H -0.303110 0.175699 0.296989 0.292 Uiso 0.5 1 calc R U P A -1
 H52C H -0.235309 0.202703 0.310142 0.292 Uiso 0.5 1 calc R U P A -1
 C11 C 0.2362(3) 0.3144(4) 0.2611(8) 0.117(8) Uani 0.5 1 d G . P A -1
 C12 C 0.2091(3) 0.3493(2) 0.2550(14) 0.138(8) Uani 0.5 1 d G . P A -1
 H12 H 0.232505 0.391163 0.254952 0.166 Uiso 0.5 1 calc R U P A -1
 C7 C 0.1471(3) 0.3216(3) 0.2490(16) 0.085(2) Uani 0.5 1 d G . P A -1
 C8 C 0.1122(2) 0.2591(3) 0.2491(13) 0.074(2) Uani 0.5 1 d G . P A -1
 C9 C 0.1392(3) 0.2242(2) 0.2552(8) 0.083(4) Uani 0.5 1 d G . P A -1
 C10 C 0.2012(3) 0.2519(4) 0.2612(5) 0.100(7) Uani 0.5 1 d G . P A -1
 H10 H 0.219355 0.228535 0.265267 0.120 Uiso 0.5 1 calc R U P A -1
 C63 C 0.4484(9) 0.7662(10) 0.5219(8) 0.136(6) Uani 0.452(10) 1 d D U P C 1
 H63A H 0.482344 0.794658 0.505226 0.205 Uiso 0.452(10) 1 calc R U P C 1
 H63B H 0.435978 0.787518 0.540964 0.205 Uiso 0.452(10) 1 calc R U P C 1
 H63C H 0.415723 0.740998 0.503034 0.205 Uiso 0.452(10) 1 calc R U P C 1
 C61 C 0.5298(8) 0.7706(10) 0.5707(8) 0.132(6) Uani 0.452(10) 1 d D U P C 1
 H61A H 0.541225 0.748395 0.589629 0.197 Uiso 0.452(10) 1 calc R U P C 1
 H61B H 0.526511 0.800835 0.586783 0.197 Uiso 0.452(10) 1 calc R U P C 1
 H61C H 0.559820 0.789609 0.548651 0.197 Uiso 0.452(10) 1 calc R U P C 1
 C60 C 0.4668(7) 0.7260(7) 0.5492(6) 0.127(4) Uani 0.452(10) 1 d D U P C 1
 C53 C 0.3060(8) 0.3413(9) 0.2694(7) 0.138(6) Uani 0.5 1 d . . P A -1
 C55 C 0.3393(9) 0.4122(8) 0.2686(10) 0.188(12) Uani 0.5 1 d . . P A -1
 H55A H 0.333288 0.425517 0.241167 0.282 Uiso 0.5 1 calc R U P A -1
 H55B H 0.381677 0.428071 0.273359 0.282 Uiso 0.5 1 calc R U P A -1
 H55C H 0.323353 0.426200 0.290920 0.282 Uiso 0.5 1 calc R U P A -1
 C49 C 0.3187(10) 0.3257(11) 0.3142(9) 0.166(8) Uani 0.5 1 d . . P A -1
 H49A H 0.306467 0.344424 0.335607 0.248 Uiso 0.5 1 calc R U P A -1
 H49B H 0.361093 0.340001 0.317088 0.248 Uiso 0.5 1 calc R U P A -1
 H49C H 0.296581 0.282701 0.318070 0.248 Uiso 0.5 1 calc R U P A -1
 C46 C -0.2692(8) 0.2768(8) 0.2672(8) 0.164(10) Uani 0.5 1 d D . P A -1
 H46A H -0.256336 0.288151 0.296449 0.246 Uiso 0.5 1 calc R U P A -1
 H46B H -0.312494 0.253754 0.266225 0.246 Uiso 0.5 1 calc R U P A -1
 H46C H -0.255305 0.312470 0.249953 0.246 Uiso 0.5 1 calc R U P A -1
 C62 C 0.4197(8) 0.6972(9) 0.5872(7) 0.150(7) Uani 0.452(10) 1 d D U P C 1
 H62A H 0.380099 0.671846 0.575482 0.225 Uiso 0.452(10) 1 calc R U P C 1
 H62B H 0.419781 0.728749 0.603979 0.225 Uiso 0.452(10) 1 calc R U P C 1
 H62C H 0.430497 0.673593 0.605142 0.225 Uiso 0.452(10) 1 calc R U P C 1
 F5A F 0.0131(5) 0.1703(5) 0.6440(4) 0.112(4) Uani 0.359(5) 1 d D U P B 2
 F2A F 0.0206(4) 0.1268(5) 0.5061(4) 0.046(2) Uani 0.359(5) 1 d D U P B 2
 F1A F -0.0475(6) 0.1470(7) 0.5277(4) 0.061(3) Uani 0.359(5) 1 d D U P B 2
 F6A F 0.0770(8) 0.1417(8) 0.6325(6) 0.096(4) Uani 0.359(5) 1 d D U P B 2
 F4A F 0.0214(6) 0.0848(6) 0.5590(4) 0.103(3) Uani 0.359(5) 1 d D U P B 2
 F3A F -0.0545(5) 0.0741(6) 0.5952(4) 0.107(4) Uani 0.359(5) 1 d D U P B 2
 C25A C -0.0006(8) 0.1162(7) 0.5794(7) 0.084(3) Uani 0.359(5) 1 d D U P B 2
 C24A C 0.0060(7) 0.1521(7) 0.5390(6) 0.078(3) Uani 0.359(5) 1 d D U P B 2
 C26A C 0.0454(7) 0.1631(7) 0.6107(5) 0.086(3) Uani 0.359(5) 1 d D U P B 2
 C61A C 0.4978(8) 0.7488(8) 0.5768(5) 0.130(5) Uani 0.548(10) 1 d D U P C 2
 H61D H 0.464812 0.716851 0.592256 0.195 Uiso 0.548(10) 1 calc R U P C 2
 H61E H 0.504459 0.787007 0.587193 0.195 Uiso 0.548(10) 1 calc R U P C 2
 H61F H 0.533549 0.746219 0.581157 0.195 Uiso 0.548(10) 1 calc R U P C 2
 C60A C 0.4826(6) 0.7430(6) 0.5285(5) 0.136(4) Uani 0.548(10) 1 d D U P C 2
 C63A C 0.4212(7) 0.7382(8) 0.5200(7) 0.134(5) Uani 0.548(10) 1 d D U P C 2
 H63D H 0.416781 0.742512 0.489773 0.201 Uiso 0.548(10) 1 calc R U P C 2
 H63E H 0.418989 0.769503 0.535485 0.201 Uiso 0.548(10) 1 calc R U P C 2
 H63F H 0.389565 0.699569 0.529590 0.201 Uiso 0.548(10) 1 calc R U P C 2
 C62A C 0.5346(7) 0.7948(8) 0.5021(6) 0.177(9) Uani 0.548(10) 1 d D U P C 2
 H62D H 0.572206 0.808542 0.516896 0.265 Uiso 0.548(10) 1 calc R U P C 2
 H62E H 0.526895 0.827676 0.499145 0.265 Uiso 0.548(10) 1 calc R U P C 2
 H62F H 0.536741 0.780097 0.474134 0.265 Uiso 0.548(10) 1 calc R U P C 2
 C65 C 0.0679(13) 0.1340(15) 0.2094(12) 0.092(7) Uani 0.5 1 d . . P A -1
 H65A H 0.041730 0.091070 0.209302 0.138 Uiso 0.5 1 calc R U P A -1
 H65B H 0.095790 0.145516 0.185896 0.138 Uiso 0.5 1 calc R U P A -1
 H65C H 0.044230 0.153421 0.206442 0.138 Uiso 0.5 1 calc R U P A -1
 C64 C 0.3331(9) 0.3191(10) 0.2339(8) 0.163(8) Uani 0.5 1 d . . P A -1
 H64A H 0.309541 0.275930 0.231728 0.244 Uiso 0.5 1 calc R U P A -1
 H64B H 0.373894 0.330656 0.241323 0.244 Uiso 0.5 1 calc R U P A -1
 H64C H 0.332592 0.336853 0.206847 0.244 Uiso 0.5 1 calc R U P A -1
 C67 C -0.0022(14) 0.4660(18) 0.2158(12) 0.106(7) Uani 0.5 1 d D . P A -1
 H67A H 0.029251 0.455927 0.215852 0.159 Uiso 0.5 1 calc R U P A -1
 H67B H 0.015424 0.509041 0.217346 0.159 Uiso 0.5 1 calc R U P A -1
 H67C H -0.025366 0.451371 0.189853 0.159 Uiso 0.5 1 calc R U P A -1
 C66 C -0.2664(18) 0.2112(18) 0.2103(13) 0.181(11) Uani 0.5 1 d D . P A -1
 H66A H -0.268452 0.239072 0.190671 0.271 Uiso 0.5 1 calc R U P A -1
 H66B H -0.306058 0.177017 0.214252 0.271 Uiso 0.5 1 calc R U P A -1
 H66C H -0.240232 0.197889 0.198719 0.271 Uiso 0.5 1 calc R U P A -1

loop_
  _atom_site_aniso_label
  _atom_site_aniso_U_11
  _atom_site_aniso_U_22
  _atom_site_aniso_U_33
  _atom_site_aniso_U_23
  _atom_site_aniso_U_13
  _atom_site_aniso_U_12
 Co1 0.0882(8) 0.0812(8) 0.0585(7) 0.000 0.000 0.0532(7)
 Co2 0.0806(9) 0.1095(11) 0.0783(9) 0.0374(8) 0.0187(7) 0.0375(8)
 S2 0.0633(9) 0.0885(11) 0.0588(9) 0.0020(7) -0.0023(7) 0.0227(8)
 S1 0.1231(14) 0.0708(10) 0.0606(9) -0.0081(7) -0.0033(9) 0.0521(10)
 O2 0.085(4) 0.066(3) 0.071(4) -0.017(11) -0.025(10) 0.045(3)
 O4 0.079(3) 0.082(3) 0.05(2) 0.002(6) -0.009(8) 0.047(3)
 O1 0.092(3) 0.066(3) 0.06(3) -0.003(7) 0.004(7) 0.047(3)
 F5 0.103(5) 0.075(4) 0.070(4) 0.009(3) -0.001(3) 0.041(3)
 O3 0.128(5) 0.088(4) 0.054(7) -0.013(14) -0.003(13) 0.061(4)
 N1 0.089(3) 0.077(3) 0.063(3) -0.003(2) 0.002(2) 0.052(3)
 O6 0.096(3) 0.102(3) 0.082(3) 0.030(3) 0.019(2) 0.040(3)
 F2 0.166(8) 0.098(5) 0.088(5) -0.009(4) -0.019(6) -0.014(6)
 O5 0.082(3) 0.115(4) 0.084(3) 0.039(3) 0.019(2) 0.039(3)
 F1 0.063(4) 0.109(6) 0.183(9) 0.033(7) -0.029(6) 0.018(4)
 F6 0.070(3) 0.065(3) 0.092(4) 0.001(2) -0.012(3) 0.036(3)
 N2 0.076(4) 0.110(4) 0.078(4) 0.036(3) 0.016(3) 0.039(3)
 F4 0.079(4) 0.061(3) 0.113(5) 0.020(3) -0.009(4) 0.015(3)
 C20 0.050(3) 0.064(3) 0.057(3) -0.003(2) 0.002(2) 0.025(3)
 C19 0.057(3) 0.062(3) 0.059(3) -0.004(3) 0.001(2) 0.029(3)
 C18 0.074(4) 0.071(4) 0.062(3) -0.009(3) -0.004(3) 0.041(3)
 C17 0.083(4) 0.079(4) 0.059(3) -0.003(3) 0.004(3) 0.051(3)
 C31 0.067(4) 0.068(4) 0.061(3) 0.001(3) -0.008(3) 0.031(3)
 C23 0.054(3) 0.068(3) 0.063(3) -0.006(3) 0.002(2) 0.027(3)
 C15 0.092(4) 0.068(4) 0.071(4) 0.006(3) 0.001(3) 0.044(3)
 C32 0.068(4) 0.086(4) 0.056(3) 0.013(3) 0.003(3) 0.042(3)
 F3 0.069(3) 0.118(5) 0.095(4) 0.022(4) 0.021(3) 0.040(3)
 C13 0.092(4) 0.080(4) 0.054(3) -0.002(3) 0.006(3) 0.049(4)
 C14 0.087(4) 0.067(4) 0.066(4) -0.001(3) 0.004(3) 0.041(3)
 C21 0.073(4) 0.075(4) 0.065(4) -0.001(3) 0.003(3) 0.037(3)
 C28 0.059(3) 0.081(4) 0.058(3) -0.001(3) -0.004(3) 0.033(3)
 C2 0.088(3) 0.068(3) 0.060(7) 0.001(7) -0.007(8) 0.048(2)
 C16 0.089(4) 0.060(4) 0.076(4) -0.008(3) -0.004(3) 0.038(3)
 C29 0.060(3) 0.080(4) 0.063(4) -0.002(3) -0.003(3) 0.021(3)
 C3 0.088(3) 0.073(4) 0.071(6) 0.004(17) -0.007(10) 0.047(3)
 C27 0.064(3) 0.063(3) 0.068(4) -0.001(3) -0.004(3) 0.026(3)
 C35 0.069(4) 0.109(5) 0.076(4) 0.033(4) 0.013(3) 0.037(4)
 C33 0.068(4) 0.089(4) 0.062(3) 0.022(3) 0.006(3) 0.037(3)
 C22 0.121(5) 0.084(4) 0.064(4) -0.016(3) -0.002(4) 0.058(4)
 C34 0.068(4) 0.096(5) 0.063(4) 0.018(3) -0.002(3) 0.034(3)
 C30 0.076(4) 0.098(5) 0.079(4) -0.015(4) 0.010(3) 0.023(4)
 C1 0.092(3) 0.069(3) 0.069(11) 0.000(8) 0.003(9) 0.047(3)
 C45 0.083(13) 0.049(9) 0.082(7) 0.011(7) 0.004(10) 0.021(7)
 C25 0.074(4) 0.081(4) 0.081(4) 0.008(3) 0.001(3) 0.030(3)
 C24 0.074(4) 0.083(4) 0.082(5) 0.004(4) -0.009(4) 0.024(4)
 C39 0.064(4) 0.090(5) 0.099(5) 0.033(4) 0.006(4) 0.027(4)
 C50 0.079(5) 0.089(4) 0.084(5) 0.037(7) 0.005(6) 0.049(3)
 C37 0.092(5) 0.111(6) 0.069(4) 0.027(4) 0.014(4) 0.037(5)
 C36 0.077(4) 0.113(5) 0.067(4) 0.019(4) 0.008(3) 0.031(4)
 C51 0.093(7) 0.106(7) 0.119(11) 0.034(17) 0.000(15) 0.065(6)
 C38 0.053(4) 0.097(6) 0.108(6) 0.042(5) 0.014(4) 0.019(4)
 C4 0.089(4) 0.080(4) 0.103(7) 0.006(14) -0.006(11) 0.052(3)
 C6 0.101(4) 0.074(3) 0.093(10) -0.025(9) -0.023(10) 0.055(3)
 C40 0.067(4) 0.089(5) 0.133(7) 0.019(5) -0.007(4) 0.015(4)
 C5 0.101(4) 0.080(4) 0.135(11) 0.009(14) -0.022(12) 0.056(3)
 C26 0.073(4) 0.072(4) 0.068(4) 0.007(4) -0.004(4) 0.037(4)
 C43 0.065(4) 0.102(6) 0.135(7) 0.040(6) -0.008(4) 0.018(4)
 C47 0.113(6) 0.073(4) 0.126(15) -0.017(8) -0.027(9) 0.061(4)
 C58 0.096(5) 0.109(6) 0.111(6) 0.011(5) 0.005(5) 0.031(5)
 C44 0.087(4) 0.113(7) 0.147(9) -0.011(11) 0.000(11) 0.056(4)
 C54 0.134(14) 0.054(11) 0.140(18) -0.030(13) -0.044(13) 0.048(11)
 C56 0.072(5) 0.100(6) 0.147(8) 0.043(5) -0.013(5) 0.020(4)
 C41 0.087(5) 0.089(5) 0.180(8) 0.000(5) -0.057(5) 0.025(4)
 C42 0.088(6) 0.099(7) 0.212(12) 0.023(7) -0.046(7) 0.025(5)
 C57 0.141(8) 0.129(8) 0.205(13) 0.035(8) -0.067(8) 0.051(7)
 C48 0.142(10) 0.095(8) 0.16(3) -0.011(11) -0.014(11) 0.086(8)
 C59 0.088(6) 0.244(13) 0.127(8) 0.100(8) 0.027(5) 0.067(7)
 C52 0.087(18) 0.15(2) 0.30(2) 0.09(2) 0.015(16) 0.025(15)
 C11 0.093(5) 0.097(5) 0.16(2) -0.017(8) -0.009(7) 0.045(4)
 C12 0.097(4) 0.085(6) 0.22(2) -0.025(14) -0.022(15) 0.039(4)
 C7 0.091(4) 0.080(3) 0.081(7) 0.007(11) 0.008(12) 0.039(3)
 C8 0.076(3) 0.081(3) 0.065(5) 0.009(9) -0.014(8) 0.040(3)
 C9 0.077(4) 0.091(4) 0.087(11) 0.039(7) 0.012(6) 0.045(3)
 C10 0.080(4) 0.097(5) 0.13(2) -0.011(7) -0.006(6) 0.047(4)
 C63 0.107(11) 0.109(11) 0.183(12) -0.004(10) -0.050(10) 0.047(9)
 C61 0.100(11) 0.102(11) 0.168(11) -0.015(9) -0.037(10) 0.033(9)
 C60 0.095(6) 0.092(7) 0.177(8) -0.002(6) -0.050(6) 0.034(6)
 C53 0.094(5) 0.109(7) 0.202(17) -0.040(9) -0.024(8) 0.045(5)
 C55 0.118(11) 0.108(7) 0.32(4) -0.041(11) -0.030(16) 0.041(6)
 C49 0.122(15) 0.166(17) 0.210(17) -0.054(13) -0.057(12) 0.073(13)
 C46 0.092(9) 0.126(11) 0.28(3) -0.037(14) 0.026(13) 0.056(9)
 C62 0.125(11) 0.125(12) 0.176(14) -0.036(11) -0.024(10) 0.044(10)
 F5A 0.088(7) 0.124(7) 0.092(7) 0.011(6) 0.020(5) 0.028(6)
 F2A 0.029(4) 0.043(4) 0.067(5) -0.005(3) -0.007(4) 0.019(4)
 F1A 0.055(5) 0.070(5) 0.055(5) -0.006(4) 0.005(4) 0.029(4)
 F6A 0.084(7) 0.091(8) 0.094(8) 0.023(6) -0.008(6) 0.030(6)
 F4A 0.102(7) 0.084(6) 0.106(7) 0.001(5) -0.005(6) 0.033(5)
 F3A 0.086(6) 0.096(7) 0.103(7) 0.019(6) 0.003(5) 0.018(6)
 C25A 0.075(4) 0.082(4) 0.082(4) 0.007(4) -0.001(4) 0.029(4)
 C24A 0.069(5) 0.079(5) 0.078(5) 0.000(4) -0.003(5) 0.030(4)
 C26A 0.079(5) 0.085(5) 0.080(5) 0.009(5) -0.002(5) 0.032(5)
 C61A 0.108(10) 0.103(9) 0.170(10) -0.015(8) -0.041(9) 0.046(8)
 C60A 0.103(6) 0.092(6) 0.184(8) 0.007(6) -0.057(6) 0.028(5)
 C63A 0.113(10) 0.078(9) 0.193(11) -0.008(9) -0.056(9) 0.035(8)
 C62A 0.151(13) 0.101(11) 0.188(15) 0.031(10) -0.066(11) -0.006(10)
 C65 0.086(12) 0.140(18) 0.087(5) 0.009(10) 0.001(8) 0.083(12)
 C64 0.107(11) 0.164(16) 0.23(2) -0.055(14) -0.023(11) 0.075(12)
 C67 0.117(13) 0.084(12) 0.140(18) -0.004(10) -0.018(10) 0.067(10)
 C66 0.098(15) 0.26(3) 0.208(12) -0.099(18) -0.058(14) 0.11(2)

_geom_special_details
;
 All esds (except the esd in the dihedral angle between two l.s. planes)
 are estimated using the full covariance matrix.  The cell esds are taken
 into account individually in the estimation of esds in distances, angles
 and torsion angles; correlations between esds in cell parameters are only
 used when they are defined by crystal symmetry.  An approximate (isotropic)
 treatment of cell esds is used for estimating esds involving l.s. planes.
;
loop_
  _geom_bond_atom_site_label_1
  _geom_bond_atom_site_label_2
  _geom_bond_distance
  _geom_bond_site_symmetry_2
  _geom_bond_publ_flag
 Co1 O2 1.870(7) . ?
 Co1 O4 1.923(9) . ?
 Co1 O1 1.886(9) . ?
 Co1 O3 1.896(8) . ?
 Co1 N1 1.930(5) . ?
 Co1 N1 1.930(5) 10_556 ?
 Co2 O6 1.890(5) 7_666 ?
 Co2 O6 1.890(5) . ?
 Co2 O5 1.890(5) 7_666 ?
 Co2 O5 1.890(5) . ?
 Co2 N2 1.950(5) 7_666 ?
 Co2 N2 1.950(5) . ?
 S2 C32 1.727(6) . ?
 S2 C29 1.719(6) . ?
 S1 C18 1.737(6) . ?
 S1 C21 1.726(6) . ?
 O2 C2 1.356(11) . ?
 O4 C8 1.316(9) . ?
 O1 C1 1.343(14) . ?
 F5 C26 1.353(10) . ?
 O3 C7 1.360(9) . ?
 N1 C15 1.343(8) . ?
 N1 C13 1.348(7) . ?
 O6 C39 1.320(8) . ?
 F2 C24 1.346(11) . ?
 O5 C38 1.348(10) . ?
 F1 C24 1.355(11) . ?
 F6 C26 1.343(9) . ?
 N2 C35 1.333(8) . ?
 N2 C37 1.352(9) . ?
 F4 C25 1.343(10) . ?
 C20 C19 1.415(7) . ?
 C20 C23 1.469(8) . ?
 C20 C21 1.365(8) . ?
 C19 H19 0.9300 . ?
 C19 C18 1.355(8) . ?
 C18 C17 1.474(8) . ?
 C17 C14 1.396(8) . ?
 C17 C16 1.399(8) . ?
 C31 H31 0.9300 . ?
 C31 C32 1.372(8) . ?
 C31 C28 1.426(8) . ?
 C23 C27 1.325(8) . ?
 C23 C24 1.502(11) . ?
 C23 C24A 1.503(15) . ?
 C15 H15 0.9300 . ?
 C15 C16 1.386(9) . ?
 C32 C33 1.489(8) . ?
 F3 C25 1.358(11) . ?
 C13 H13 0.9300 . ?
 C13 C14 1.369(8) . ?
 C14 H14 0.9300 . ?
 C21 C22 1.524(8) . ?
 C28 C29 1.391(8) . ?
 C28 C27 1.490(8) . ?
 C2 C3 1.369(12) . ?
 C2 C1 1.432(12) . ?
 C16 H16 0.9300 . ?
 C29 C30 1.495(8) . ?
 C3 H3 0.9300 . ?
 C3 C4 1.378(12) . ?
 C27 C26 1.521(10) . ?
 C27 C26A 1.565(15) . ?
 C35 H35 0.9300 . ?
 C35 C34 1.387(8) . ?
 C33 C34 1.391(8) . ?
 C33 C36 1.394(9) . ?
 C22 H22A 0.9600 . ?
 C22 H22B 0.9600 . ?
 C22 H22C 0.9600 . ?
 C34 H34 0.9300 . ?
 C30 H30A 0.9600 . ?
 C30 H30B 0.9600 . ?
 C30 H30C 0.9600 . ?
 C1 C6 1.441(13) . ?
 C45 H45A 0.9600 . ?
 C45 H45B 0.9600 . ?
 C45 H45C 0.9600 . ?
 C45 C50 1.62(4) . ?
 C25 C24 1.519(12) . ?
 C25 C26 1.541(12) . ?
 C39 C38 1.402(11) . ?
 C39 C40 1.400(11) . ?
 C50 C51 1.554(16) . ?
 C50 C9 1.611(16) . ?
 C50 C65 1.43(5) . ?
 C37 H37 0.9300 . ?
 C37 C36 1.363(9) . ?
 C36 H36 0.9300 . ?
 C51 H51A 0.9600 . ?
 C51 H51B 0.9600 . ?
 C51 H51C 0.9600 . ?
 C38 C43 1.409(11) . ?
 C4 C5 1.387(14) . ?
 C4 C44 1.580(15) . ?
 C6 C5 1.381(15) . ?
 C6 C47 1.483(14) . ?
 C40 H40 0.9300 . ?
 C40 C41 1.363(11) . ?
 C5 H5 0.9300 . ?
 C43 C56 1.535(13) . ?
 C43 C42 1.415(14) . ?
 C47 C54 1.61(4) . ?
 C47 C48 1.568(18) . ?
 C47 C67 1.48(4) . ?
 C58 H58A 0.9600 . ?
 C58 H58B 0.9600 . ?
 C58 H58C 0.9600 . ?
 C58 C56 1.553(10) . ?
 C44 C52 1.63(6) . ?
 C44 C46 1.49(3) . ?
 C44 C66 1.41(7) . ?
 C54 H54A 0.9601 . ?
 C54 H54B 0.9597 . ?
 C54 H54C 0.9599 . ?
 C56 C57 1.568(12) . ?
 C56 C59 1.516(13) . ?
 C41 C42 1.409(15) . ?
 C41 C60 1.653(18) . ?
 C41 C60A 1.576(17) . ?
 C42 H42 0.9300 . ?
 C57 H57A 0.9600 . ?
 C57 H57B 0.9600 . ?
 C57 H57C 0.9600 . ?
 C48 H48A 0.9600 . ?
 C48 H48B 0.9600 . ?
 C48 H48C 0.9600 . ?
 C59 H59A 0.9600 . ?
 C59 H59B 0.9600 . ?
 C59 H59C 0.9600 . ?
 C52 H52A 0.9600 . ?
 C52 H52B 0.9600 . ?
 C52 H52C 0.9600 . ?
 C11 C12 1.3900 . ?
 C11 C10 1.3900 . ?
 C11 C53 1.582(19) . ?
 C12 H12 0.9300 . ?
 C12 C7 1.3900 . ?
 C7 C8 1.3900 . ?
 C8 C9 1.3900 . ?
 C9 C10 1.3900 . ?
 C10 H10 0.9300 . ?
 C63 H63A 0.9600 . ?
 C63 H63B 0.9600 . ?
 C63 H63C 0.9600 . ?
 C63 C60 1.576(15) . ?
 C61 H61A 0.9600 . ?
 C61 H61B 0.9600 . ?
 C61 H61C 0.9600 . ?
 C61 C60 1.585(14) . ?
 C60 C62 1.582(15) . ?
 C53 C55 1.57(2) . ?
 C53 C49 1.53(3) . ?
 C53 C64 1.55(3) . ?
 C55 H55A 0.9600 . ?
 C55 H55B 0.9600 . ?
 C55 H55C 0.9600 . ?
 C49 H49A 0.9600 . ?
 C49 H49B 0.9600 . ?
 C49 H49C 0.9600 . ?
 C46 H46A 0.9600 . ?
 C46 H46B 0.9600 . ?
 C46 H46C 0.9600 . ?
 C62 H62A 0.9600 . ?
 C62 H62B 0.9600 . ?
 C62 H62C 0.9600 . ?
 F5A C26A 1.393(13) . ?
 F2A C24A 1.358(13) . ?
 F1A C24A 1.354(13) . ?
 F6A C26A 1.364(13) . ?
 F4A C25A 1.347(14) . ?
 F3A C25A 1.348(13) . ?
 C25A C24A 1.515(16) . ?
 C25A C26A 1.537(17) . ?
 C61A H61D 0.9600 . ?
 C61A H61E 0.9600 . ?
 C61A H61F 0.9600 . ?
 C61A C60A 1.539(14) . ?
 C60A C63A 1.536(14) . ?
 C60A C62A 1.560(14) . ?
 C63A H63D 0.9600 . ?
 C63A H63E 0.9600 . ?
 C63A H63F 0.9600 . ?
 C62A H62D 0.9600 . ?
 C62A H62E 0.9600 . ?
 C62A H62F 0.9600 . ?
 C65 H65A 0.9600 . ?
 C65 H65B 0.9600 . ?
 C65 H65C 0.9600 . ?
 C64 H64A 0.9600 . ?
 C64 H64B 0.9600 . ?
 C64 H64C 0.9600 . ?
 C67 H67A 0.9600 . ?
 C67 H67B 0.9600 . ?
 C67 H67C 0.9600 . ?
 C66 H66A 0.9600 . ?
 C66 H66B 0.9600 . ?
 C66 H66C 0.9600 . ?

loop_
  _geom_angle_atom_site_label_1
  _geom_angle_atom_site_label_2
  _geom_angle_atom_site_label_3
  _geom_angle
  _geom_angle_site_symmetry_1
  _geom_angle_site_symmetry_3
  _geom_angle_publ_flag
 O2 Co1 O4 91.0(3) . . ?
 O2 Co1 O1 89.2(3) . . ?
 O2 Co1 O3 177.1(7) . . ?
 O2 Co1 N1 92.6(12) . 10_556 ?
 O2 Co1 N1 92.0(12) . . ?
 O4 Co1 N1 85(2) . 10_556 ?
 O4 Co1 N1 92(2) . . ?
 O1 Co1 O4 180(4) . . ?
 O1 Co1 O3 93.7(3) . . ?
 O1 Co1 N1 87(3) . . ?
 O1 Co1 N1 95(3) . 10_556 ?
 O3 Co1 O4 86.2(3) . . ?
 O3 Co1 N1 87(2) . 10_556 ?
 O3 Co1 N1 89(2) . . ?
 N1 Co1 N1 175.0(3) . 10_556 ?
 O6 Co2 O6 180.0 . 7_666 ?
 O6 Co2 N2 90.1(2) 7_666 . ?
 O6 Co2 N2 89.9(2) . . ?
 O6 Co2 N2 89.9(2) 7_666 7_666 ?
 O6 Co2 N2 90.1(2) . 7_666 ?
 O5 Co2 O6 92.4(3) 7_666 . ?
 O5 Co2 O6 87.6(3) 7_666 7_666 ?
 O5 Co2 O6 92.4(3) . 7_666 ?
 O5 Co2 O6 87.6(3) . . ?
 O5 Co2 O5 180.0 7_666 . ?
 O5 Co2 N2 89.0(2) 7_666 . ?
 O5 Co2 N2 89.0(2) . 7_666 ?
 O5 Co2 N2 91.0(2) . . ?
 O5 Co2 N2 91.0(2) 7_666 7_666 ?
 N2 Co2 N2 180.0 7_666 . ?
 C29 S2 C32 92.3(3) . . ?
 C21 S1 C18 92.0(3) . . ?
 C2 O2 Co1 109.7(5) . . ?
 C8 O4 Co1 110.6(8) . . ?
 C1 O1 Co1 107.8(9) . . ?
 C7 O3 Co1 108.7(6) . . ?
 C15 N1 Co1 121.9(4) . . ?
 C15 N1 C13 117.8(5) . . ?
 C13 N1 Co1 119.8(4) . . ?
 C39 O6 Co2 108.4(5) . . ?
 C38 O5 Co2 109.7(5) . . ?
 C35 N2 Co2 119.4(5) . . ?
 C35 N2 C37 118.7(6) . . ?
 C37 N2 Co2 121.9(5) . . ?
 C19 C20 C23 122.5(5) . . ?
 C21 C20 C19 111.9(5) . . ?
 C21 C20 C23 125.6(5) . . ?
 C20 C19 H19 122.6 . . ?
 C18 C19 C20 114.7(5) . . ?
 C18 C19 H19 122.6 . . ?
 C19 C18 S1 109.9(4) . . ?
 C19 C18 C17 126.9(5) . . ?
 C17 C18 S1 123.0(4) . . ?
 C14 C17 C18 120.6(5) . . ?
 C14 C17 C16 117.1(6) . . ?
 C16 C17 C18 122.2(5) . . ?
 C32 C31 H31 123.8 . . ?
 C32 C31 C28 112.5(5) . . ?
 C28 C31 H31 123.8 . . ?
 C20 C23 C24 119.3(7) . . ?
 C20 C23 C24A 119.1(9) . . ?
 C27 C23 C20 129.7(5) . . ?
 C27 C23 C24 111.0(7) . . ?
 C27 C23 C24A 110.5(9) . . ?
 N1 C15 H15 118.8 . . ?
 N1 C15 C16 122.4(6) . . ?
 C16 C15 H15 118.8 . . ?
 C31 C32 S2 111.6(4) . . ?
 C31 C32 C33 128.4(6) . . ?
 C33 C32 S2 120.0(5) . . ?
 N1 C13 H13 118.5 . . ?
 N1 C13 C14 123.0(6) . . ?
 C14 C13 H13 118.5 . . ?
 C17 C14 H14 120.1 . . ?
 C13 C14 C17 119.8(6) . . ?
 C13 C14 H14 120.1 . . ?
 C20 C21 S1 111.5(4) . . ?
 C20 C21 C22 128.9(6) . . ?
 C22 C21 S1 119.4(5) . . ?
 C31 C28 C27 121.3(5) . . ?
 C29 C28 C31 112.6(5) . . ?
 C29 C28 C27 126.0(5) . . ?
 O2 C2 C3 122.8(8) . . ?
 O2 C2 C1 114.9(8) . . ?
 C3 C2 C1 122.4(8) . . ?
 C17 C16 H16 120.2 . . ?
 C15 C16 C17 119.7(6) . . ?
 C15 C16 H16 120.2 . . ?
 C28 C29 S2 111.0(4) . . ?
 C28 C29 C30 129.3(5) . . ?
 C30 C29 S2 119.7(5) . . ?
 C2 C3 H3 120.0 . . ?
 C2 C3 C4 119.9(9) . . ?
 C4 C3 H3 120.0 . . ?
 C23 C27 C28 127.6(5) . . ?
 C23 C27 C26 112.4(6) . . ?
 C23 C27 C26A 106.9(8) . . ?
 C28 C27 C26 117.5(6) . . ?
 C28 C27 C26A 124.7(8) . . ?
 N2 C35 H35 118.8 . . ?
 N2 C35 C34 122.3(7) . . ?
 C34 C35 H35 118.8 . . ?
 C34 C33 C32 120.9(5) . . ?
 C34 C33 C36 117.0(6) . . ?
 C36 C33 C32 122.0(6) . . ?
 C21 C22 H22A 109.5 . . ?
 C21 C22 H22B 109.5 . . ?
 C21 C22 H22C 109.5 . . ?
 H22A C22 H22B 109.5 . . ?
 H22A C22 H22C 109.5 . . ?
 H22B C22 H22C 109.5 . . ?
 C35 C34 C33 119.6(6) . . ?
 C35 C34 H34 120.2 . . ?
 C33 C34 H34 120.2 . . ?
 C29 C30 H30A 109.5 . . ?
 C29 C30 H30B 109.5 . . ?
 C29 C30 H30C 109.5 . . ?
 H30A C30 H30B 109.5 . . ?
 H30A C30 H30C 109.5 . . ?
 H30B C30 H30C 109.5 . . ?
 O1 C1 C2 118.2(8) . . ?
 O1 C1 C6 123.5(9) . . ?
 C2 C1 C6 118.3(9) . . ?
 H45A C45 H45B 109.5 . . ?
 H45A C45 H45C 109.5 . . ?
 H45B C45 H45C 109.5 . . ?
 C50 C45 H45A 109.5 . . ?
 C50 C45 H45B 109.5 . . ?
 C50 C45 H45C 109.5 . . ?
 F4 C25 F3 108.7(9) . . ?
 F4 C25 C24 118.7(10) . . ?
 F4 C25 C26 112.7(10) . . ?
 F3 C25 C24 99.2(9) . . ?
 F3 C25 C26 109.4(9) . . ?
 C24 C25 C26 107.1(8) . . ?
 F2 C24 F1 101.0(11) . . ?
 F2 C24 C23 115.9(9) . . ?
 F2 C24 C25 112.7(11) . . ?
 F1 C24 C23 112.2(10) . . ?
 F1 C24 C25 110.8(10) . . ?
 C23 C24 C25 104.4(8) . . ?
 O6 C39 C38 119.2(8) . . ?
 O6 C39 C40 121.1(8) . . ?
 C40 C39 C38 119.7(8) . . ?
 C51 C50 C45 113(2) . . ?
 C51 C50 C9 113.4(9) . . ?
 C9 C50 C45 105(2) . . ?
 C65 C50 C45 109.1(10) . . ?
 C65 C50 C51 104(3) . . ?
 C65 C50 C9 113(2) . . ?
 N2 C37 H37 119.1 . . ?
 N2 C37 C36 121.7(7) . . ?
 C36 C37 H37 119.1 . . ?
 C33 C36 H36 119.6 . . ?
 C37 C36 C33 120.7(7) . . ?
 C37 C36 H36 119.6 . . ?
 C50 C51 H51A 109.5 . . ?
 C50 C51 H51B 109.5 . . ?
 C50 C51 H51C 109.5 . . ?
 H51A C51 H51B 109.5 . . ?
 H51A C51 H51C 109.5 . . ?
 H51B C51 H51C 109.5 . . ?
 O5 C38 C39 114.9(7) . . ?
 O5 C38 C43 122.2(9) . . ?
 C39 C38 C43 122.9(9) . . ?
 C3 C4 C5 117.9(10) . . ?
 C3 C4 C44 119.5(9) . . ?
 C5 C4 C44 122.6(9) . . ?
 C1 C6 C47 121.0(10) . . ?
 C5 C6 C1 115.3(9) . . ?
 C5 C6 C47 123.7(9) . . ?
 C39 C40 H40 120.1 . . ?
 C41 C40 C39 119.8(9) . . ?
 C41 C40 H40 120.1 . . ?
 C4 C5 H5 116.9 . . ?
 C6 C5 C4 126.2(10) . . ?
 C6 C5 H5 116.9 . . ?
 F5 C26 C27 111.6(8) . . ?
 F5 C26 C25 112.1(9) . . ?
 F6 C26 F5 109.0(8) . . ?
 F6 C26 C27 113.1(7) . . ?
 F6 C26 C25 109.7(7) . . ?
 C27 C26 C25 101.2(7) . . ?
 C38 C43 C56 122.2(10) . . ?
 C38 C43 C42 114.5(9) . . ?
 C42 C43 C56 123.2(8) . . ?
 C6 C47 C54 108(2) . . ?
 C6 C47 C48 111.9(11) . . ?
 C48 C47 C54 104(2) . . ?
 C67 C47 C6 114(2) . . ?
 C67 C47 C54 108.2(10) . . ?
 C67 C47 C48 110.2(18) . . ?
 H58A C58 H58B 109.5 . . ?
 H58A C58 H58C 109.5 . . ?
 H58B C58 H58C 109.5 . . ?
 C56 C58 H58A 109.5 . . ?
 C56 C58 H58B 109.5 . . ?
 C56 C58 H58C 109.5 . . ?
 C4 C44 C52 104(2) . . ?
 C46 C44 C4 112.5(14) . . ?
 C46 C44 C52 103(4) . . ?
 C66 C44 C4 111(3) . . ?
 C66 C44 C52 107.9(14) . . ?
 C66 C44 C46 116(3) . . ?
 C47 C54 H54A 109.1 . . ?
 C47 C54 H54B 109.8 . . ?
 C47 C54 H54C 109.5 . . ?
 H54A C54 H54B 109.5 . . ?
 H54A C54 H54C 109.5 . . ?
 H54B C54 H54C 109.5 . . ?
 C43 C56 C58 111.2(7) . . ?
 C43 C56 C57 111.7(9) . . ?
 C58 C56 C57 106.4(7) . . ?
 C59 C56 C43 110.1(7) . . ?
 C59 C56 C58 109.1(9) . . ?
 C59 C56 C57 108.3(8) . . ?
 C40 C41 C42 119.8(10) . . ?
 C40 C41 C60 111.3(10) . . ?
 C40 C41 C60A 129.6(10) . . ?
 C42 C41 C60 127.6(10) . . ?
 C42 C41 C60A 109.6(9) . . ?
 C43 C42 H42 118.4 . . ?
 C41 C42 C43 123.2(9) . . ?
 C41 C42 H42 118.4 . . ?
 C56 C57 H57A 109.5 . . ?
 C56 C57 H57B 109.5 . . ?
 C56 C57 H57C 109.5 . . ?
 H57A C57 H57B 109.5 . . ?
 H57A C57 H57C 109.5 . . ?
 H57B C57 H57C 109.5 . . ?
 C47 C48 H48A 109.5 . . ?
 C47 C48 H48B 109.5 . . ?
 C47 C48 H48C 109.5 . . ?
 H48A C48 H48B 109.5 . . ?
 H48A C48 H48C 109.5 . . ?
 H48B C48 H48C 109.5 . . ?
 C56 C59 H59A 109.5 . . ?
 C56 C59 H59B 109.5 . . ?
 C56 C59 H59C 109.5 . . ?
 H59A C59 H59B 109.5 . . ?
 H59A C59 H59C 109.5 . . ?
 H59B C59 H59C 109.5 . . ?
 C44 C52 H52A 109.5 . . ?
 C44 C52 H52B 109.5 . . ?
 C44 C52 H52C 109.5 . . ?
 H52A C52 H52B 109.5 . . ?
 H52A C52 H52C 109.5 . . ?
 H52B C52 H52C 109.5 . . ?
 C12 C11 C10 120.0 . . ?
 C12 C11 C53 124.1(9) . . ?
 C10 C11 C53 115.9(9) . . ?
 C11 C12 H12 120.0 . . ?
 C11 C12 C7 120.0 . . ?
 C7 C12 H12 120.0 . . ?
 O3 C7 C12 121.2(9) . . ?
 O3 C7 C8 118.2(6) . . ?
 C8 C7 C12 120.0 . . ?
 O4 C8 C7 115.9(5) . . ?
 O4 C8 C9 124.0(6) . . ?
 C9 C8 C7 120.0 . . ?
 C8 C9 C50 120.1(6) . . ?
 C10 C9 C50 119.4(5) . . ?
 C10 C9 C8 120.0 . . ?
 C11 C10 H10 120.0 . . ?
 C9 C10 C11 120.0 . . ?
 C9 C10 H10 120.0 . . ?
 H63A C63 H63B 109.5 . . ?
 H63A C63 H63C 109.5 . . ?
 H63B C63 H63C 109.5 . . ?
 C60 C63 H63A 109.5 . . ?
 C60 C63 H63B 109.5 . . ?
 C60 C63 H63C 109.5 . . ?
 H61A C61 H61B 109.5 . . ?
 H61A C61 H61C 109.5 . . ?
 H61B C61 H61C 109.5 . . ?
 C60 C61 H61A 109.5 . . ?
 C60 C61 H61B 109.5 . . ?
 C60 C61 H61C 109.5 . . ?
 C63 C60 C41 108.7(15) . . ?
 C63 C60 C61 106.5(12) . . ?
 C63 C60 C62 107.3(12) . . ?
 C61 C60 C41 109.2(14) . . ?
 C62 C60 C41 118.0(14) . . ?
 C62 C60 C61 106.6(12) . . ?
 C55 C53 C11 110.1(15) . . ?
 C49 C53 C11 112.2(18) . . ?
 C49 C53 C55 104.7(18) . . ?
 C49 C53 C64 110.9(19) . . ?
 C64 C53 C11 109.8(15) . . ?
 C64 C53 C55 109.1(19) . . ?
 C53 C55 H55A 109.5 . . ?
 C53 C55 H55B 109.5 . . ?
 C53 C55 H55C 109.5 . . ?
 H55A C55 H55B 109.5 . . ?
 H55A C55 H55C 109.5 . . ?
 H55B C55 H55C 109.5 . . ?
 C53 C49 H49A 109.5 . . ?
 C53 C49 H49B 109.5 . . ?
 C53 C49 H49C 109.5 . . ?
 H49A C49 H49B 109.5 . . ?
 H49A C49 H49C 109.5 . . ?
 H49B C49 H49C 109.5 . . ?
 C44 C46 H46A 109.5 . . ?
 C44 C46 H46B 109.5 . . ?
 C44 C46 H46C 109.5 . . ?
 H46A C46 H46B 109.5 . . ?
 H46A C46 H46C 109.5 . . ?
 H46B C46 H46C 109.5 . . ?
 C60 C62 H62A 109.5 . . ?
 C60 C62 H62B 109.5 . . ?
 C60 C62 H62C 109.5 . . ?
 H62A C62 H62B 109.5 . . ?
 H62A C62 H62C 109.5 . . ?
 H62B C62 H62C 109.5 . . ?
 F4A C25A F3A 105.2(13) . . ?
 F4A C25A C24A 91.2(14) . . ?
 F4A C25A C26A 112.1(15) . . ?
 F3A C25A C24A 123.0(17) . . ?
 F3A C25A C26A 118.2(15) . . ?
 C24A C25A C26A 103.9(12) . . ?
 C23 C24A C25A 107.1(11) . . ?
 F2A C24A C23 113.0(12) . . ?
 F2A C24A C25A 107.8(14) . . ?
 F1A C24A C23 112.7(14) . . ?
 F1A C24A F2A 105.4(11) . . ?
 F1A C24A C25A 110.8(15) . . ?
 F5A C26A C27 118.6(12) . . ?
 F5A C26A C25A 107.5(13) . . ?
 F6A C26A C27 112.9(13) . . ?
 F6A C26A F5A 101.2(12) . . ?
 F6A C26A C25A 112.2(17) . . ?
 C25A C26A C27 104.6(11) . . ?
 H61D C61A H61E 109.5 . . ?
 H61D C61A H61F 109.5 . . ?
 H61E C61A H61F 109.5 . . ?
 C60A C61A H61D 109.5 . . ?
 C60A C61A H61E 109.5 . . ?
 C60A C61A H61F 109.5 . . ?
 C61A C60A C41 103.3(12) . . ?
 C61A C60A C62A 111.3(10) . . ?
 C63A C60A C41 106.2(11) . . ?
 C63A C60A C61A 111.9(11) . . ?
 C63A C60A C62A 112.5(11) . . ?
 C62A C60A C41 111.1(14) . . ?
 C60A C63A H63D 109.5 . . ?
 C60A C63A H63E 109.5 . . ?
 C60A C63A H63F 109.5 . . ?
 H63D C63A H63E 109.5 . . ?
 H63D C63A H63F 109.5 . . ?
 H63E C63A H63F 109.5 . . ?
 C60A C62A H62D 109.5 . . ?
 C60A C62A H62E 109.5 . . ?
 C60A C62A H62F 109.5 . . ?
 H62D C62A H62E 109.5 . . ?
 H62D C62A H62F 109.5 . . ?
 H62E C62A H62F 109.5 . . ?
 C50 C65 H65A 109.5 . . ?
 C50 C65 H65B 109.5 . . ?
 C50 C65 H65C 109.5 . . ?
 H65A C65 H65B 109.5 . . ?
 H65A C65 H65C 109.5 . . ?
 H65B C65 H65C 109.5 . . ?
 C53 C64 H64A 109.5 . . ?
 C53 C64 H64B 109.5 . . ?
 C53 C64 H64C 109.5 . . ?
 H64A C64 H64B 109.5 . . ?
 H64A C64 H64C 109.5 . . ?
 H64B C64 H64C 109.5 . . ?
 C47 C67 H67A 109.5 . . ?
 C47 C67 H67B 109.5 . . ?
 C47 C67 H67C 109.5 . . ?
 H67A C67 H67B 109.5 . . ?
 H67A C67 H67C 109.5 . . ?
 H67B C67 H67C 109.5 . . ?
 C44 C66 H66A 109.5 . . ?
 C44 C66 H66B 109.5 . . ?
 C44 C66 H66C 109.5 . . ?
 H66A C66 H66B 109.5 . . ?
 H66A C66 H66C 109.5 . . ?
 H66B C66 H66C 109.5 . . ?

loop_
  _geom_torsion_atom_site_label_1
  _geom_torsion_atom_site_label_2
  _geom_torsion_atom_site_label_3
  _geom_torsion_atom_site_label_4
  _geom_torsion
  _geom_torsion_site_symmetry_1
  _geom_torsion_site_symmetry_2
  _geom_torsion_site_symmetry_3
  _geom_torsion_site_symmetry_4
  _geom_torsion_publ_flag
 Co1 O2 C2 C3 178(3) . . . . ?
 Co1 O2 C2 C1 -1(5) . . . . ?
 Co1 O4 C8 C7 -7(5) . . . . ?
 Co1 O4 C8 C9 168(2) . . . . ?
 Co1 O1 C1 C2 5(8) . . . . ?
 Co1 O1 C1 C6 -177(4) . . . . ?
 Co1 O3 C7 C12 -170(2) . . . . ?
 Co1 O3 C7 C8 1(6) . . . . ?
 Co1 N1 C15 C16 -171.9(5) . . . . ?
 Co1 N1 C13 C14 170.1(5) . . . . ?
 Co2 O6 C39 C38 -4.4(7) . . . . ?
 Co2 O6 C39 C40 176.5(5) . . . . ?
 Co2 O5 C38 C39 -1.1(7) . . . . ?
 Co2 O5 C38 C43 178.8(5) . . . . ?
 Co2 N2 C35 C34 -179.6(5) . . . . ?
 Co2 N2 C37 C36 179.5(6) . . . . ?
 S2 C32 C33 C34 11.1(8) . . . . ?
 S2 C32 C33 C36 -167.6(6) . . . . ?
 S1 C18 C17 C14 -166.6(5) . . . . ?
 S1 C18 C17 C16 10.0(8) . . . . ?
 O2 Co1 O1 C1 -4(7) . . . . ?
 O2 C2 C3 C4 -179(7) . . . . ?
 O2 C2 C1 O1 -3(6) . . . . ?
 O2 C2 C1 C6 179(6) . . . . ?
 O4 Co1 O2 C2 -178(5) . . . . ?
 O4 Co1 O3 C7 -4(5) . . . . ?
 O4 C8 C9 C50 13(5) . . . . ?
 O4 C8 C9 C10 -175(5) . . . . ?
 O1 Co1 O2 C2 3(5) . . . . ?
 O1 Co1 O3 C7 176(6) . . . . ?
 O1 C1 C6 C5 -178(8) . . . . ?
 O1 C1 C6 C47 2(8) . . . . ?
 O3 Co1 O1 C1 175(7) . . . . ?
 O3 C7 C8 O4 4(6) . . . . ?
 O3 C7 C8 C9 -171(5) . . . . ?
 N1 Co1 O2 C2 90(4) . . . . ?
 N1 Co1 O2 C2 -92(4) 10_556 . . . ?
 N1 Co1 O1 C1 -96(7) . . . . ?
 N1 Co1 O1 C1 89(7) 10_556 . . . ?
 N1 Co1 O3 C7 89(5) . . . . ?
 N1 Co1 O3 C7 -90(5) 10_556 . . . ?
 N1 C15 C16 C17 2.2(10) . . . . ?
 N1 C13 C14 C17 1.5(9) . . . . ?
 O6 Co2 O5 C38 179.0(4) 7_666 . . . ?
 O6 Co2 O5 C38 -1.0(4) . . . . ?
 O6 C39 C38 O5 3.9(9) . . . . ?
 O6 C39 C38 C43 -176.0(6) . . . . ?
 O6 C39 C40 C41 176.3(7) . . . . ?
 O5 Co2 O6 C39 2.9(4) . . . . ?
 O5 Co2 O6 C39 -177.1(4) 7_666 . . . ?
 O5 C38 C43 C56 0.4(10) . . . . ?
 O5 C38 C43 C42 179.4(7) . . . . ?
 N2 Co2 O6 C39 91.9(4) 7_666 . . . ?
 N2 Co2 O6 C39 -88.1(4) . . . . ?
 N2 Co2 O5 C38 88.9(4) . . . . ?
 N2 Co2 O5 C38 -91.1(4) 7_666 . . . ?
 N2 C35 C34 C33 0.5(11) . . . . ?
 N2 C37 C36 C33 -0.3(12) . . . . ?
 F4 C25 C24 F2 -14.9(15) . . . . ?
 F4 C25 C24 F1 97.5(12) . . . . ?
 F4 C25 C24 C23 -141.5(10) . . . . ?
 F4 C25 C26 F5 -90.0(11) . . . . ?
 F4 C25 C26 F6 31.2(12) . . . . ?
 F4 C25 C26 C27 151.0(9) . . . . ?
 C20 C19 C18 S1 0.3(6) . . . . ?
 C20 C19 C18 C17 -175.0(5) . . . . ?
 C20 C23 C27 C28 -7.4(10) . . . . ?
 C20 C23 C27 C26 -168.8(6) . . . . ?
 C20 C23 C27 C26A 162.9(8) . . . . ?
 C20 C23 C24 F2 57.0(14) . . . . ?
 C20 C23 C24 F1 -58.3(12) . . . . ?
 C20 C23 C24 C25 -178.4(7) . . . . ?
 C20 C23 C24A F2A 70.4(15) . . . . ?
 C20 C23 C24A F1A -49.0(15) . . . . ?
 C20 C23 C24A C25A -171.0(9) . . . . ?
 C19 C20 C23 C27 136.2(6) . . . . ?
 C19 C20 C23 C24 -45.4(9) . . . . ?
 C19 C20 C23 C24A -33.4(10) . . . . ?
 C19 C20 C21 S1 -2.1(6) . . . . ?
 C19 C20 C21 C22 173.1(6) . . . . ?
 C19 C18 C17 C14 8.1(9) . . . . ?
 C19 C18 C17 C16 -175.3(6) . . . . ?
 C18 S1 C21 C20 2.0(5) . . . . ?
 C18 S1 C21 C22 -173.8(5) . . . . ?
 C18 C17 C14 C13 177.9(6) . . . . ?
 C18 C17 C16 C15 -179.7(6) . . . . ?
 C31 C32 C33 C34 -167.4(6) . . . . ?
 C31 C32 C33 C36 13.9(10) . . . . ?
 C31 C28 C29 S2 -1.2(7) . . . . ?
 C31 C28 C29 C30 175.1(7) . . . . ?
 C31 C28 C27 C23 -48.7(9) . . . . ?
 C31 C28 C27 C26 112.0(7) . . . . ?
 C31 C28 C27 C26A 142.6(9) . . . . ?
 C23 C20 C19 C18 179.1(5) . . . . ?
 C23 C20 C21 S1 180.0(4) . . . . ?
 C23 C20 C21 C22 -4.7(10) . . . . ?
 C23 C27 C26 F5 -139.0(8) . . . . ?
 C23 C27 C26 F6 97.6(8) . . . . ?
 C23 C27 C26 C25 -19.7(8) . . . . ?
 C23 C27 C26A F5A -93.8(13) . . . . ?
 C23 C27 C26A F6A 148.1(12) . . . . ?
 C23 C27 C26A C25A 25.9(13) . . . . ?
 C15 N1 C13 C14 -2.3(9) . . . . ?
 C32 S2 C29 C28 0.0(5) . . . . ?
 C32 S2 C29 C30 -176.7(6) . . . . ?
 C32 C31 C28 C29 2.1(7) . . . . ?
 C32 C31 C28 C27 -179.5(5) . . . . ?
 C32 C33 C34 C35 -179.7(6) . . . . ?
 C32 C33 C36 C37 179.5(7) . . . . ?
 F3 C25 C24 F2 -132.3(10) . . . . ?
 F3 C25 C24 F1 -19.9(11) . . . . ?
 F3 C25 C24 C23 101.1(9) . . . . ?
 F3 C25 C26 F5 31.1(12) . . . . ?
 F3 C25 C26 F6 152.3(8) . . . . ?
 F3 C25 C26 C27 -88.0(10) . . . . ?
 C13 N1 C15 C16 0.4(9) . . . . ?
 C14 C17 C16 C15 -2.9(9) . . . . ?
 C21 S1 C18 C19 -1.3(5) . . . . ?
 C21 S1 C18 C17 174.2(5) . . . . ?
 C21 C20 C19 C18 1.2(7) . . . . ?
 C21 C20 C23 C27 -46.1(9) . . . . ?
 C21 C20 C23 C24 132.2(8) . . . . ?
 C21 C20 C23 C24A 144.2(9) . . . . ?
 C28 C31 C32 S2 -2.1(6) . . . . ?
 C28 C31 C32 C33 176.6(6) . . . . ?
 C28 C27 C26 F5 57.5(10) . . . . ?
 C28 C27 C26 F6 -65.9(9) . . . . ?
 C28 C27 C26 C25 176.8(6) . . . . ?
 C28 C27 C26A F5A 76.8(15) . . . . ?
 C28 C27 C26A F6A -41.3(17) . . . . ?
 C28 C27 C26A C25A -163.5(9) . . . . ?
 C2 C3 C4 C5 -0.1(12) . . . . ?
 C2 C3 C4 C44 180.0(8) . . . . ?
 C2 C1 C6 C5 -0.1(15) . . . . ?
 C2 C1 C6 C47 -179.9(10) . . . . ?
 C16 C17 C14 C13 1.1(9) . . . . ?
 C29 S2 C32 C31 1.2(5) . . . . ?
 C29 S2 C32 C33 -177.6(5) . . . . ?
 C29 C28 C27 C23 129.4(7) . . . . ?
 C29 C28 C27 C26 -69.9(9) . . . . ?
 C29 C28 C27 C26A -39.3(11) . . . . ?
 C3 C2 C1 O1 178(7) . . . . ?
 C3 C2 C1 C6 0.0(17) . . . . ?
 C3 C4 C5 C6 -0.1(8) . . . . ?
 C3 C4 C44 C52 47(3) . . . . ?
 C3 C4 C44 C46 158(5) . . . . ?
 C3 C4 C44 C66 -69(3) . . . . ?
 C27 C23 C24 F2 -124.3(12) . . . . ?
 C27 C23 C24 F1 120.4(10) . . . . ?
 C27 C23 C24 C25 0.3(10) . . . . ?
 C27 C23 C24A F2A -101.1(14) . . . . ?
 C27 C23 C24A F1A 139.5(11) . . . . ?
 C27 C23 C24A C25A 17.4(14) . . . . ?
 C27 C28 C29 S2 -179.5(5) . . . . ?
 C27 C28 C29 C30 -3.1(11) . . . . ?
 C35 N2 C37 C36 -0.2(11) . . . . ?
 C34 C33 C36 C37 0.8(11) . . . . ?
 C1 C2 C3 C4 0.1(17) . . . . ?
 C1 C6 C5 C4 0.1(12) . . . . ?
 C1 C6 C47 C54 -59(3) . . . . ?
 C1 C6 C47 C48 -173(4) . . . . ?
 C1 C6 C47 C67 61(3) . . . . ?
 C45 C50 C9 C8 -68(3) . . . . ?
 C45 C50 C9 C10 119.8(19) . . . . ?
 C24 C23 C27 C28 174.2(7) . . . . ?
 C24 C23 C27 C26 12.7(9) . . . . ?
 C24 C25 C26 F5 137.7(9) . . . . ?
 C24 C25 C26 F6 -101.1(9) . . . . ?
 C24 C25 C26 C27 18.7(10) . . . . ?
 C39 C38 C43 C56 -179.8(6) . . . . ?
 C39 C38 C43 C42 -0.7(11) . . . . ?
 C39 C40 C41 C42 0.3(13) . . . . ?
 C39 C40 C41 C60 168.7(8) . . . . ?
 C39 C40 C41 C60A -167.3(10) . . . . ?
 C50 C9 C10 C11 172(2) . . . . ?
 C37 N2 C35 C34 0.1(11) . . . . ?
 C36 C33 C34 C35 -0.9(10) . . . . ?
 C51 C50 C9 C8 168(3) . . . . ?
 C51 C50 C9 C10 -4(4) . . . . ?
 C38 C39 C40 C41 -2.9(11) . . . . ?
 C38 C43 C56 C58 57.9(10) . . . . ?
 C38 C43 C56 C57 176.6(7) . . . . ?
 C38 C43 C56 C59 -63.2(10) . . . . ?
 C38 C43 C42 C41 -2.0(13) . . . . ?
 C40 C39 C38 O5 -177.0(6) . . . . ?
 C40 C39 C38 C43 3.1(10) . . . . ?
 C40 C41 C42 C43 2.2(15) . . . . ?
 C40 C41 C60 C63 177.5(10) . . . . ?
 C40 C41 C60 C61 61.7(13) . . . . ?
 C40 C41 C60 C62 -60.1(14) . . . . ?
 C40 C41 C60A C61A -17.1(16) . . . . ?
 C40 C41 C60A C63A -134.9(12) . . . . ?
 C40 C41 C60A C62A 102.4(14) . . . . ?
 C5 C4 C44 C52 -133(3) . . . . ?
 C5 C4 C44 C46 -22(5) . . . . ?
 C5 C4 C44 C66 111(3) . . . . ?
 C5 C6 C47 C54 121(3) . . . . ?
 C5 C6 C47 C48 8(4) . . . . ?
 C5 C6 C47 C67 -118(3) . . . . ?
 C26 C25 C24 F2 114.0(10) . . . . ?
 C26 C25 C24 F1 -133.6(9) . . . . ?
 C26 C25 C24 C23 -12.6(11) . . . . ?
 C47 C6 C5 C4 179.9(7) . . . . ?
 C44 C4 C5 C6 179.9(6) . . . . ?
 C56 C43 C42 C41 177.1(8) . . . . ?
 C42 C43 C56 C58 -121.1(9) . . . . ?
 C42 C43 C56 C57 -2.4(12) . . . . ?
 C42 C43 C56 C59 117.9(10) . . . . ?
 C42 C41 C60 C63 -15.2(16) . . . . ?
 C42 C41 C60 C61 -131.0(12) . . . . ?
 C42 C41 C60 C62 107.2(15) . . . . ?
 C42 C41 C60A C61A 174.3(10) . . . . ?
 C42 C41 C60A C63A 56.4(13) . . . . ?
 C42 C41 C60A C62A -66.3(12) . . . . ?
 C11 C12 C7 O3 171(5) . . . . ?
 C11 C12 C7 C8 0.0 . . . . ?
 C12 C11 C10 C9 0.0 . . . . ?
 C12 C11 C53 C55 -1(2) . . . . ?
 C12 C11 C53 C49 115(2) . . . . ?
 C12 C11 C53 C64 -121.4(19) . . . . ?
 C12 C7 C8 O4 175(5) . . . . ?
 C12 C7 C8 C9 0.0 . . . . ?
 C7 C8 C9 C50 -172(2) . . . . ?
 C7 C8 C9 C10 0.0 . . . . ?
 C8 C9 C10 C11 0.0 . . . . ?
 C10 C11 C12 C7 0.0 . . . . ?
 C10 C11 C53 C55 -179.7(18) . . . . ?
 C10 C11 C53 C49 -64(2) . . . . ?
 C10 C11 C53 C64 60(2) . . . . ?
 C60 C41 C42 C43 -164.1(10) . . . . ?
 C53 C11 C12 C7 -178(2) . . . . ?
 C53 C11 C10 C9 178.4(18) . . . . ?
 F4A C25A C24A C23 -113.1(13) . . . . ?
 F4A C25A C24A F2A 8.8(14) . . . . ?
 F4A C25A C24A F1A 123.6(13) . . . . ?
 F4A C25A C26A C27 82.8(17) . . . . ?
 F4A C25A C26A F5A -150.3(14) . . . . ?
 F4A C25A C26A F6A -40(2) . . . . ?
 F3A C25A C24A C23 137.9(15) . . . . ?
 F3A C25A C24A F2A -100.2(18) . . . . ?
 F3A C25A C24A F1A 15(2) . . . . ?
 F3A C25A C26A C27 -154.7(15) . . . . ?
 F3A C25A C26A F5A -28(2) . . . . ?
 F3A C25A C26A F6A 83(2) . . . . ?
 C24A C23 C27 C28 163.0(8) . . . . ?
 C24A C23 C27 C26A -26.7(11) . . . . ?
 C24A C25A C26A C27 -14.3(15) . . . . ?
 C24A C25A C26A F5A 112.6(14) . . . . ?
 C24A C25A C26A F6A -137.0(14) . . . . ?
 C26A C25A C24A C23 0.1(16) . . . . ?
 C26A C25A C24A F2A 121.9(13) . . . . ?
 C26A C25A C24A F1A -123.2(14) . . . . ?
 C60A C41 C42 C43 172.1(9) . . . . ?
 C65 C50 C9 C8 50(3) . . . . ?
 C65 C50 C9 C10 -122(2) . . . . ?

_smtbx_masks_special_details
;
A solvent mask was calculated and 0 electrons were 
found in a volume of 4028\%A^3^ in 2 voids per unit cell. 
This is consistent with the presence of 
0.3[H2O], 3[CH3CN] per Asymmetric Unit 
which account for 828 electrons 
per unit cell.
;
loop_
  _smtbx_masks_void_nr
  _smtbx_masks_void_average_x
  _smtbx_masks_void_average_y
  _smtbx_masks_void_average_z
  _smtbx_masks_void_volume
  _smtbx_masks_void_count_electrons
  _smtbx_masks_void_content
 1 0.000 0.000 0.000 7.3 0.1 ?
 2 0.000 0.000 0.153 19.3 0.4 '0.9 H2O'
 3 0.000 0.000 0.347 19.3 0.4 '0.9 H2O'
 4 0.000 0.000 0.500 7.3 0.1 ?
 5 0.000 0.000 0.653 19.3 0.4 '0.9 H2O'
 6 0.000 0.000 0.847 19.3 0.4 '0.9 H2O'
 7 -0.086 0.496 0.750 1976.1 0.0 '18 CH3CN'
 8 -0.880 0.317 0.250 1976.1 0.0 '18 CH3CN'

_smtbx_masks_void_probe_radius     1.2
_smtbx_masks_void_truncation_radius  1.2
_shelx_res_file
;
TITL 111_a.res in P6(3)/m
    111.res
    created by SHELXL-2018/3 at 13:20:48 on 13-Aug-2022
REM Old TITL 111_a.res in P6(3)/m
REM SHELXT solution in P6(3)/m: R1 0.277, Rweak 0.104, Alpha 0.057
REM <I/s> 1.235 for 6 systematic absences, Orientation as input
REM Formula found by SHELXT: C92 N16 O17 F3 S4 Co2
CELL 0.71073 25.6 25.6 31.061 90 90 120
ZERR 12 0.0028 0.0028 0.006 0 0 0
LATT 1
SYMM -Y,+X-Y,+Z
SYMM +Y-X,-X,+Z
SYMM -X,-Y,0.5+Z
SYMM +Y,-X+Y,0.5+Z
SYMM -Y+X,+X,0.5+Z
SFAC C H Co F N O S
UNIT 636 672 12 72 24 48 24
SADI C26A C27 C26 C27
RIGU 0.001 0.002 O1 C2 C3 C1 C4 C6 C5 C47 C44 C54 C48 C52 C46 C67 C66 O2 Co1
RIGU 0.001 0.002 O2 O1 C2 C3 C1 C4 C6 C5 C47 C44 C54 C48 C52 C46 C67 C66
SADI C67 C48 C67 C54 C54 C48
SADI F5A C26A F5 C26 F6A C26A F6 C26 F3 C25 F4 C25 F4A C25A F3A C25A F1 C24 =
 F2 C24 F2A C24A F1A C24A
RIGU 0.01 0.02 C27 C26A F5A F6A F3A C25A F4A F1A F2A C24A
SADI C26A C25A C26 C25
SIMU 0.01 0.02 2 F5 F2 F1 F6 F4 F3 C25 C24 C26 F5A F2A F1A F6A F4A F3A C25A =
 C24A C26A
SADI C24 C25 C24A C25A
RIGU 0.01 0.02 C27 F5 F6 C26 F3 C25 F4 C24 F1 F2
SADI C24 C23 C23 C24A
SADI F1A F3A F3A F5A
SADI F6A F5A F3A F4A F1A F2A
SIMU 0.01 0.02 2 C63 C61 C60 C62 C61A C60A C63A C62A C41
SADI C60 C41 C60A C41
SADI C63A C60A C63 C60 C62 C60 C61 C60 C61A C60A C62A C60A
RIGU 0.01 0.02 C41 C60 C63 C62 C61
SADI C63 C61 C62 C61 C63 C62 C63A C61A C62A C61A C63A C62A
RIGU 0.01 0.02 C41 C60A C61A C62A C63A
RIGU 0.001 0.002 O4 O3 C8 C45 C50 C51 C7 C9 C12 C10 C11 C53 C55 C49 C65 C64 =
 CO1
SIMU 0.01 0.02 2 C52 C46
SADI C66 C46 C52 C46 C66 C52
FLAT 0.02 C44 C4 C5 C6 C47 C1 C2 C3
ISOR 0.01 0.02 C2

L.S. 10
PLAN  22
SIZE 0.1 0.1 0.2
TEMP 20(2)
CONF
list 4
MORE -1
BOND $H
ABIN
fmap 2
acta
SHEL 999 0.84
REM <olex2.extras>
REM <HklSrc "%.\\111.hkl">
REM </olex2.extras>

WGHT    0.157300   19.466700
FVAR       0.15194   0.64147   0.45207
CO1   3    0.033979    0.300117    0.250000    10.50000    0.08821    0.08124 =
         0.05847    0.00000    0.00000    0.05322
CO2   3    0.500000    0.500000    0.500000    10.50000    0.08064    0.10953 =
         0.07825    0.03739    0.01874    0.03751
S2    7    0.236159    0.353196    0.636264    11.00000    0.06329    0.08848 =
         0.05884    0.00201   -0.00235    0.02268
S1    7    0.086326    0.362625    0.480593    11.00000    0.12310    0.07083 =
         0.06060   -0.00814   -0.00326    0.05210
PART -1
O2    6   -0.048515    0.243568    0.250340    10.50000    0.08463    0.06587 =
         0.07127   -0.01736   -0.02514    0.04492
O4    6    0.053524    0.236836    0.246218    10.50000    0.07911    0.08227 =
         0.04655    0.00166   -0.00941    0.04742
O1    6    0.015072    0.362323    0.254052    10.50000    0.09163    0.06567 =
         0.05575   -0.00322    0.00366    0.04685
PART 1
F5    4    0.066886    0.157555    0.643947    21.00000    0.10283    0.07531 =
         0.07031    0.00919   -0.00139    0.04098
PART -1
O3    6    0.118356    0.354210    0.248923    10.50000    0.12841    0.08752 =
         0.05377   -0.01254   -0.00335    0.06126
PART 0
N1    5    0.037724    0.301304    0.312084    11.00000    0.08906    0.07695 =
         0.06258   -0.00306    0.00159    0.05180
O6    6    0.513225    0.564520    0.536563    11.00000    0.09573    0.10161 =
         0.08178    0.02961    0.01915    0.04029
PART 1
F2    4   -0.008106    0.126593    0.505928    21.00000    0.16562    0.09753 =
         0.08752   -0.00940   -0.01924   -0.01446
PART 0
O5    6    0.469011    0.531916    0.458951    11.00000    0.08222    0.11491 =
         0.08446    0.03858    0.01863    0.03886
PART 1
F1    4   -0.053000    0.157200    0.545497    21.00000    0.06322    0.10941 =
         0.18345    0.03264   -0.02859    0.01768
F6    4    0.101141    0.133804    0.586832    21.00000    0.07023    0.06454 =
         0.09184    0.00085   -0.01162    0.03605
PART 0
N2    5    0.420079    0.450580    0.525012    11.00000    0.07618    0.11028 =
         0.07832    0.03603    0.01614    0.03919
PART 1
F4    4   -0.013929    0.061279    0.576028    21.00000    0.07918    0.06078 =
         0.11344    0.01952   -0.00933    0.01536
PART 0
C20   1    0.063672    0.263354    0.516553    11.00000    0.05012    0.06356 =
         0.05732   -0.00287    0.00182    0.02499
C19   1    0.056139    0.252358    0.471721    11.00000    0.05684    0.06242 =
         0.05878   -0.00429    0.00111    0.02891
AFIX  43
H19   2    0.045089    0.214937    0.459754    11.00000   -1.20000
AFIX   0
C18   1    0.066294    0.300648    0.447587    11.00000    0.07359    0.07103 =
         0.06244   -0.00868   -0.00387    0.04064
C17   1    0.057515    0.301639    0.400767    11.00000    0.08282    0.07928 =
         0.05899   -0.00324    0.00424    0.05105
C31   1    0.195011    0.297386    0.564543    11.00000    0.06705    0.06802 =
         0.06149    0.00058   -0.00758    0.03132
AFIX  43
H31   2    0.191805    0.286191    0.535755    11.00000   -1.20000
AFIX   0
C23   1    0.053811    0.216222    0.547834    11.00000    0.05413    0.06756 =
         0.06305   -0.00584    0.00224    0.02727
C15   1    0.063930    0.353148    0.334433    11.00000    0.09212    0.06809 =
         0.07111    0.00553    0.00093    0.04446
AFIX  43
H15   2    0.076090    0.389141    0.319827    11.00000   -1.20000
AFIX   0
C32   1    0.246748    0.342627    0.582751    11.00000    0.06826    0.08576 =
         0.05630    0.01300    0.00332    0.04150
PART 1
F3    4   -0.037066    0.123084    0.608646    21.00000    0.06857    0.11761 =
         0.09503    0.02178    0.02073    0.04022
PART 0
C13   1    0.020093    0.249604    0.333926    11.00000    0.09246    0.08016 =
         0.05373   -0.00202    0.00590    0.04915
AFIX  43
H13   2    0.000564    0.213332    0.318930    11.00000   -1.20000
AFIX   0
C14   1    0.029620    0.248055    0.377167    11.00000    0.08747    0.06699 =
         0.06562   -0.00115    0.00446    0.04111
AFIX  43
H14   2    0.017541    0.211400    0.390785    11.00000   -1.20000
AFIX   0
C21   1    0.078791    0.321226    0.526369    11.00000    0.07281    0.07475 =
         0.06461   -0.00145    0.00309    0.03739
C28   1    0.146699    0.269439    0.594676    11.00000    0.05877    0.08121 =
         0.05788   -0.00118   -0.00448    0.03318
PART -1
C2    1   -0.080716    0.272480    0.251239    10.50000    0.08777    0.06810 =
         0.06018    0.00122   -0.00694    0.04752
PART 0
C16   1    0.073530    0.355018    0.378447    11.00000    0.08861    0.06007 =
         0.07629   -0.00792   -0.00371    0.03849
AFIX  43
H16   2    0.090539    0.391590    0.393073    11.00000   -1.20000
AFIX   0
C29   1    0.162319    0.295765    0.635261    11.00000    0.05992    0.08013 =
         0.06333   -0.00198   -0.00253    0.02096
PART -1
C3    1   -0.142446    0.242585    0.250634    10.50000    0.08765    0.07268 =
         0.07111    0.00390   -0.00743    0.04721
AFIX  43
H3    2   -0.164087    0.200652    0.250041    10.50000   -1.20000
AFIX   0
PART 0
C27   1    0.086488    0.218827    0.581726    11.00000    0.06429    0.06335 =
         0.06770   -0.00074   -0.00427    0.02620
C35   1    0.413242    0.450231    0.567576    11.00000    0.06851    0.10891 =
         0.07564    0.03300    0.01325    0.03725
AFIX  43
H35   2    0.446874    0.473888    0.584558    11.00000   -1.20000
AFIX   0
C33   1    0.307085    0.379854    0.562507    11.00000    0.06848    0.08938 =
         0.06180    0.02248    0.00607    0.03739
C22   1    0.084732    0.349839    0.570462    11.00000    0.12072    0.08427 =
         0.06361   -0.01582   -0.00176    0.05819
AFIX 137
H22A  2    0.126334    0.370741    0.579034    11.00000   -1.50000
H22B  2    0.061414    0.318949    0.591127    11.00000   -1.50000
H22C  2    0.070189    0.377844    0.568992    11.00000   -1.50000
AFIX   0
C34   1    0.357736    0.415830    0.587420    11.00000    0.06806    0.09571 =
         0.06291    0.01764   -0.00220    0.03350
AFIX  43
H34   2    0.354406    0.416811    0.617187    11.00000   -1.20000
AFIX   0
C30   1    0.123806    0.282910    0.674435    11.00000    0.07609    0.09790 =
         0.07943   -0.01455    0.01014    0.02254
AFIX 137
H30A  2    0.136814    0.265393    0.696278    11.00000   -1.50000
H30B  2    0.082493    0.255276    0.667180    11.00000   -1.50000
H30C  2    0.127390    0.319807    0.684995    11.00000   -1.50000
AFIX   0
PART -1
C1    1   -0.045189    0.336930    0.252224    10.50000    0.09209    0.06872 =
         0.06893   -0.00018    0.00274    0.04743
C45   1    0.053016    0.128881    0.288781    10.50000    0.08310    0.04850 =
         0.08155    0.01096    0.00448    0.02061
AFIX 137
H45A  2    0.029679    0.085628    0.288369    10.50000   -1.50000
H45B  2    0.026618    0.145206    0.285938    10.50000   -1.50000
H45C  2    0.074583    0.142041    0.315510    10.50000   -1.50000
AFIX   0
PART 1
C25   1    0.002863    0.119626    0.581709    21.00000    0.07355    0.08079 =
         0.08081    0.00813    0.00095    0.02976
C24   1   -0.001295    0.154878    0.543795    21.00000    0.07406    0.08310 =
         0.08155    0.00371   -0.00869    0.02400
PART 0
C39   1    0.492623    0.596516    0.517233    11.00000    0.06432    0.08994 =
         0.09890    0.03337    0.00618    0.02701
PART -1
C50   1    0.100501    0.152089    0.249210    10.50000    0.07940    0.08919 =
         0.08356    0.03730    0.00527    0.04900
PART 0
C37   1    0.371058    0.416200    0.500440    11.00000    0.09243    0.11086 =
         0.06913    0.02681    0.01425    0.03651
AFIX  43
H37   2    0.375463    0.416320    0.470714    11.00000   -1.20000
AFIX   0
C36   1    0.315353    0.381371    0.518082    11.00000    0.07651    0.11253 =
         0.06683    0.01892    0.00811    0.03133
AFIX  43
H36   2    0.282494    0.358361    0.500278    11.00000   -1.20000
AFIX   0
PART -1
C51   1    0.139873    0.121561    0.248010    10.50000    0.09329    0.10550 =
         0.11861    0.03416   -0.00007    0.06474
AFIX 137
H51A  2    0.162546    0.130195    0.274247    10.50000   -1.50000
H51B  2    0.167089    0.136904    0.224014    10.50000   -1.50000
H51C  2    0.114302    0.078730    0.245029    10.50000   -1.50000
AFIX   0
PART 0
C38   1    0.470398    0.581476    0.475084    11.00000    0.05254    0.09679 =
         0.10802    0.04194    0.01368    0.01859
PART -1
C4    1   -0.172493    0.274694    0.250904    10.50000    0.08914    0.07987 =
         0.10258    0.00602   -0.00649    0.05169
C6    1   -0.076018    0.371051    0.252555    10.50000    0.10129    0.07446 =
         0.09311   -0.02541   -0.02302    0.05510
PART 0
C40   1    0.493401    0.645504    0.537863    11.00000    0.06708    0.08889 =
         0.13346    0.01944   -0.00652    0.01509
AFIX  43
H40   2    0.506408    0.654605    0.566248    11.00000   -1.20000
AFIX   0
PART -1
C5    1   -0.138209    0.337155    0.251830    10.50000    0.10050    0.07952 =
         0.13500    0.00862   -0.02174    0.05558
AFIX  43
H5    2   -0.159105    0.358206    0.251977    10.50000   -1.20000
AFIX   0
PART 1
C26   1    0.067011    0.156827    0.600380    21.00000    0.07285    0.07244 =
         0.06814    0.00689   -0.00384    0.03688
PART 0
C43   1    0.451026    0.615438    0.451151    11.00000    0.06453    0.10231 =
         0.13497    0.03960   -0.00807    0.01764
PART -1
C47   1   -0.041916    0.437906    0.253470    10.50000    0.11273    0.07317 =
         0.12632   -0.01675   -0.02681    0.06132
PART 0
C58   1    0.371249    0.533436    0.403402    11.00000    0.09560    0.10865 =
         0.11093    0.01135    0.00479    0.03106
AFIX 137
H58A  2    0.382673    0.505262    0.413832    11.00000   -1.50000
H58B  2    0.357334    0.523575    0.374233    11.00000   -1.50000
H58C  2    0.339535    0.531409    0.421091    11.00000   -1.50000
AFIX   0
PART -1
C44   1   -0.243751    0.239717    0.250167    10.50000    0.08748    0.11278 =
         0.14718   -0.01088   -0.00028    0.05637
C54   1   -0.000671    0.458741    0.296262    10.50000    0.13363    0.05357 =
         0.14015   -0.03032   -0.04393    0.04757
AFIX   3
H54A  2   -0.026381    0.446261    0.321132    10.50000   -1.50000
H54B  2    0.024609    0.501811    0.296462    10.50000   -1.50000
H54C  2    0.024029    0.440301    0.296762    10.50000   -1.50000
AFIX   0
PART 0
C56   1    0.426580    0.598237    0.405101    11.00000    0.07187    0.10028 =
         0.14678    0.04271   -0.01322    0.01989
C41   1    0.475036    0.679846    0.516230    11.00000    0.08748    0.08856 =
         0.18037   -0.00042   -0.05662    0.02520
C42   1    0.455117    0.665655    0.473286    11.00000    0.08774    0.09916 =
         0.21202    0.02255   -0.04613    0.02462
AFIX  43
H42   2    0.444130    0.690496    0.458798    11.00000   -1.20000
AFIX   0
C57   1    0.404684    0.641255    0.387052    11.00000    0.14136    0.12929 =
         0.20540    0.03518   -0.06720    0.05054
AFIX 137
H57A  2    0.369860    0.635212    0.402852    11.00000   -1.50000
H57B  2    0.394438    0.632491    0.357173    11.00000   -1.50000
H57C  2    0.436348    0.682401    0.390082    11.00000   -1.50000
AFIX   0
PART -1
C48   1   -0.084534    0.464877    0.259782    10.50000    0.14155    0.09526 =
         0.15550   -0.01085   -0.01367    0.08635
AFIX 137
H48A  2   -0.108808    0.457399    0.234477    10.50000   -1.50000
H48B  2   -0.060661    0.507561    0.264543    10.50000   -1.50000
H48C  2   -0.110226    0.446183    0.284189    10.50000   -1.50000
AFIX   0
PART 0
C59   1    0.475343    0.601816    0.375479    11.00000    0.08791    0.24437 =
         0.12744    0.09993    0.02678    0.06728
AFIX 137
H59A  2    0.507909    0.642754    0.374053    11.00000   -1.50000
H59B  2    0.458928    0.588449    0.347197    11.00000   -1.50000
H59C  2    0.490066    0.576512    0.386432    11.00000   -1.50000
AFIX   0
PART -1
C52   1   -0.263400    0.187427    0.286644    10.50000    0.08672    0.15365 =
         0.29711    0.08872    0.01506    0.02547
AFIX 137
H52A  2   -0.263358    0.153075    0.274289    10.50000   -1.50000
H52B  2   -0.303110    0.175699    0.296989    10.50000   -1.50000
H52C  2   -0.235309    0.202703    0.310142    10.50000   -1.50000
AFIX  66
C11   1    0.236192    0.314428    0.261101    10.50000    0.09308    0.09706 =
         0.15608   -0.01739   -0.00923    0.04481
C12   1    0.209125    0.349311    0.255015    10.50000    0.09669    0.08515 =
         0.22326   -0.02498   -0.02224    0.03897
AFIX  43
H12   2    0.232505    0.391163    0.254952    10.50000   -1.20000
AFIX  65
C7    1    0.147112    0.321640    0.249022    10.50000    0.09103    0.07956 =
         0.08089    0.00691    0.00818    0.03948
C8    1    0.112167    0.259087    0.249116    10.50000    0.07645    0.08077 =
         0.06540    0.00863   -0.01369    0.03960
C9    1    0.139234    0.224204    0.255202    10.50000    0.07680    0.09053 =
         0.08680    0.03913    0.01225    0.04482
C10   1    0.201246    0.251874    0.261195    10.50000    0.08045    0.09729 =
         0.12502   -0.01052   -0.00644    0.04663
AFIX  43
H10   2    0.219355    0.228535    0.265267    10.50000   -1.20000
AFIX   0
PART 1
C63   1    0.448414    0.766217    0.521936    31.00000    0.10746    0.10855 =
         0.18324   -0.00364   -0.05019    0.04655
AFIX 137
H63A  2    0.482344    0.794658    0.505226    31.00000   -1.50000
H63B  2    0.435978    0.787518    0.540964    31.00000   -1.50000
H63C  2    0.415723    0.740998    0.503034    31.00000   -1.50000
AFIX   0
C61   1    0.529795    0.770598    0.570676    31.00000    0.10050    0.10247 =
         0.16818   -0.01507   -0.03725    0.03305
AFIX 137
H61A  2    0.541225    0.748395    0.589629    31.00000   -1.50000
H61B  2    0.526511    0.800835    0.586783    31.00000   -1.50000
H61C  2    0.559820    0.789609    0.548651    31.00000   -1.50000
AFIX   0
C60   1    0.466792    0.725962    0.549161    31.00000    0.09532    0.09161 =
         0.17701   -0.00170   -0.05031    0.03393
PART -1
C53   1    0.305975    0.341309    0.269432    10.50000    0.09422    0.10909 =
         0.20215   -0.03976   -0.02413    0.04467
C55   1    0.339319    0.412172    0.268643    10.50000    0.11799    0.10807 =
         0.31749   -0.04133   -0.02970    0.04097
AFIX 137
H55A  2    0.333288    0.425517    0.241167    10.50000   -1.50000
H55B  2    0.381677    0.428071    0.273359    10.50000   -1.50000
H55C  2    0.323353    0.426200    0.290920    10.50000   -1.50000
AFIX   0
C49   1    0.318711    0.325656    0.314205    10.50000    0.12185    0.16581 =
         0.21035   -0.05402   -0.05653    0.07281
AFIX 137
H49A  2    0.306467    0.344424    0.335607    10.50000   -1.50000
H49B  2    0.361093    0.340001    0.317088    10.50000   -1.50000
H49C  2    0.296581    0.282701    0.318070    10.50000   -1.50000
AFIX   0
C46   1   -0.269248    0.276837    0.267221    10.50000    0.09208    0.12608 =
         0.27592   -0.03712    0.02553    0.05571
AFIX 137
H46A  2   -0.256336    0.288151    0.296449    10.50000   -1.50000
H46B  2   -0.312494    0.253754    0.266225    10.50000   -1.50000
H46C  2   -0.255305    0.312470    0.249953    10.50000   -1.50000
AFIX   0
PART 1
C62   1    0.419657    0.697210    0.587180    31.00000    0.12496    0.12456 =
         0.17645   -0.03588   -0.02430    0.04414
AFIX 137
H62A  2    0.380099    0.671846    0.575482    31.00000   -1.50000
H62B  2    0.419781    0.728749    0.603979    31.00000   -1.50000
H62C  2    0.430497    0.673593    0.605142    31.00000   -1.50000
AFIX   0
PART 2
F5A   4    0.013119    0.170340    0.644030   -21.00000    0.08808    0.12367 =
         0.09193    0.01078    0.02019    0.02842
F2A   4    0.020554    0.126771    0.506148   -21.00000    0.02879    0.04332 =
         0.06732   -0.00532   -0.00687    0.01906
F1A   4   -0.047519    0.146976    0.527716   -21.00000    0.05520    0.06963 =
         0.05547   -0.00588    0.00457    0.02901
F6A   4    0.077030    0.141718    0.632534   -21.00000    0.08417    0.09116 =
         0.09422    0.02266   -0.00764    0.03021
F4A   4    0.021419    0.084850    0.559046   -21.00000    0.10189    0.08445 =
         0.10601    0.00131   -0.00462    0.03312
F3A   4   -0.054514    0.074149    0.595204   -21.00000    0.08555    0.09565 =
         0.10271    0.01875    0.00280    0.01781
C25A  1   -0.000632    0.116193    0.579400   -21.00000    0.07489    0.08160 =
         0.08157    0.00696   -0.00126    0.02864
C24A  1    0.005960    0.152131    0.538974   -21.00000    0.06852    0.07875 =
         0.07849    0.00013   -0.00327    0.03015
C26A  1    0.045395    0.163122    0.610711   -21.00000    0.07879    0.08543 =
         0.08015    0.00924   -0.00168    0.03189
C61A  1    0.497791    0.748824    0.576819   -31.00000    0.10842    0.10269 =
         0.17041   -0.01524   -0.04067    0.04649
AFIX 137
H61D  2    0.464812    0.716851    0.592256   -31.00000   -1.50000
H61E  2    0.504459    0.787007    0.587193   -31.00000   -1.50000
H61F  2    0.533549    0.746219    0.581157   -31.00000   -1.50000
AFIX   0
C60A  1    0.482643    0.743040    0.528480   -31.00000    0.10302    0.09212 =
         0.18392    0.00654   -0.05653    0.02811
C63A  1    0.421235    0.738202    0.520040   -31.00000    0.11314    0.07814 =
         0.19331   -0.00791   -0.05650    0.03540
AFIX 137
H63D  2    0.416781    0.742512    0.489773   -31.00000   -1.50000
H63E  2    0.418989    0.769503    0.535485   -31.00000   -1.50000
H63F  2    0.389565    0.699569    0.529590   -31.00000   -1.50000
AFIX   0
C62A  1    0.534619    0.794817    0.502130   -31.00000    0.15062    0.10057 =
         0.18801    0.03087   -0.06609   -0.00591
AFIX 137
H62D  2    0.572206    0.808542    0.516896   -31.00000   -1.50000
H62E  2    0.526895    0.827676    0.499145   -31.00000   -1.50000
H62F  2    0.536741    0.780097    0.474134   -31.00000   -1.50000
AFIX   0
PART -1
C65   1    0.067872    0.134035    0.209433    10.50000    0.08569    0.14008 =
         0.08670    0.00852    0.00141    0.08310
AFIX 137
H65A  2    0.041730    0.091070    0.209302    10.50000   -1.50000
H65B  2    0.095790    0.145516    0.185896    10.50000   -1.50000
H65C  2    0.044230    0.153421    0.206442    10.50000   -1.50000
AFIX   0
C64   1    0.333094    0.319059    0.233938    10.50000    0.10668    0.16435 =
         0.22680   -0.05482   -0.02282    0.07472
AFIX 137
H64A  2    0.309541    0.275930    0.231728    10.50000   -1.50000
H64B  2    0.373894    0.330656    0.241323    10.50000   -1.50000
H64C  2    0.332592    0.336853    0.206847    10.50000   -1.50000
AFIX   0
C67   1   -0.002163    0.466029    0.215826    10.50000    0.11700    0.08405 =
         0.13950   -0.00352   -0.01776    0.06706
AFIX 137
H67A  2    0.029251    0.455927    0.215852    10.50000   -1.50000
H67B  2    0.015424    0.509041    0.217346    10.50000   -1.50000
H67C  2   -0.025366    0.451371    0.189853    10.50000   -1.50000
AFIX   0
C66   1   -0.266427    0.211152    0.210280    10.50000    0.09763    0.26361 =
         0.20796   -0.09911   -0.05789    0.11034
AFIX 137
H66A  2   -0.268452    0.239072    0.190671    10.50000   -1.50000
H66B  2   -0.306058    0.177017    0.214252    10.50000   -1.50000
H66C  2   -0.240232    0.197889    0.198719    10.50000   -1.50000
AFIX   0
HKLF 4


REM  111_a.res in P6(3)/m
REM wR2 = 0.3168, GooF = S = 1.078, Restrained GooF = 1.064 for all data
REM R1 = 0.1066 for 6518 Fo > 4sig(Fo) and 0.1503 for all 10305 data
REM 889 parameters refined using 972 restraints

END

WGHT      0.1573     19.4813

REM Highest difference peak  1.150,  deepest hole -0.689,  1-sigma level  0.072
Q1    1   0.0686  0.3405  0.2500  10.50000  0.05    1.15
Q2    1   0.2550  0.5108  0.2893  11.00000  0.05    1.14
Q3    1   0.2459  0.5369  0.2500  10.50000  0.05    1.05
Q4    1   0.3560  0.6257  0.2500  10.50000  0.05    0.81
Q5    1   0.3965  0.6867  0.2500  10.50000  0.05    0.78
Q6    1   0.2382  0.3126  0.6393  11.00000  0.05    0.63
Q7    1   0.1724  0.5184  0.2500  10.50000  0.05    0.60
Q8    1   0.1385  0.4015  0.2500  10.50000  0.05    0.45
Q9    1   0.1015  0.2819  0.2500  10.50000  0.05    0.43
Q10   1   0.3786  0.6059  0.2500  10.50000  0.05    0.43
Q11   1   0.2575  0.3408  0.2500  10.50000  0.05    0.33
Q12   1   0.2895  0.2563  0.2500  10.50000  0.05    0.32
Q13   1   0.2783  0.3937  0.2500  10.50000  0.05    0.32
Q14   1  -0.0591  0.1690  0.5727  11.00000  0.05    0.32
Q15   1  -0.0539  0.1914  0.5598  11.00000  0.05    0.31
Q16   1  -0.2111  0.2594  0.2500  10.50000  0.05    0.29
Q17   1   0.2771  0.3663  0.5698  11.00000  0.05    0.28
Q18   1  -0.0540  0.3096  0.2500  10.50000  0.05    0.28
Q19   1   0.2464  0.4312  0.2500  10.50000  0.05    0.28
Q20   1   0.0788  0.3321  0.3128  11.00000  0.05    0.28
Q21   1   0.4845  0.7264  0.5145  11.00000  0.05    0.27
Q22   1   0.4236  0.4180  0.3813  11.00000  0.05    0.27
;
_shelx_res_checksum                9164
_shelx_hkl_file
;
   0   0 -24  977.54 1044.58
   0   0 -26 1506.34 1415.43
   0   0 -27    1.49    2.21
   0   0 -28  397.93  346.98
   0   0 -29    0.32    2.07
   0   0 -30   56.56    8.83
   0   0 -31    5.55    1.96
   0   0 -32   44.60    7.60
   0   0 -33    0.23    2.38
   0   0 -34   57.55   60.33
   0   0 -35    3.74    1.93
   0   0 -36   94.43  101.86
   0   0 -37    5.07    2.96
   0   0 -38   12.06    4.50
   0   0 -39    2.73    2.48
   0   0 -40    7.02    3.16
   1   0 -40    3.31    2.81
   0  -1 -40   -0.56    1.30
  -1   1 -40    3.97    2.69
  -1   1 -39    5.02    2.47
   0  -1 -39   -0.34    2.33
   1   0 -39    3.19    2.49
   1   0 -38    3.56    3.49
  -1   1 -38    3.60    2.81
   0  -1 -38    2.45    2.51
   1   0 -37    2.33    2.49
  -1   1 -37   -1.71    2.32
   0  -1 -37   -0.70    2.14
   1   0 -36   -0.61    2.23
   0  -1 -36    4.63    2.59
  -1   1 -36    2.38    2.16
   1   0 -35   -3.51    2.49
  -1   1 -35   -0.65    2.38
   1   0 -34   -2.18    2.62
   0  -1 -34    0.21    2.57
  -1   1 -34    2.70    2.61
   1   0 -33   -0.34    2.54
   0  -1 -33    3.58    2.74
  -1   1 -33    2.02    2.27
   0  -1 -32    2.13    1.45
   1   0 -32   -1.07    1.61
  -1   1 -32    4.58    2.96
   1   0 -31    9.38    4.37
   0  -1 -31    6.27    1.98
  -1   1 -31   10.34    4.31
   1   0 -30    7.60    3.18
   0  -1 -30   13.68    4.87
  -1   1 -30    9.31    4.04
   1   0 -29   -1.29    1.46
  -1   1 -29    1.16    1.66
   0  -1 -29   -2.12    1.84
   1   0 -28    7.98    2.44
   0  -1 -28    5.72    2.46
  -1   1 -28   11.18    3.26
   1   0 -27    3.64    2.46
  -1   1 -27    1.38    1.64
   0  -1 -27   -2.62    2.27
   1   0 -26   48.43    6.20
   1   0 -25   -2.20    2.24
   1   0 -24    4.30    2.78
   1   0 -23    6.18    2.97
   1   0 -22    4.33    1.83
   1   0 -21   17.56    2.81
   1   0 -20   24.46    3.66
   1   0 -19   -0.72    1.43
   1   0 -18  122.19    7.77
   1   0 -17  123.58    8.69
   1   0  -7  311.27    5.17
   1   0  -6 1220.18   11.35
   1  -1 -21   21.99    3.58
   0   1 -21   19.97    2.76
   0   1 -22   -2.58    1.97
   0   1 -23   -0.31    2.01
   1  -1 -23    4.91    2.23
   0   1 -24    6.37    2.57
   1  -1 -24   10.37    3.62
   1  -1 -25    0.74    1.43
   0   1 -25   -0.40    2.17
   1  -1 -26   28.79    4.64
   0   1 -27   -1.50    2.19
   1  -1 -27    1.73    1.61
   1  -1 -28    6.94    3.58
   0   1 -28   13.86    4.25
  -1   0 -28   15.95    4.99
   1  -1 -29    0.45    0.97
   0   1 -29   -1.87    1.58
  -1   0 -29    2.59    2.47
   1  -1 -30    4.62    2.51
   0   1 -30    3.65    1.87
  -1   0 -30   13.35    4.21
   1  -1 -31    3.84    2.69
   0   1 -31    8.94    3.72
  -1   0 -31    4.10    2.84
   1  -1 -32    5.85    2.02
   0   1 -32   -2.07    2.52
  -1   0 -32   -0.90    2.37
   0   1 -33    2.28    2.46
   1  -1 -33    3.51    2.10
  -1   0 -33    4.08    2.74
  -1   0 -34    6.20    2.82
   0   1 -34    5.41    5.80
   1  -1 -34    2.59    2.39
   0   1 -35   -0.23    1.84
  -1   0 -35    2.59    2.99
   1  -1 -35    4.62    2.99
   0   1 -36    3.45    2.70
   1  -1 -36    1.36    1.74
  -1   0 -36    4.17    2.49
   1  -1 -37   -0.49    1.45
   0   1 -37   -0.54    2.33
  -1   0 -37   -0.62    1.60
   1  -1 -38    2.55    2.31
   0   1 -38    3.64    2.98
  -1   0 -38   -0.43    1.98
   0   1 -39    6.19    3.01
   1  -1 -39    5.03    2.66
  -1   0 -39    4.03    2.52
   0   1 -40   -0.06    2.13
   2  -1 -40    6.27    2.71
  -1   2 -40   -1.56    2.03
  -1   2 -39   -3.81    2.02
  -1  -1 -39    4.99    2.99
  -1   2 -38    6.08    2.58
   2  -1 -38    0.83    1.55
  -1  -1 -38   -1.59    2.01
  -1   2 -37    5.60    3.27
   2  -1 -37    4.29    2.97
  -1  -1 -37    4.59    2.74
   2  -1 -36   12.66    3.02
  -1  -1 -36   11.18    3.28
  -1   2 -36    6.40    2.57
   2  -1 -35   42.63    7.89
  -1  -1 -35   53.37   57.44
  -1   2 -35   49.66   53.60
   2  -1 -34    2.58    2.29
  -1   2 -34    9.35    4.09
  -1  -1 -34    3.46    2.32
   2  -1 -33    2.10    2.04
  -1   2 -33    5.15    5.41
  -1  -1 -33    9.32    3.63
   2  -1 -32    9.15    3.41
  -1   2 -32    6.96    3.01
  -1  -1 -32    6.66    1.91
  -1   2 -31   70.76    8.68
   2  -1 -31   76.43   12.20
  -1  -1 -31   81.66   86.24
  -1   2 -30   -1.29    1.46
   2  -1 -30    4.32    2.11
  -1  -1 -30   -3.07    2.10
   2  -1 -29   -1.37    1.88
  -1   2 -29    2.23    3.00
   2  -1 -28    7.12    3.05
  -1   2 -28    6.24    3.00
   2  -1 -27  111.11   10.09
  -1   2 -27  107.84   12.92
   2  -1 -26   70.31    7.64
  -1   2 -26   65.26    8.37
   2  -1 -25  239.75   16.21
  -1   2 -25  242.70   15.81
   2  -1 -24    6.63    2.46
  -1   2 -24    8.37    3.11
   2  -1 -23   60.68   10.15
   2  -1 -22   51.32    6.81
   2  -1 -21  232.35   12.40
   2  -1 -20   -1.16    1.64
   2  -1 -19   59.03    6.48
   2  -1 -18   99.85    5.32
   2  -1 -17 1334.32  146.18
   2  -1 -16  521.28    9.70
   2  -1 -15  328.34    8.75
   2  -1 -14  214.78    5.72
   2  -1 -13 1179.64   15.87
   2  -1 -12  216.50    7.29
   2  -1 -11  301.97    5.21
   2  -1 -10  950.08    9.45
   2  -1  -9 1819.66   16.85
   2  -1  -8  712.43    7.55
   1   1   7  835.32    7.99
   2  -1  -7  842.10    8.15
   1   1   6  284.20    5.33
   2  -1  -6  290.03    5.60
   2  -1   6  281.33    5.64
   1   1  -6  289.18    5.70
   2  -1   7  852.10    8.99
   1   1  -7  835.63    8.98
   1   1  -8  695.64    7.99
   1   1  -9 1816.57   16.56
   1   1 -10  929.77   10.04
   1   1 -11  365.32    6.10
   1   1 -12  256.64    5.40
   1   1 -13 1058.00   13.72
   1   1 -14  220.89    7.95
   1   1 -15  331.72    8.47
   1   1 -16  525.14    8.54
   1   1 -17 1411.52  154.37
   1   1 -18  137.34    6.92
   1   1 -19   67.10    6.73
   1   1 -20   -1.31    1.65
   1   1 -21  240.92    9.70
   1   1 -22   46.95    6.52
   1   1 -23   70.68    8.03
   1   1 -24    2.31    2.16
   1  -2 -24    1.75    2.21
   1   1 -25  226.70   18.21
   1  -2 -25  215.77   17.90
   1   1 -26   69.43   10.14
   1  -2 -26   71.86   10.45
   1   1 -27  120.62    9.61
   1  -2 -27  107.77   10.55
   1   1 -28    5.99    2.53
   1  -2 -28    2.99    2.37
   1   1 -29    1.57    2.06
   1  -2 -29    1.15    1.43
   1   1 -30    5.43    3.07
   1  -2 -30    1.68    1.67
  -2   1 -30    5.23    2.99
   1  -2 -31   76.65   11.21
   1   1 -31   80.84   85.64
  -2   1 -31   76.20    8.71
   1   1 -32    7.07    3.22
   1  -2 -32    9.73    4.55
  -2   1 -32    7.03    3.17
   1   1 -33    4.79    3.01
   1  -2 -33    3.43    2.37
  -2   1 -33    9.27    4.01
   1   1 -34    4.76    3.44
   1  -2 -34    9.47   10.12
  -2   1 -34    8.56    3.52
   1   1 -35   44.74    8.32
  -2   1 -35   43.02    8.12
   1  -2 -35   49.58   53.43
   1   1 -36    5.35    3.72
  -2   1 -36    6.13    2.39
   1  -2 -36    1.42    2.23
   1  -2 -37    5.91    2.61
   1   1 -37    7.88    3.19
  -2   1 -37    5.41    2.97
   1   1 -38    6.00    3.34
   1  -2 -38   -1.06    1.75
  -2   1 -38    2.70    2.56
   1  -2 -39    7.00    2.92
   1   1 -39    4.70    2.25
  -2   1 -39    6.60    3.26
   1   1 -40   -0.48    2.16
   1  -2 -40    0.95    1.79
  -2   1 -40   -2.96    2.14
  -2   2 -40    5.70    2.24
   2   0 -39    4.87    4.92
  -2   2 -39    3.68    2.13
   2   0 -38    1.61    2.15
   0  -2 -38    3.82    2.42
  -2   2 -38    1.76    1.83
   2   0 -37    3.15    2.34
  -2   2 -37    4.65    2.87
   0  -2 -37    0.03    0.80
   2   0 -36   -0.22    2.12
   0  -2 -36   -0.26    1.02
  -2   2 -36    3.75    2.92
   2   0 -35    5.55    2.96
   0  -2 -35    5.32    3.26
  -2   2 -35    4.27    2.37
   2   0 -34   22.53    5.15
  -2   2 -34    9.09    3.59
   0  -2 -34   26.55    6.30
   2   0 -33   -0.43    2.61
   0  -2 -33   -4.01    2.06
  -2   2 -33   -2.16    2.66
   2   0 -32   -0.56    2.53
  -2   2 -32    2.63    2.43
   0  -2 -32    2.89    2.13
   2   0 -31   55.49    8.23
   0  -2 -31   51.59    6.46
  -2   2 -31   40.63    9.23
   2   0 -30   23.06    4.98
  -2   2 -30   21.03    5.01
   0  -2 -30   23.41    5.09
   2   0 -29    5.66    2.85
  -2   2 -29    3.59    2.44
   0  -2 -29    2.47    1.87
   2   0 -28   23.79    4.42
  -2   2 -28   19.85    3.96
   0  -2 -28   23.08    4.66
   2   0 -27   18.19    5.74
   2   0 -26  287.08   21.51
   2   0 -25    8.02    2.80
   2   0 -24   52.63    6.51
   2   0 -23   89.15    8.45
   2   0 -22  114.13    7.98
   2   0 -21  229.48    9.42
   2   0 -20   34.93    4.59
   2   0 -19   15.62   11.57
   2   0 -18  324.77    8.03
   2   0 -17   65.54    4.54
   2   0 -16   40.72    3.79
   2   0 -15  331.31    8.83
   2   0 -14  553.12    7.82
   2   0 -13  722.97   11.32
   2   0 -12   24.36    4.19
   2   0 -11   88.96    3.77
   2   0 -10 1398.65   14.31
   2   0  -9  472.07    6.83
   2   0  -8   26.38    3.68
   2   0  -7   21.99    2.70
   2  -2   6  543.15    6.67
   2   0  -6  548.74    7.27
   2   0   6  549.01    7.98
   2  -2  -6  551.38    7.04
   0   2  -6  555.16    7.55
   2   0   7   21.06    2.35
   2  -2  -7   26.45    3.61
   2   0   8   21.69    1.38
   2  -2  -8   22.95    7.03
   2   0   9  465.13    7.15
   2  -2  -9  471.07    6.38
   2  -2 -15  346.11    8.21
   2  -2 -16   56.86    5.29
   2  -2 -17   78.33    7.98
   0   2 -17   58.83    4.90
   2  -2 -18  318.87   10.29
   0   2 -18  313.66   10.72
   2  -2 -19   15.09    3.80
   0   2 -19   21.49    5.08
   2  -2 -20   35.13    5.78
   0   2 -20   37.48    5.16
   0   2 -21  229.24   11.77
   2  -2 -21  220.14   10.63
   2  -2 -22   95.27    7.22
   0   2 -22  109.27    7.00
   2  -2 -23   74.54   75.23
   0   2 -23   78.97    3.93
   2  -2 -24   53.46   57.65
   0   2 -24   53.72   57.75
   2  -2 -25    0.15    1.49
   0   2 -25    3.12    1.28
   0   2 -26  282.96   19.29
   2  -2 -26  266.96   16.02
   2  -2 -27   13.74    4.47
   0   2 -27   20.31    3.78
   2  -2 -28   20.73    3.36
   0   2 -28   20.23    4.38
   0   2 -29    6.21    2.78
   2  -2 -29    4.83    4.68
   2  -2 -30   32.26    4.49
   0   2 -30   32.44    4.39
   2  -2 -31   50.78    5.00
   0   2 -31   53.28    6.71
   2  -2 -32    3.21    2.39
   0   2 -32   -0.67    2.73
  -2   0 -32    0.60    1.54
   2  -2 -33    3.85    2.31
   0   2 -33   -0.02    2.70
  -2   0 -33    3.89    1.90
   2  -2 -34   23.06    5.02
   0   2 -34   21.83    6.47
  -2   0 -34   23.61    5.32
   2  -2 -35    3.56    2.28
   0   2 -35    0.28    1.14
  -2   0 -35   -0.84    2.30
   2  -2 -36    6.23    3.01
   0   2 -36    2.19    2.30
  -2   0 -36    1.36    1.54
   0   2 -37    4.87    3.00
   2  -2 -37    6.05    2.59
  -2   0 -37   -1.26    2.17
   2  -2 -38    1.86    1.90
   0   2 -38   -0.54    2.06
  -2   0 -38   -0.64    2.38
   0   2 -39    4.10    2.58
   2  -2 -39    4.14    2.96
  -2   0 -39    3.28    1.62
   0   2 -40   -0.42    2.25
   2  -2 -40    4.84    2.04
  -1   3 -40    3.09    3.57
   3  -2 -39    7.41    3.50
  -1   3 -39    1.48    1.52
  -2  -1 -39   -1.78    2.08
   3  -2 -38    3.81    2.87
  -1   3 -38    4.46    2.85
  -2  -1 -38   -0.94    2.01
   3  -2 -37    6.86    3.05
  -1   3 -37    4.33    2.72
  -2  -1 -37    8.94    3.37
   3  -2 -36    0.69    2.16
  -1   3 -36   -0.09    2.18
  -2  -1 -36    2.28    2.18
   3  -2 -35    3.57    4.77
  -1   3 -35    5.32    3.17
  -2  -1 -35    2.41    3.13
   3  -2 -34    1.50    2.24
  -1   3 -34    1.56    2.24
  -2  -1 -34    2.03    2.05
   3  -2 -33   25.35    4.09
  -1   3 -33   17.23    3.99
  -2  -1 -33   24.85    4.03
   3  -2 -32    1.69    2.78
  -1   3 -32    1.98    2.32
   3  -2 -31   14.06    4.92
  -1   3 -31   12.68    5.20
   3  -2 -30    5.44    2.98
  -1   3 -30    8.56    3.65
   3  -2 -29   -0.39    1.77
  -1   3 -29    5.87    3.08
   3  -2 -28    6.45    3.00
  -1   3 -28    4.46    2.38
   3  -2 -27   22.55    3.32
  -1   3 -27   23.11    4.81
   3  -2 -26    3.29    2.12
  -1   3 -26    7.39    3.43
   3  -2 -25    9.11    3.49
  -1   3 -25   11.00    3.05
   3  -2 -24    0.41    1.76
  -1   3 -24    5.29    2.39
   3  -2 -23  117.81   13.51
  -1   3 -23  120.36   13.38
   3  -2 -22   28.77    4.00
  -1   3 -22   33.36    4.94
   3  -2 -21   86.01   10.11
  -1   3 -21   83.10    6.20
   3  -2 -20   -3.18    1.50
   3  -2 -19   42.14    6.61
   3  -2 -18   37.42    3.18
   3  -2 -17   39.19    5.23
   3  -2 -16  100.97    5.68
   3  -2 -15  504.71   10.76
   3  -2 -14 1370.00   18.68
   3  -2 -13  204.71    6.36
   3  -2 -12  321.54    7.31
   3  -2 -11  150.06    4.49
   2   1  10    6.05    1.44
   3  -2 -10    7.24    2.21
   2   1   9  164.17    5.24
   3  -2  -9  162.91    5.86
   2   1   8    1.09    0.82
   3  -2  -8   -1.09    1.05
   2   1   7  379.99    5.93
   3  -2  -7  377.26    6.28
   2   1   6 1558.49   14.85
   3  -2  -6 1516.61   13.70
   2   1   5   73.58    3.61
   3  -2  -5   80.61   24.25
   3  -2   5   76.04    4.08
   2   1  -5   71.74    3.59
   3  -2   6 1578.26   14.47
   2   1  -6 1596.59   14.72
   3  -2   7  379.46    5.88
   2   1  -7  382.22    6.13
   3  -2   8    0.46    0.40
   2   1  -8   -0.28    1.22
   3  -2   9  156.88    4.84
   2   1  -9  161.44    4.76
   2   1 -10    6.94    1.69
   2   1 -11  145.58    5.05
   2   1 -12  300.93    7.01
   2   1 -13  209.90    6.30
   2   1 -14 1448.30   18.81
   2   1 -15  499.87    7.57
   2   1 -16  109.64    6.81
   2   1 -17   42.62    5.00
   2   1 -18   42.50    5.26
   2   1 -19   52.51    6.96
   2   1 -20   -1.70    1.59
   2   1 -21   81.63   10.15
   2   1 -22   28.03    3.63
   2   1 -23  109.77  110.45
   2   1 -24    6.44    2.64
   2   1 -25   21.26    4.22
   1  -3 -25   12.34    3.65
   2   1 -26    3.17    2.92
   1  -3 -26    5.70    2.30
   2   1 -27   22.55    4.21
   1  -3 -27   20.20    3.94
   2   1 -28    1.88    2.10
   1  -3 -28   -2.50    1.68
   1  -3 -29   -1.49    1.70
   2   1 -30    7.33    3.25
   1  -3 -30    7.59    3.17
   2   1 -31   25.32    4.34
   1  -3 -31   17.43    6.14
   2   1 -32    6.97    3.46
   1  -3 -32    4.02    2.09
  -3   2 -32    3.92    3.04
   2   1 -33    4.14    3.59
   1  -3 -33   17.06    2.42
  -3   2 -33    7.61    4.23
   2   1 -34   -0.04    1.57
   1  -3 -34   -1.99    1.99
  -3   2 -34   -1.41    2.33
   1  -3 -35    4.79    5.45
   2   1 -36    5.28    3.27
   1  -3 -36   -0.43    2.06
  -3   2 -36    1.94    2.14
   2   1 -37    3.37    2.74
  -3   2 -37    3.51    2.94
   1  -3 -37    2.77    3.05
   2   1 -38    1.69    1.72
   1  -3 -38   -1.62    1.87
  -3   2 -38    0.23    1.21
   2   1 -39    3.77    2.98
   1  -3 -39    0.98    1.91
  -3   2 -39   -0.90    1.95
   2   1 -40    6.42    2.58
   1  -3 -40    6.65    2.85
  -3   2 -40    7.95    2.94
  -2   3 -40    3.24    2.57
   3  -1 -39    2.77    2.26
  -2   3 -39   -0.64    2.15
   3  -1 -38   -2.57    2.28
  -2   3 -38   -0.76    1.82
  -1  -2 -38    5.42    2.42
   3  -1 -37   -3.27    2.04
  -1  -2 -37   -1.55    1.75
  -2   3 -37    3.90    2.92
   3  -1 -36    1.15    1.53
  -1  -2 -36    5.37    3.05
  -2   3 -36    2.62    2.47
   3  -1 -35    6.01    2.96
  -2   3 -35    1.83    2.24
  -1  -2 -35    0.77    1.58
   3  -1 -34    8.39    3.50
  -2   3 -34    4.61    2.54
  -1  -2 -34    3.00    2.30
   3  -1 -33    2.70    2.23
  -2   3 -33    4.17    2.35
  -1  -2 -33    1.98    2.10
   3  -1 -32    3.61    2.18
  -2   3 -32   -0.60    1.99
  -1  -2 -32    4.94    2.55
   3  -1 -31   -0.63    2.22
  -2   3 -30   22.19    5.75
   3  -1 -29    2.88    2.72
  -2   3 -29    4.16    1.56
   3  -1 -28   26.80    6.15
  -2   3 -28   24.82    5.41
   3  -1 -27    4.85    2.47
  -2   3 -27    5.37    3.05
   3  -1 -26   11.10    3.93
  -2   3 -26    8.34    3.20
   3  -1 -25   30.91    3.47
   3  -1 -24   33.72    5.73
   3  -1 -23    6.12    2.73
   3  -1 -22  187.04    9.61
   3  -1 -21   61.10    6.80
   3  -1 -20  143.05   11.54
   3  -1 -19   31.82    6.88
   3  -1 -18   -2.19    1.24
   3  -1 -17    7.21    1.75
   3  -1 -16   22.20    3.23
   3  -1 -15    6.11    2.89
   3  -1 -14    1.43    1.51
   3  -1 -13   68.74    4.04
   3  -1 -12   62.89    3.26
   3  -1 -11   -0.04    0.71
   3  -1 -10   69.18    3.74
   3  -1  -9  270.97    5.53
   1   2   8  235.84    4.68
   3  -1  -8  244.24    5.23
   1   2   7   -0.39    0.85
   3  -1  -7    0.87    0.52
   1   2   6  221.25    4.22
   3  -1  -6  227.93    4.53
   1   2   5 2588.22   22.55
   3  -1  -5 2650.15   24.03
   3  -1   5 2690.84  803.71
   1   2  -5 2674.85   23.50
   3  -1   6  217.91    4.41
   1   2  -6  220.03    4.65
   3  -1   7   -0.52    0.77
   1   2  -7    1.80    0.89
   3  -1   8  244.15    5.67
   1   2  -8  235.54    5.27
   3  -1   9  266.89    6.83
   1   2  -9  270.06    5.68
   3  -1  10   72.15    3.65
   1   2 -10   71.25    3.68
   3  -1  11   -1.44    1.00
   1   2 -11   -1.61    1.12
   1   2 -12   62.25    3.20
   1   2 -13   74.49    5.29
   1   2 -14    2.77    2.12
   1   2 -15   16.00    2.82
   1   2 -16   18.97    3.39
   1   2 -17    4.62    1.36
   1   2 -18   -0.59    1.21
   1   2 -19   35.38    7.54
   1   2 -20  145.09    8.56
   2  -3 -20  145.39    8.10
   1   2 -21   53.73    6.51
   2  -3 -21   62.13    5.50
   1   2 -22  205.78   10.35
   2  -3 -22  181.80   10.21
   1   2 -23    1.01    1.40
   2  -3 -23    1.22    2.04
   1   2 -24   36.68    4.17
   2  -3 -24   40.54    4.84
   1   2 -25   28.35    3.64
   2  -3 -25   25.33   27.15
   1   2 -26    8.37    2.34
   2  -3 -26   12.91    2.97
   2  -3 -27    4.55    2.13
   1   2 -27    5.30    2.69
   1   2 -28   20.97    4.30
   2  -3 -28   25.10    5.39
   1   2 -29    0.03    1.58
   2  -3 -29    3.69    2.83
   1   2 -30    9.96   10.85
   2  -3 -30    7.09    2.59
   1   2 -31    2.45    2.48
   2  -3 -31    1.33    1.87
   1   2 -32    3.59    3.16
   2  -3 -32    6.98    3.15
   1   2 -33    4.40    3.29
   2  -3 -33    2.27    2.10
  -3   1 -33   -0.40    2.65
   1   2 -34    7.69    3.05
   2  -3 -34    3.57    2.45
  -3   1 -34    5.22    3.44
   1   2 -35    3.12    1.82
   2  -3 -35    5.50    2.81
  -3   1 -35    4.04    2.95
   2  -3 -36    1.68    1.68
   1   2 -36    4.86    3.19
  -3   1 -36    4.49    2.62
   1   2 -37    7.48    4.04
   2  -3 -37    4.68    2.41
  -3   1 -37   -0.24    2.40
   1   2 -38   -0.53    1.81
   2  -3 -38    3.22    2.33
  -3   1 -38    4.79    2.72
   1   2 -39    1.56    1.62
   2  -3 -39    3.00    2.88
  -3   1 -39    6.28    2.16
   1   2 -40    4.51    2.33
  -3   1 -40   -0.25    2.19
   3   0 -40    4.40    2.96
  -3   3 -40    2.76    2.07
   3   0 -39    0.97    1.57
  -3   3 -39   -0.31    2.08
   0  -3 -39    2.44    2.30
   3   0 -38    1.75    3.10
   0  -3 -38    5.39    2.80
  -3   3 -38    1.97    1.93
   3   0 -37    4.78    2.95
  -3   3 -37    3.87    2.74
   0  -3 -37   -0.70    2.29
   3   0 -36   -1.02    2.17
  -3   3 -36    0.88    1.60
   0  -3 -36    2.54    2.62
   3   0 -35    4.19    1.91
   0  -3 -35   -2.35    2.31
  -3   3 -35    3.81    1.90
   3   0 -34    6.85    2.70
  -3   3 -34    8.54    3.20
   0  -3 -34   11.30    3.48
   3   0 -33    1.61    2.12
  -3   3 -33   13.72    5.78
   0  -3 -33    5.25    2.74
   3   0 -32    3.90    2.70
   0  -3 -32    5.17    2.57
  -3   3 -32   12.38    5.08
   3   0 -31    2.32    1.59
  -3   3 -31    1.43    1.94
   0  -3 -31   -0.02    1.73
   3   0 -30   32.97    6.02
  -3   3 -30   30.79    5.11
   0  -3 -30   34.34    5.17
   3   0 -29   -1.34    2.36
   0  -3 -29    0.99    1.72
   3   0 -28    7.36    2.90
   3   0 -27    8.31    3.01
   3   0 -26   77.50    5.73
   3   0 -25    1.43    1.73
   3   0 -24    0.78    1.58
   3   0 -23   49.92    5.32
   3   0 -22  318.87   14.99
   3   0 -21    7.81    3.39
   3   0 -20   11.12    3.69
   3   0 -19   24.31    5.34
   3   0 -18   65.58    6.47
   3   0 -17    4.93    1.68
   3   0 -16  313.93    8.25
   3   0 -15  273.55    6.84
   3   0 -14   67.78    4.14
   3   0 -13    3.83    1.52
   3   0 -12  872.90   11.53
   3   0 -11   17.71    2.65
   3   0 -10   50.31    5.65
   3   0  -9  154.26    4.60
   3   0  -8   30.45    4.85
   3  -3   7  135.89    3.69
   3   0  -7  131.31    4.09
   0   3   6  275.82    5.68
   3  -3   6  274.49    5.06
   3   0  -6  274.86    5.50
   0   3   5  739.16    6.86
   3  -3   5  755.87    7.17
   3   0  -5  734.62    7.46
   3   0   5  775.42    7.69
   0   3  -5  762.58    7.12
   3   0   6  281.28    5.93
   3  -3  -6  282.18    5.38
   0   3  -6  281.01    5.39
   3   0   7  137.81    4.63
   3  -3  -7  136.94    3.87
   0   3  -7  132.14    4.17
   3   0   8   28.35    4.20
   0   3  -8   28.35    4.33
   3  -3  -8   29.20    2.94
   3   0   9  159.30    5.93
   3  -3  -9  156.21    4.37
   0   3  -9  155.57    4.48
   3   0  10   46.68    2.63
   3  -3 -10   50.11    2.90
   0   3 -10   47.00    2.88
   3   0  11   24.04    3.81
   3  -3 -11   19.99    2.33
   0   3 -11   21.64    3.34
   3   0  12  858.96   12.05
   3  -3 -12  894.33   11.85
   0   3 -12  863.71   11.97
   0   3 -13   -0.45    1.72
   3  -3 -13    3.72    1.38
   3  -3 -14   63.95    4.34
   0   3 -14   66.07    4.98
   0   3 -15  288.17    7.16
   3  -3 -15  279.79    6.97
   3  -3 -16  320.13    8.28
   0   3 -16  321.04    8.77
   0   3 -17    4.79    1.42
   3  -3 -17    5.22    1.65
   3  -3 -18   74.74    8.89
   0   3 -18   63.22    6.26
   0   3 -19   39.66    4.40
   3  -3 -19   27.63    6.50
   3  -3 -20   17.06    2.45
   0   3 -20   15.59    1.79
   3  -3 -21    5.94    2.25
   0   3 -21    7.52    2.41
   0   3 -22  329.78   14.78
   3  -3 -22  315.45   16.43
   3  -3 -23   44.39    5.76
   0   3 -23   52.54    7.01
   3  -3 -24    0.65    1.93
   0   3 -24    3.95    2.10
   3  -3 -25   -0.97    1.89
   0   3 -25   -0.89    2.01
   0   3 -26   77.64   11.20
   3  -3 -26   71.26   67.49
   0   3 -27    7.59    3.91
   3  -3 -27    4.45    2.13
   3  -3 -28    3.56    2.67
   0   3 -28    4.99    2.82
   0   3 -29   -1.56    2.23
   3  -3 -29   -1.26    1.42
   3  -3 -30   32.25    4.53
   0   3 -30   34.81    5.75
   3  -3 -31    1.89    2.22
   0   3 -31    3.69    3.21
   3  -3 -32    3.66    3.71
   0   3 -32    2.82    2.65
   3  -3 -33   -0.14    1.24
   0   3 -33    5.37    2.99
   0   3 -34   13.58    2.99
   3  -3 -34   16.63    4.04
  -3   0 -34   14.39    4.98
   3  -3 -35   -0.63    2.20
   0   3 -35   -0.91    2.06
  -3   0 -35    5.65    3.66
   3  -3 -36    3.46    2.19
   0   3 -36    1.20    1.20
  -3   0 -36   -0.25    2.00
   3  -3 -37   -1.90    1.88
   0   3 -37    5.93    2.95
  -3   0 -37    1.01    2.36
   3  -3 -38    2.38    1.95
   0   3 -38    2.50    2.45
  -3   0 -38   -1.78    2.37
   3  -3 -39    1.03    1.96
   0   3 -39    1.93    1.89
  -3   0 -39    8.07    4.07
   0   3 -40    9.09    3.83
  -3   0 -40    3.34    2.97
   4  -3 -39    3.88    3.08
  -1   4 -39    4.55    2.57
  -3  -1 -39    7.67    3.28
   4  -3 -38    0.33    1.38
  -1   4 -38    0.50    1.69
  -3  -1 -38   -3.85    2.07
   4  -3 -37    0.71    1.25
  -1   4 -37    1.92    1.69
  -3  -1 -37   -0.92    1.81
   4  -3 -36   -0.86    2.14
  -1   4 -36   -0.64    2.10
  -3  -1 -36    2.54    2.49
  -1   4 -35   16.24    2.17
   4  -3 -35    8.15    9.11
  -3  -1 -35   22.77    4.86
   4  -3 -34    2.24    2.71
  -1   4 -34    4.57    2.26
  -1   4 -33   -1.76    2.06
   4  -3 -33   -2.23    1.92
   4  -3 -32    0.59    1.39
  -1   4 -32    1.23    2.41
   4  -3 -31    1.39    1.62
  -1   4 -31    1.69    2.77
   4  -3 -30   25.07    5.13
  -1   4 -30   21.73    5.23
   4  -3 -29   20.69    5.44
  -1   4 -29   28.30    4.71
   4  -3 -28   -0.14    1.12
  -1   4 -28    3.19    2.00
   4  -3 -27    5.96    3.11
  -1   4 -27    9.77    2.68
   4  -3 -26   10.75    3.18
  -1   4 -26    5.50    2.23
   4  -3 -25   76.59    8.84
  -1   4 -25   75.87    9.89
   4  -3 -24    2.72    1.77
  -1   4 -24    0.92    1.32
   4  -3 -23   49.49    5.86
  -1   4 -23   41.51    5.85
   4  -3 -22   78.79    8.20
  -1   4 -22   90.21    5.95
   4  -3 -21   53.15    6.85
  -1   4 -21   57.78    8.32
   4  -3 -20   30.39    3.19
  -1   4 -20   27.46    3.82
   4  -3 -19   56.94    7.28
  -1   4 -19   54.02    7.75
   4  -3 -18   50.98    5.00
  -1   4 -18   58.84    5.82
   4  -3 -17   41.81    4.11
  -1   4 -17   37.85    3.19
   4  -3 -16    8.42    1.74
  -1   4 -16    7.72    3.06
   4  -3 -15   98.91    6.73
   4  -3 -14   22.47    3.18
   3   1  13  376.49    8.12
   3   1  11   -0.58    0.84
   4  -3 -11    0.47    0.74
   3   1  10 1028.43    9.77
   4  -3 -10 1036.99   11.78
   3   1   9 1848.79   18.08
   4  -3  -9 1862.24   17.55
   3   1   8    0.94    0.64
   4  -3  -8   -0.03    1.06
   3   1   7   10.09    2.39
   4  -3  -7    4.88    1.22
  -1   4  -7    8.51    1.93
   3   1   6  203.39    4.05
   4  -3  -6  201.43    4.08
  -1   4  -6  199.53    3.91
   3   1   5   51.33    2.70
   4  -3  -5   52.09    2.80
  -1   4  -5   53.50    2.84
   3   1   4 1636.86   14.67
   4  -3  -4 1618.91   14.89
   4  -3   4 1654.84   14.75
   3   1  -4 1691.36   15.11
   4  -3   5   51.84    2.88
   3   1  -5   56.20    3.32
   4  -3   6  204.53    4.16
   3   1  -6  199.80    4.07
   4  -3   7    8.52    2.01
   3   1  -7    7.16    2.10
   4  -3   8    2.01    0.90
   3   1  -8    1.39    1.42
   4  -3   9 1855.66   17.99
   3   1  -9 1894.43   18.99
   4  -3  10 1036.61   11.19
   3   1 -10 1053.13   10.06
   4  -3  11   -0.88    1.09
   3   1 -11   -1.09    1.17
   3   1 -12  542.47    7.73
   3   1 -13  409.13    9.09
   3   1 -14   18.61    3.22
   3   1 -15  106.92    4.84
   3   1 -16    7.33    3.11
   3   1 -17   46.44    5.54
   3   1 -18   49.40    4.26
   3   1 -19   62.98    8.08
   3   1 -20   27.65    3.88
   3   1 -21   66.05    7.50
   3   1 -22   77.49    7.52
   3   1 -23   45.86    5.64
   3   1 -24    3.69    1.93
   3   1 -25   81.35    9.18
   3   1 -26    6.47    2.10
   3   1 -27   11.58    3.27
   1  -4 -27    6.41    3.30
   3   1 -28   -0.88    1.95
   1  -4 -28    2.29    2.19
   3   1 -29   26.72    6.28
   1  -4 -29   26.73    5.22
   3   1 -30   19.49    4.38
   1  -4 -30   21.63    4.73
   3   1 -31    3.07    2.72
   1  -4 -31    4.13    2.83
   3   1 -32   -1.57    2.53
   1  -4 -32    3.64    2.14
   3   1 -33    3.48    2.49
   1  -4 -33    6.61    3.73
  -4   3 -33    1.65    1.92
   3   1 -34    1.07    2.04
   1  -4 -34   -0.20    2.13
  -4   3 -34    2.03    2.18
   3   1 -35   12.49    3.15
   1  -4 -35   14.75    3.71
  -4   3 -35   17.71    4.80
   3   1 -36   -0.45    2.32
   1  -4 -36    1.98    2.15
  -4   3 -36   -2.17    2.17
   3   1 -37   -0.98    2.40
   1  -4 -37    1.77    2.16
  -4   3 -37    6.18    2.91
   3   1 -38   -3.23    2.07
   1  -4 -38   -3.53    2.13
  -4   3 -38    3.95    2.75
   3   1 -39   10.18    3.58
   1  -4 -39    6.95    2.90
  -4   3 -39    1.79    1.86
   4  -2 -39    0.22    1.69
  -2   4 -39   -2.52    2.14
  -2  -2 -39   -2.63    2.14
   4  -2 -38    4.63    2.26
  -2   4 -38    2.76    2.54
  -2  -2 -38    1.85    1.98
   4  -2 -37    3.52    2.55
  -2   4 -37    6.60    3.31
  -2  -2 -37    1.94    2.19
   4  -2 -36    5.03    2.89
  -2   4 -36    1.65    1.45
  -2  -2 -36    2.76    1.87
   4  -2 -35   11.74    3.66
  -2   4 -35    5.92    2.44
  -2  -2 -35   12.02    2.89
   4  -2 -34    1.35    2.32
  -2   4 -34   -0.26    1.93
  -2  -2 -34   -3.22    2.12
   4  -2 -33    1.94    2.27
  -2   4 -33    5.04    3.46
   4  -2 -32   -0.02    1.94
  -2   4 -32    2.81    2.10
   4  -2 -31   -0.56    2.02
  -2   4 -31    2.60    2.18
   4  -2 -30   65.94   10.47
  -2   4 -30   67.27    9.57
   4  -2 -29   13.20    4.54
  -2   4 -29   26.13    6.67
   4  -2 -28   32.81    5.09
  -2   4 -28   26.28    7.47
   4  -2 -27   -2.31    2.04
  -2   4 -27    4.16    2.23
   4  -2 -26   -0.38    2.21
  -2   4 -26    1.79    1.73
   4  -2 -25   34.65    3.79
  -2   4 -25   34.83    5.95
   4  -2 -24    6.14    2.60
  -2   4 -24    5.52    3.17
   4  -2 -23    2.27    1.34
   4  -2 -22  141.03    9.77
   4  -2 -21   68.72    4.55
   4  -2 -20   -4.69    1.54
   4  -2 -19   54.36    6.89
   4  -2 -18    2.10    0.83
   4  -2 -17  105.95    6.40
   4  -2 -16  130.55    5.69
   4  -2 -15    0.79    1.91
   4  -2 -14  505.44    9.17
   4  -2 -13  399.89    8.87
   4  -2 -12    7.35    1.19
   2   2  11    3.27    0.97
   4  -2 -11    3.03    1.81
   2   2  10    1.23    0.71
   4  -2 -10   -1.14    1.16
   2   2   9  447.25    6.53
   4  -2  -9  445.44  133.11
   2   2   8   20.85    3.24
   4  -2  -8   25.33    4.01
   2   2   7   28.19    2.97
   4  -2  -7   31.32    2.78
   2   2   6  401.72    6.20
   4  -2  -6  393.97    5.98
   2   2   5 1303.77   11.63
   4  -2  -5 1335.02   12.18
   2   2   4   26.71    2.27
   4  -2  -4   30.71    2.74
   4  -2   4   34.71    3.44
   2   2  -4   26.73    2.55
   4  -2   5 1285.55   11.78
   2   2  -5 1319.34   12.23
   4  -2   6  390.26    6.01
   2   2  -6  397.76    6.71
   4  -2   7   30.34    2.57
   2   2  -7   27.54    3.06
   4  -2   8   20.76    0.77
   2   2  -8   25.75    2.45
   4  -2   9  434.78    6.74
   2   2  -9  443.48  132.51
   4  -2  10    1.68    0.86
   2   2 -10    0.64    1.07
   4  -2  11    3.32    1.18
   2   2 -11    2.72    1.18
   4  -2  12    4.22    1.58
   2   2 -12    3.49    1.46
   2   2 -13  402.08    9.27
   2   2 -14  532.52    8.36
   2   2 -15    5.62    2.38
   2   2 -16  117.52    5.82
   2   2 -17  100.98    5.48
   2   2 -18   -0.80    1.35
   2   2 -19   57.14    8.74
   2   2 -20    1.13    1.05
   2   2 -21   94.99    6.20
   2   2 -22  142.49   10.71
   2  -4 -22  167.95   11.51
   2   2 -23    2.34    1.86
   2  -4 -23    0.51    1.21
   2   2 -24   14.01    3.55
   2  -4 -24    6.17    2.20
   2   2 -25   36.84    5.05
   2  -4 -25   37.90    4.90
   2   2 -26    4.86    1.77
   2  -4 -26   -1.21    1.88
   2   2 -27    3.67    1.87
   2  -4 -27    0.66    1.79
   2   2 -28   30.80    4.33
   2  -4 -28   26.42    5.92
   2   2 -29   28.47    4.25
   2  -4 -29   19.87    4.11
   2   2 -30   64.71   10.34
   2  -4 -30   68.10    8.70
   2   2 -31    4.39    3.40
   2  -4 -31    2.65    1.75
   2   2 -32    1.98    1.85
   2  -4 -32    0.95    1.67
   2   2 -33    1.84    2.25
   2  -4 -33    5.29    2.58
   2   2 -34    2.94    2.47
   2  -4 -34    4.39    4.92
  -4   2 -34    4.26    2.38
   2   2 -35   17.25    3.55
   2  -4 -35   10.97    2.95
  -4   2 -35   13.13    2.97
   2   2 -36    2.01    2.21
   2  -4 -36    3.74    2.51
  -4   2 -36    1.90    2.25
   2   2 -37    5.21    4.57
   2  -4 -37    3.78    2.77
  -4   2 -37    2.71    3.13
   2   2 -38    6.16    2.80
   2  -4 -38    5.05    2.95
  -4   2 -38    0.74    1.73
   2   2 -39    3.67    2.48
   2  -4 -39    3.73    2.09
  -4   2 -39    5.13    3.01
   2   2 -40   -1.95    2.15
  -4   2 -40   -1.62    1.94
   4  -1 -39    1.74    2.35
  -1  -3 -39    4.11    3.15
  -3   4 -39    8.77    3.65
   4  -1 -38    2.25    2.03
  -1  -3 -38    4.82    3.28
  -3   4 -38   11.22    4.49
   4  -1 -37    2.84    2.64
  -3   4 -37    3.83    2.40
  -1  -3 -37    6.05    2.99
   4  -1 -36    0.37    1.56
  -3   4 -36    4.10    2.09
  -1  -3 -36    2.78    2.71
   4  -1 -35    2.07    2.98
  -3   4 -35    7.03    2.53
  -1  -3 -35    3.83    1.94
   4  -1 -34    7.33    4.24
  -3   4 -34   10.12    3.46
  -1  -3 -34   19.67    5.04
   4  -1 -33    0.11    1.39
  -3   4 -33    4.92    2.86
  -1  -3 -33    2.58    2.31
   4  -1 -32    2.77    2.49
  -1  -3 -32   13.25    4.86
  -3   4 -32    8.57    4.67
   4  -1 -31    6.53    2.54
  -3   4 -31    6.51    3.16
   4  -1 -30   55.76    8.33
  -3   4 -30   52.13   11.90
   4  -1 -29    6.74    2.50
  -3   4 -29    3.25    3.12
   4  -1 -28   33.16    5.84
  -3   4 -28   41.49    5.69
   4  -1 -27   23.43    4.82
   4  -1 -26   91.98   11.93
   4  -1 -25   13.59    3.84
   4  -1 -24    7.63    3.06
   4  -1 -23   -0.55    2.26
   4  -1 -22  373.09   24.60
   4  -1 -21    4.80    2.29
   4  -1 -20   27.50    3.51
   4  -1 -19   47.32    5.81
   4  -1 -18   34.93    8.11
   4  -1 -17  103.58    6.80
   4  -1 -16    4.06    1.54
   4  -1 -15   54.45    4.60
   4  -1 -14 2048.98   27.23
   4  -1 -13   26.56    4.20
   4  -1 -12  234.33    5.75
   4  -1 -11   -0.98    1.10
   4  -1 -10   54.63    3.09
   1   3   8   34.59    2.97
   4  -1  -8   36.54    3.64
   1   3   7    2.09    1.14
   4  -1  -7    2.95    1.05
   3  -4   6   20.22    2.15
   1   3   6   18.72    2.47
   4  -1  -6   22.39    7.19
   3  -4   5   71.90    3.60
   1   3   5   70.55    3.77
   4  -1  -5   75.65    3.84
   3  -4   4    2.61    0.77
   1   3   4    1.75    0.83
   4  -1  -4    1.93    1.07
   4  -1   4    2.18    1.02
   1   3  -4    1.81    1.02
   3  -4  -4    1.28    0.76
   4  -1   5   71.60    3.67
   1   3  -5   75.85    4.64
   3  -4  -5   71.58    3.86
   4  -1   6   17.44    1.08
   1   3  -6   18.32    2.45
   3  -4  -6   19.20    2.63
   4  -1   7    3.73    1.05
   1   3  -7    2.51    1.02
   3  -4  -7    2.79    0.91
   4  -1   8   31.63    2.66
   1   3  -8   34.67    3.15
   3  -4  -8   31.09    2.73
   4  -1   9 1126.63   12.37
   1   3  -9 1146.90   11.32
   3  -4  -9 1136.29   11.24
   4  -1  10   64.27    3.48
   1   3 -10   70.25    4.52
   3  -4 -10   64.53    5.05
   4  -1  11   -1.23    0.95
   1   3 -11    1.43    0.95
   3  -4 -11    1.35    1.45
   4  -1  12  236.94    6.01
   1   3 -12  228.07    5.63
   3  -4 -12  224.22    7.59
   4  -1  13   32.26    5.08
   1   3 -13   32.72    5.48
   3  -4 -13   23.94    5.44
   1   3 -14 2035.17   27.05
   3  -4 -14 1988.30   27.69
   1   3 -15   55.14    8.52
   3  -4 -15   58.39    8.84
   1   3 -16   -2.74    1.32
   3  -4 -16   -1.73    1.43
   1   3 -17  109.74    6.90
   3  -4 -17  109.07    6.38
   1   3 -18   37.47   27.07
   3  -4 -18   35.02    8.25
   1   3 -19   41.44    5.47
   3  -4 -19   42.57    5.84
   1   3 -20   21.32    3.02
   3  -4 -20   23.93    4.00
   1   3 -21    4.71    2.17
   3  -4 -21    0.00    2.01
   1   3 -22  380.87   25.03
   3  -4 -22  388.14   26.92
   1   3 -23    3.60    1.72
   3  -4 -23    0.04    1.59
   3  -4 -24    8.08    3.49
   1   3 -24    3.29    2.62
   1   3 -25    9.45    2.90
   3  -4 -25   22.51    3.39
   1   3 -26  100.71    8.31
   3  -4 -26   93.73    8.71
   1   3 -27   17.84    5.70
   3  -4 -27   21.57    3.80
   1   3 -28   37.44    7.20
   3  -4 -28   39.16    5.19
   1   3 -29   11.01    4.02
   3  -4 -29    6.33    2.88
   1   3 -30   56.53    7.17
   3  -4 -30   58.49    6.35
   1   3 -31    8.75    3.75
   3  -4 -31    9.15    3.78
   1   3 -32    4.88    2.81
   3  -4 -32    7.07    3.57
   3  -4 -33   -0.90    1.22
   1   3 -33    0.99    2.94
   3  -4 -34    9.61    2.39
   1   3 -34   21.23    5.63
   3  -4 -35    2.34    2.82
   1   3 -35    2.73    1.97
  -4   1 -35    6.61    2.33
   1   3 -36    0.54    2.30
   3  -4 -36    1.16    1.85
  -4   1 -36   -3.48    2.19
   1   3 -37    4.77    3.23
   3  -4 -37    2.73    2.81
  -4   1 -37    6.73    3.62
   1   3 -38   -2.10    1.91
   3  -4 -38    2.07    2.91
  -4   1 -38    0.24    1.49
   1   3 -39   -0.85    2.11
   3  -4 -39    5.76    3.10
  -4   1 -39    3.73    2.36
   4   0 -39    4.60    2.46
  -4   4 -39    5.28    2.28
   4   0 -38    2.75    2.83
   0  -4 -38    2.49    2.28
  -4   4 -38    5.72    2.93
   4   0 -37   -0.73    2.37
   0  -4 -37    1.68    2.45
  -4   4 -37    3.96    2.69
   4   0 -36    2.00    2.05
   0  -4 -36    2.64    2.27
  -4   4 -36   -4.73    2.06
   4   0 -35    4.79    5.56
  -4   4 -35    4.18    2.42
   0  -4 -35    3.35    1.96
   4   0 -34    2.82    3.93
   0  -4 -34    0.95    2.09
  -4   4 -34   -3.07    1.94
   4   0 -33   -2.99    2.64
   0  -4 -33    1.22    2.10
  -4   4 -33   -0.85    1.35
   4   0 -32   35.97    7.30
  -4   4 -32   29.90    7.92
   0  -4 -32   28.34    5.31
   4   0 -31    7.76    3.07
  -4   4 -31    6.25    2.96
   0  -4 -31    1.62    2.32
   4   0 -30   -2.27    2.23
   0  -4 -30    1.19    2.12
   4   0 -29   -0.02    2.08
   4   0 -28   20.76    5.31
   4   0 -27   10.80    2.59
   4   0 -26   32.74    5.05
   4   0 -25   -0.54    2.20
   4   0 -24  164.98   11.62
   4   0 -23    5.11    2.81
   4   0 -22   15.84    4.41
   4   0 -21    3.48    1.76
   4   0 -20   77.17    7.01
   4   0 -19   81.15    9.25
   4   0 -18   95.73    7.08
   4   0 -17   -2.14    1.46
   4   0 -16  256.52    9.20
   4   0 -15    2.97    1.62
   4   0 -14   59.04    5.27
   4   0 -13    4.37    1.96
   4   0 -12   40.88    2.75
   4   0 -11  351.85    7.20
   4   0 -10    0.62    0.78
   4  -4   9    8.67    1.97
   4   0  -9    3.75    1.57
   4  -4   8   11.31    1.66
   4   0  -8   15.52    2.78
   0   4   7  403.05    6.57
   4  -4   7  399.86    6.09
   4   0  -7  399.37    6.88
   0   4   6  558.07    7.08
   4  -4   6  551.90    7.15
   0   4   5  833.41    8.22
   4   0  -5  842.11    8.12
   0   4   4 6079.69 1815.89
   4  -4   4 6293.21 1879.65
   4   0  -4 6103.33 1822.95
   0   4   3 1738.63   15.47
   4  -4   3 1716.06   15.17
   4   0   4 6233.04 1861.69
   0   4  -4 6060.90 1810.27
   4  -4  -4 6119.33 1827.73
   4   0   5  838.59    8.50
   4  -4  -5  844.83    7.91
   0   4  -5  845.83    8.28
   4   0   6  561.76    7.54
   4  -4  -6  568.93    7.62
   0   4  -6  562.22    7.11
   4   0   7  406.94    6.71
   4  -4  -7  403.25    6.12
   0   4  -7  390.97    6.65
   4   0   8   15.42    2.24
   0   4  -8   15.18    1.81
   4  -4  -8   14.28    2.24
   4   0   9    6.88    1.66
   4  -4  -9    8.91    2.12
   0   4  -9    7.70    1.88
   4   0  10   -1.87    0.98
   4  -4 -10    0.31    1.38
   0   4 -10   -1.26    1.03
   4   0  11  346.59    7.29
   0   4 -11  353.02    7.71
   4  -4 -11  359.06    8.97
   4   0  12   36.10   23.98
   4  -4 -12   41.24    5.12
   0   4 -12   33.69    4.08
   4   0  13    3.21    1.38
   4  -4 -13    3.28    1.84
   0   4 -13    5.70    2.02
   4   0  14   53.68    5.36
   0   4 -14   52.84    4.25
   4  -4 -14   53.62    4.43
   4  -4 -15   -2.67    1.68
   0   4 -15    4.69    2.11
   4  -4 -16  253.44    9.01
   0   4 -16  248.34    9.08
   0   4 -17   -0.76    1.20
   4  -4 -17    0.63    0.87
   0   4 -18   92.33    6.37
   4  -4 -18   90.65    6.77
   4  -4 -19   82.76    5.82
   0   4 -19   80.52   57.63
   0   4 -20   75.35    6.11
   4  -4 -20   79.88    6.80
   4  -4 -21   -2.12    1.61
   0   4 -21    0.77    0.99
   0   4 -22   12.16    3.41
   4  -4 -22    7.81    3.02
   0   4 -23   -0.65    1.93
   4  -4 -23    1.33    1.97
   0   4 -24  150.55   11.66
   4  -4 -24  168.05   10.29
   4  -4 -25    0.51    1.09
   0   4 -25   -1.65    1.97
   0   4 -26   28.99    5.24
   4  -4 -26   27.90    4.18
   0   4 -27    7.03    3.82
   4  -4 -27   10.10    2.54
   4  -4 -28   20.83    6.38
   0   4 -28   24.67    5.15
   4  -4 -29   -2.61    1.81
   0   4 -29    5.48    2.78
   4  -4 -30   -1.60    1.76
   0   4 -30    2.43    2.54
   0   4 -31    5.43    3.58
   4  -4 -31   -3.28    1.95
   0   4 -32   27.15    5.42
   4  -4 -32   31.15    4.49
   4  -4 -33   -2.64    2.09
   0   4 -33    3.44    2.28
   0   4 -34    4.64    2.71
   4  -4 -34    3.99    2.30
   4  -4 -35   -0.52    1.39
   0   4 -35   -0.14    1.51
   4  -4 -36    4.78    5.50
   0   4 -36    4.56    3.37
  -4   0 -36    6.62    2.36
   4  -4 -37    3.52    2.55
   0   4 -37    3.04    2.21
  -4   0 -37    4.54    2.25
   4  -4 -38   -1.63    2.18
   0   4 -38   -0.83    2.21
  -4   0 -38    1.32    1.86
   0   4 -39   -3.37    2.31
   4  -4 -39    2.59    3.18
  -4   0 -39    8.38    3.89
  -1   5 -39    3.66    2.70
   5  -4 -39   -1.32    2.41
  -4  -1 -39    5.11    2.27
   5  -4 -38   -1.02    2.18
  -1   5 -38    1.90    1.71
  -4  -1 -38    2.64    2.15
   5  -4 -37    2.52    2.77
  -1   5 -37   -2.85    2.04
  -4  -1 -37    7.34    3.78
   5  -4 -36   -1.75    2.46
  -1   5 -36    5.01    2.77
   5  -4 -35    4.71    2.93
  -1   5 -35    1.05    1.37
   5  -4 -34    9.30    3.81
  -1   5 -34    6.35    2.09
   5  -4 -33    2.76    2.08
  -1   5 -33   -0.83    1.86
   5  -4 -32   -5.94    1.93
  -1   5 -32    0.75    1.73
   5  -4 -31   10.53    4.10
  -1   5 -31    6.18    2.68
   5  -4 -30   -1.21    1.90
  -1   5 -30   -0.80    2.44
   5  -4 -29    2.02    2.03
  -1   5 -29   -0.09    2.48
   5  -4 -28   21.82    4.71
  -1   5 -28   24.76    5.85
   5  -4 -27   13.81    4.33
  -1   5 -27   14.40    4.44
   5  -4 -26   14.92    3.05
  -1   5 -26   18.73    4.43
   5  -4 -25    1.71    1.81
  -1   5 -25    2.75    1.97
   5  -4 -24   40.31    4.73
  -1   5 -24   48.81    6.73
   5  -4 -23   22.74    4.65
  -1   5 -23   25.27    4.22
   5  -4 -22   36.75    5.23
  -1   5 -22   41.71    3.24
   5  -4 -21   31.70    3.96
  -1   5 -21   26.27    3.36
   5  -4 -20   92.44   10.20
  -1   5 -20   87.92    8.44
   5  -4 -19   72.22    6.02
  -1   5 -19   70.77    6.08
   5  -4 -18   81.83    6.51
  -1   5 -18   97.27    7.16
   5  -4 -17   46.02    4.33
  -1   5 -17   53.70    6.19
   5  -4 -16   28.79    3.67
  -1   5 -16   24.88    3.29
   4   1  15    4.12    1.96
   5  -4 -15    3.55    2.00
  -1   5 -15    3.38    1.65
   4   1  14   -1.72    1.17
   5  -4 -14    0.79    1.06
  -1   5 -14   -0.78    1.34
   4   1  12   17.91   11.99
   5  -4 -12   18.66    3.67
  -1   5 -12   16.18    3.76
   4   1  11  165.87    4.90
   5  -4 -11  165.34    6.45
  -1   5 -11  157.84    4.99
   4   1  10    1.43    0.83
   5  -4 -10   -0.66    1.26
  -1   5 -10    1.15    0.70
   4   1   9  123.31    4.03
   5  -4  -9  124.32    5.18
  -1   5  -9  123.27    4.91
   4   1   8  578.93    8.12
   5  -4  -8  570.46    7.91
  -1   5  -8  579.15    7.76
   4   1   7  232.85    4.78
   5  -4  -7  224.73    4.61
  -1   5  -7  224.11    4.42
   4   1   6   58.58    3.77
   5  -4  -6   61.79    4.04
  -1   5  -6   54.63    2.89
   4   1   5  674.21    9.03
   5  -4  -5  680.12    8.56
  -1   5  -5  686.07    8.44
   4   1   4  110.29    4.10
   5  -4  -4  111.72    3.82
  -1   5  -4  113.34    3.51
   4   1   3   24.53    3.66
   5  -4  -3   22.03    1.29
   4   1   2  144.35    4.25
   5  -4  -2  151.82    4.14
   4   1   1   90.08    2.92
   5  -4  -1   93.44    2.96
   4   1   0 9654.02 2883.46
   5  -4   0 9999.00 2986.50
   5  -4   1   89.76    2.95
   4   1  -1   90.38    4.46
   5  -4   2  149.99    4.02
   4   1  -2  150.61    4.72
  -1   5   3   19.20    2.07
   5  -4   3   21.65    1.45
   4   1  -3   30.13    3.88
  -1   5   4  111.10    3.41
   5  -4   4  111.79    3.51
   4   1  -4  114.96    3.63
   5  -4   5  681.72    8.51
   4   1  -5  712.33    7.13
   5  -4   6   57.01    3.26
   4   1  -6   62.97    4.39
   5  -4   7  232.46    4.44
   4   1  -7  227.04    5.05
   5  -4   8  571.05    8.12
   4   1  -8  571.50    8.02
   5  -4   9  120.80    3.84
   4   1  -9  126.99    4.31
   5  -4  10    1.95    0.95
   4   1 -10    2.25    1.16
   5  -4  11  161.15    5.67
   4   1 -11  175.55    5.39
   5  -4  12   16.96    3.18
   4   1 -12   19.91    3.36
   4   1 -13  935.48   13.60
   4   1 -14   -0.70    0.93
   4   1 -15    2.60    1.23
   4   1 -16   29.91    4.09
   4   1 -17   47.34    4.55
   4   1 -18   92.46    6.18
   4   1 -19   67.77    4.81
   4   1 -20   90.92    7.81
   4   1 -21   29.33    3.64
   4   1 -22   37.19    6.96
   4   1 -23   24.17    4.27
   4   1 -24   40.20    5.20
   4   1 -25   -3.00    1.90
   4   1 -26    9.62    3.22
   4   1 -27   10.64    2.64
   4   1 -28    8.89    3.81
   1  -5 -28   23.97    4.93
   4   1 -29   -1.53    2.11
   1  -5 -29    1.53    1.73
   4   1 -30    1.10    1.61
   1  -5 -30   -1.05    1.67
   4   1 -31    2.13    1.77
   1  -5 -31    6.14    2.85
   4   1 -32    4.24    2.58
   1  -5 -32   -0.75    2.01
   4   1 -33    5.46    2.78
   1  -5 -33   -1.33    2.13
   1  -5 -34    1.86    2.22
  -5   4 -34    6.98    2.83
   4   1 -35   -0.11    1.82
   1  -5 -35    8.59    3.06
  -5   4 -35    8.60    3.73
   4   1 -36   10.43    2.12
   1  -5 -36    5.40    3.49
  -5   4 -36    5.74    6.48
   4   1 -37    2.46    2.27
   1  -5 -37    4.45    2.37
  -5   4 -37    2.87    2.02
   4   1 -38    4.68    2.02
   1  -5 -38    3.22    2.55
  -5   4 -38   -1.07    2.02
   4   1 -39   -0.62    1.88
  -5   4 -39    1.20    1.88
   1  -5 -39    4.58    2.59
   5  -3 -39    1.41    2.75
  -2   5 -39    4.18    2.93
  -3  -2 -39    5.73    3.60
   5  -3 -38    2.09    1.84
  -2   5 -38   -2.60    2.31
  -3  -2 -38   -0.06    1.41
   5  -3 -37    3.88    2.64
  -2   5 -37    2.61    2.23
  -3  -2 -37    8.66    2.94
   5  -3 -36    5.64    3.03
  -2   5 -36    1.73    2.00
  -3  -2 -36    3.83    1.98
   5  -3 -35    3.19    2.57
  -2   5 -35   -1.00    2.01
   5  -3 -34    3.27    2.35
  -2   5 -34    3.25    1.97
   5  -3 -33    6.66    2.84
  -2   5 -33    6.43    2.68
   5  -3 -32    4.31    2.62
  -2   5 -32    3.38    2.22
   5  -3 -31    4.81    2.66
  -2   5 -31    2.29    3.52
   5  -3 -30    3.19    2.33
  -2   5 -30    9.76   10.32
   5  -3 -29   20.85    4.28
  -2   5 -29   23.04    5.54
   5  -3 -28    6.45    6.24
  -2   5 -28   14.98    5.10
   5  -3 -27    1.82    2.11
  -2   5 -27    2.69    2.69
   5  -3 -26    0.20    0.94
  -2   5 -26    0.48    1.87
   5  -3 -25   -1.97    1.99
  -2   5 -25    2.31    1.90
   5  -3 -24   33.03    4.65
  -2   5 -24   40.96    4.57
   5  -3 -23   29.27    4.09
  -2   5 -23   30.51    5.18
   5  -3 -22    5.93    3.29
  -2   5 -22    2.79    1.65
   5  -3 -21  111.79    7.45
  -2   5 -21   96.99    6.00
   5  -3 -20   86.67   11.30
   5  -3 -19   38.09    4.42
   5  -3 -18   10.04    2.69
   5  -3 -17    0.74    0.93
   5  -3 -16   51.32    8.13
   5  -3 -15  504.29   13.93
   3   2  14   35.57    3.64
   5  -3 -14   37.75   25.85
   3   2  13  343.99    8.07
   5  -3 -13  360.26    8.14
   3   2  12   38.21    2.65
   5  -3 -12   36.34   24.32
   3   2  11   53.01    4.55
   5  -3 -11   53.54    3.46
   3   2  10    0.28    0.54
   5  -3 -10   -0.03    1.20
   3   2   9  168.69    5.81
   5  -3  -9  180.78    5.51
   3   2   8  675.76    9.05
   5  -3  -8  699.57    7.39
   3   2   7  291.61   87.14
   5  -3  -7  291.18    5.74
   3   2   6   19.87    2.34
   5  -3  -6   21.75    2.48
   3   2   5  159.53    4.35
   5  -3  -5  159.43    4.36
   3   2   4  723.42    7.30
   5  -3  -4  738.90    7.21
   3   2   3    2.74    1.17
   5  -3  -3    3.89    1.03
   3   2   2  376.37    5.58
   5  -3  -2  396.96    6.15
   3   2   1 4114.53 1228.94
   5  -3  -1 4243.91 1267.58
   3   2   0 7203.48 2151.54
   5  -3   0 7139.03 2132.29
   5  -3   1 4243.55 1267.46
   3   2  -1 4168.32 1245.00
   5  -3   2  388.27    6.28
   3   2  -2  395.45    5.95
   5  -3   3    5.57    1.49
   3   2  -3    5.61    1.46
   5  -3   5  157.22    4.27
   3   2  -5  160.90    4.53
   5  -3   6   18.18    2.34
   3   2  -6   19.92    3.25
   5  -3   7  299.19    5.33
   3   2  -7  292.96   87.54
   5  -3   8  680.14    9.37
   3   2  -8  686.93    8.79
   5  -3   9  172.78    4.77
   3   2  -9  188.04    4.70
   5  -3  10    0.76    0.59
   3   2 -10    1.78    1.08
   5  -3  11   48.55    3.01
   3   2 -11   52.86    4.17
   5  -3  12   36.15   23.75
   3   2 -12   41.56    2.95
   5  -3  13  356.98    8.40
   3   2 -13  351.79    8.41
   3   2 -14   38.98   26.72
   3   2 -15  501.33    9.77
   3   2 -16   49.26    3.95
   3   2 -17   -0.60    1.31
   3   2 -18    7.89    3.86
   3   2 -19   28.90    4.24
   3   2 -20   88.04   10.77
   3   2 -21  101.78    7.71
   3   2 -22    2.47    1.56
   3   2 -23   32.20    5.73
   3   2 -24   33.40    5.57
   2  -5 -24   43.38    5.90
   3   2 -25    5.04    1.98
   2  -5 -25    5.27    1.76
   3   2 -26    2.84    2.17
   2  -5 -26   -2.17    1.75
   3   2 -27   -0.14    2.14
   2  -5 -27    1.56    2.02
   3   2 -28   11.27    4.34
   2  -5 -28    7.06    2.60
   2  -5 -29   30.52    2.81
   3   2 -30   12.21    4.05
   2  -5 -30    1.31    1.92
   3   2 -31   10.66    4.31
   2  -5 -31    5.91    2.63
   3   2 -32    2.98    2.09
   2  -5 -32    1.68    1.90
   3   2 -33   15.24    4.99
   2  -5 -33    6.22    2.00
   3   2 -34    3.20    2.33
   2  -5 -34    1.52    2.35
   3   2 -35    0.79    1.30
   2  -5 -35    2.45    2.45
  -5   3 -35    0.48    2.07
   3   2 -36    3.22    2.14
   2  -5 -36    3.02    2.83
  -5   3 -36    4.54    2.52
   3   2 -37    6.80    3.60
   2  -5 -37    6.54    3.58
  -5   3 -37   -0.46    2.01
   3   2 -38    5.17    2.14
   2  -5 -38    4.68    2.66
  -5   3 -38    0.27    0.89
   3   2 -39    4.01    3.04
   2  -5 -39   -1.40    1.85
  -5   3 -39    4.59    2.62
   5  -2 -39    2.87    2.27
  -3   5 -39    3.10    2.40
  -2  -3 -39    0.72    2.04
   5  -2 -38    3.63    2.31
  -3   5 -38    2.48    2.89
  -2  -3 -38   -0.21    1.95
   5  -2 -37    0.54    1.59
  -3   5 -37    5.91    2.94
  -2  -3 -37    6.10    3.11
   5  -2 -36   -1.07    2.00
  -3   5 -36    5.41    2.98
  -2  -3 -36   -4.84    2.33
   5  -2 -35    5.09    3.36
  -3   5 -35    2.71    2.51
  -2  -3 -35    1.93    2.19
   5  -2 -34    5.80    2.50
  -3   5 -34    2.82    3.73
   5  -2 -33    0.07    2.23
  -3   5 -33    8.02    2.73
   5  -2 -32    2.99    2.29
  -3   5 -32    1.19    2.12
   5  -2 -31    3.08    2.12
  -3   5 -31    4.11    2.39
   5  -2 -30    7.12    3.44
  -3   5 -30    2.04    2.11
   5  -2 -29   14.77    5.12
  -3   5 -29   12.68    4.10
   5  -2 -28    5.80    3.40
  -3   5 -28    6.22    3.40
   5  -2 -27    2.53    2.14
  -3   5 -27    2.07    2.15
   5  -2 -26    4.38    2.30
  -3   5 -26    6.45    2.54
   5  -2 -25   11.74    3.22
   5  -2 -24   -0.34    2.11
   5  -2 -23   36.17    6.50
   5  -2 -22    2.10    1.64
   5  -2 -21    3.46    1.83
   5  -2 -20   12.06    2.65
   5  -2 -19   13.58    1.85
   5  -2 -18    1.98    0.92
   5  -2 -17   27.49    3.73
   5  -2 -16   11.16    2.44
   5  -2 -15  171.42    6.38
   5  -2 -14   18.22    3.13
   5  -2 -13  120.19    5.05
   2   3  12   15.64    2.51
   5  -2 -12   17.31    2.60
   2   3  11  107.42    5.08
   5  -2 -11  105.92    4.32
   2   3  10    2.56    1.04
   5  -2 -10    2.23    1.17
   2   3   9   45.92    3.97
   5  -2  -9   44.76    2.74
   2   3   8  510.36    6.73
   5  -2  -8  504.86    6.58
   2   3   7   14.23    1.77
   5  -2  -7   13.33    1.73
   2   3   6   48.15    2.74
   5  -2  -6   54.25    2.96
   2   3   5  412.98    6.31
   5  -2  -5  420.23    6.47
   2   3   4  262.03    5.04
   5  -2  -4  256.37    5.00
   2   3   3  118.80    3.86
   5  -2  -3  117.05    3.71
   2   3   2  223.60    4.33
   5  -2  -2  225.91    4.74
   2   3   1   28.92    2.54
   5  -2  -1   30.60    2.55
   2   3   0  122.94    3.90
   5  -2   0  120.33    3.76
   5  -2   1   26.32    5.34
   2   3  -1   31.61    2.95
   5  -2   2  228.18    4.44
   2   3  -2  219.88    4.34
   5  -2   3  122.33    4.47
   2   3  -3  113.66    3.54
   3  -5  -3  122.20    3.60
   5  -2   4  264.18    5.08
   2   3  -4  262.14    5.51
   3  -5  -4  261.59    4.87
   5  -2   5  428.44    6.46
   2   3  -5  429.10    6.77
   3  -5  -5  434.43    6.94
   5  -2   6   46.15    2.70
   2   3  -6   45.33    2.49
   3  -5  -6   45.89    3.11
   5  -2   7   11.62    2.03
   2   3  -7   11.74    1.71
   5  -2   8  516.68    6.91
   2   3  -8  522.03    6.90
   5  -2   9   48.62    2.88
   2   3  -9   50.26    3.93
   5  -2  10    2.02    1.16
   2   3 -10    2.56    0.77
   5  -2  11   99.38    3.91
   2   3 -11  105.94    4.80
   5  -2  12   13.40    2.07
   2   3 -12   15.16    2.65
   5  -2  13  117.18    5.02
   2   3 -13  124.73    7.89
   5  -2  14   16.83    2.67
   2   3 -14   18.79    2.69
   2   3 -15  172.37    6.32
   2   3 -16   15.66    3.35
   2   3 -17   20.69    3.89
   3  -5 -17   33.47    4.46
   2   3 -18    8.07    3.61
   3  -5 -18    1.86    1.02
   2   3 -19   11.75    2.06
   3  -5 -19   11.25    3.27
   2   3 -20   19.36    2.61
   3  -5 -20   18.02    2.03
   2   3 -21    1.30    0.87
   3  -5 -21    0.98    1.39
   2   3 -22    5.02    2.77
   3  -5 -22    3.33    1.52
   2   3 -23   32.89    5.44
   3  -5 -23   34.91    5.44
   2   3 -24    3.58    2.20
   3  -5 -24    0.51    1.04
   2   3 -25    7.16    2.52
   3  -5 -25    8.57    3.04
   2   3 -26    4.17    2.33
   3  -5 -26    3.19    2.38
   2   3 -27    2.27    1.99
   3  -5 -27   -0.06    1.68
   2   3 -28    6.72    3.44
   3  -5 -28    5.25    2.51
   2   3 -29   13.02    5.04
   2   3 -30    4.45    3.38
   3  -5 -30    0.17    1.18
   2   3 -31   -0.24    1.76
   3  -5 -31    3.27    1.88
   2   3 -32    4.17    2.96
   3  -5 -32   -0.78    1.90
   2   3 -33    5.89    2.27
   3  -5 -33    7.30    2.70
   2   3 -34    4.84    2.82
   3  -5 -34    3.86    2.79
   2   3 -35    2.85    2.67
   3  -5 -35   -1.76    2.33
   2   3 -36    4.96    2.87
   3  -5 -36   -0.95    2.45
  -5   2 -36   -0.41    2.24
   2   3 -37    7.79    3.25
   3  -5 -37   10.28    3.97
  -5   2 -37    7.95    3.64
   2   3 -38    2.06    2.12
   3  -5 -38    3.16    2.87
  -5   2 -38   -3.03    1.91
   2   3 -39    0.24    1.38
   3  -5 -39   -1.25    1.96
  -5   2 -39   -1.14    2.31
   5  -1 -39    6.53    2.45
  -4   5 -39    4.29    3.25
  -1  -4 -39    0.54    1.46
   5  -1 -38   -3.86    2.46
  -1  -4 -38    2.87    2.26
  -4   5 -38    4.31    3.43
   5  -1 -37    2.13    3.02
  -4   5 -37    5.83    2.48
  -1  -4 -37    1.79    2.03
   5  -1 -36    3.62    2.16
  -4   5 -36    5.75    6.55
  -1  -4 -36   -3.35    2.52
   5  -1 -35   -2.29    2.31
  -4   5 -35    1.04    1.41
  -1  -4 -35    4.04    2.57
   5  -1 -34    4.00    2.11
  -4   5 -34    1.99    1.93
  -1  -4 -34    2.12    2.25
   5  -1 -33    4.16    2.15
  -4   5 -33   -4.04    1.71
  -1  -4 -33    0.33    1.29
   5  -1 -32    5.77    3.65
  -4   5 -32    4.79    3.14
   5  -1 -31   -0.52    1.13
  -4   5 -31    3.24    2.95
   5  -1 -30    4.22    2.45
  -4   5 -30    1.62    2.08
   5  -1 -29    9.58    4.44
   5  -1 -28    8.32    3.93
   5  -1 -27   12.95    4.11
   5  -1 -26   -4.00    2.20
   5  -1 -25   -1.56    2.06
   5  -1 -24    1.84    1.87
   5  -1 -23    1.28    2.58
   5  -1 -22    0.92    1.50
   5  -1 -21   -0.57    1.37
   5  -1 -20   25.04    4.41
   5  -1 -19   17.99    1.89
   5  -1 -18   -1.23    1.55
   5  -1 -17   41.30    5.34
   5  -1 -16    7.04    1.96
   5  -1 -15  134.03    5.95
   5  -1 -14  372.77    9.61
   5  -1 -13   23.00    3.55
   5  -1 -12  380.59    7.91
   5  -1 -11  186.76    6.97
   1   4  10  776.28    8.49
   5  -1 -10  756.97    7.70
   1   4   9   33.99    3.24
   5  -1  -9   32.59    2.95
   1   4   8   14.76    2.09
   5  -1  -8   17.77    2.20
   4  -5   7    8.26    1.93
   1   4   7    7.88    1.94
   5  -1  -7    5.64    2.28
   4  -5   6  364.39    5.44
   1   4   6  359.65    6.28
   5  -1  -6  368.01    5.84
   4  -5   5  634.13    7.78
   1   4   5  613.76    7.77
   5  -1  -5  627.44    8.60
   4  -5   4    9.01    2.00
   1   4   4   10.23    2.43
   5  -1  -4   12.97    1.66
   1   4   3 1162.84   10.75
   5  -1  -3 1190.83   11.59
   1   4   2   30.73    2.95
   5  -1  -2   30.35    2.74
   5  -1   1 2523.53   22.12
   1   4  -1 2520.14   21.91
   5  -1   2   35.29    3.32
   1   4  -2   28.09    2.56
   4  -5  -2   30.44    2.85
   5  -1   3 1185.00   11.59
   1   4  -3 1175.49   10.59
   4  -5  -3 1175.12   10.59
   5  -1   4   12.19    1.93
   1   4  -4   10.90    1.39
   4  -5  -4    9.98    2.25
   5  -1   5  631.38    8.02
   1   4  -5  610.27    7.65
   4  -5  -5  609.82    7.65
   5  -1   6  360.41    5.84
   1   4  -6  356.50    6.07
   4  -5  -6  367.99    6.26
   5  -1   7   10.36    3.29
   1   4  -7    7.52    1.90
   4  -5  -7   10.75    1.32
   5  -1   8   18.82    2.35
   1   4  -8   18.87    1.84
   4  -5  -8   17.39    1.69
   5  -1   9   40.49    3.20
   1   4  -9   36.05    3.22
   4  -5  -9   37.01    3.25
   5  -1  10  782.03    8.76
   1   4 -10  776.60   11.26
   4  -5 -10  777.79    8.06
   5  -1  11  184.66    6.64
   1   4 -11  176.38    5.52
   4  -5 -11  180.15    8.76
   5  -1  12  355.40    7.73
   1   4 -12  365.99   10.35
   4  -5 -12  355.44    8.97
   5  -1  13   18.37   12.25
   4  -5 -13    7.90    3.28
   5  -1  14  371.68   12.27
   1   4 -14  367.44    8.96
   4  -5 -14  367.11   11.95
   5  -1  15  138.34    5.79
   1   4 -15  131.00    6.86
   4  -5 -15  129.52    6.69
   1   4 -16    9.64    2.11
   4  -5 -16    4.77    1.73
   1   4 -17   37.01    5.07
   4  -5 -17   42.97    5.68
   1   4 -18    4.54    2.48
   4  -5 -18   -0.61    1.31
   1   4 -19    9.15    2.86
   4  -5 -19   21.49    4.09
   1   4 -20   23.82    3.66
   4  -5 -20   25.93    4.29
   1   4 -21   -0.50    0.97
   4  -5 -21    0.95    1.17
   1   4 -22    3.29    1.33
   4  -5 -22    4.44    1.80
   1   4 -23    3.70    2.29
   4  -5 -23    1.96    2.49
   1   4 -24    2.02    2.13
   4  -5 -24    2.51    1.61
   1   4 -25    1.34    1.56
   4  -5 -25    0.55    1.36
   1   4 -26    0.06    1.62
   4  -5 -26    4.43    2.06
   1   4 -27   16.32    5.24
   4  -5 -27    9.70    2.88
   1   4 -28    8.20    3.37
   4  -5 -28    5.56    2.57
   1   4 -29   -0.66    2.49
   4  -5 -29    3.07    2.34
   1   4 -30    2.39    2.53
   4  -5 -30    7.19    3.54
   1   4 -31    4.64    2.68
   4  -5 -31   -2.81    1.90
   1   4 -32    5.08    2.51
   4  -5 -32    8.47    4.41
   1   4 -33    3.39    1.98
   4  -5 -33    0.94    1.46
   1   4 -34    6.73    7.36
   4  -5 -34   -3.43    2.28
   1   4 -35    2.90    2.14
   4  -5 -35   -0.06    1.53
   1   4 -36    2.82    2.10
   4  -5 -36    1.43    1.63
   1   4 -37    2.92    2.58
   4  -5 -37   -0.80    2.48
  -5   1 -37    0.27    2.99
   1   4 -38    1.88    2.27
   4  -5 -38   -1.12    2.04
  -5   1 -38    2.20    3.01
   1   4 -39   -1.00    2.13
   4  -5 -39    1.00    2.00
   5   0 -39    9.55    4.26
   0  -5 -39    6.85    2.14
  -5   5 -39    7.04    2.53
   5   0 -38    1.76    2.16
  -5   5 -38   -0.84    2.26
   0  -5 -38    1.30    1.93
   5   0 -37    9.02    3.74
  -5   5 -37    5.00    2.77
   0  -5 -37    2.10    2.49
   5   0 -36   -2.92    2.23
   0  -5 -36    2.20    1.91
  -5   5 -36    1.37    1.85
   5   0 -35    3.22    2.43
   0  -5 -35    7.12    2.80
  -5   5 -35    1.34    1.93
   5   0 -34   -1.37    2.16
  -5   5 -34    7.33    2.64
   0  -5 -34    8.16    3.66
   5   0 -33    1.86    2.33
  -5   5 -33    1.02    1.76
   0  -5 -33    3.27    2.03
   5   0 -32    2.69    2.20
   0  -5 -32    0.90    2.49
   5   0 -31   22.64    3.50
   0  -5 -31   18.67   20.06
   5   0 -30    3.88    2.67
   5   0 -29    0.53    2.28
   5   0 -28    4.31    2.99
   5   0 -27    2.05    1.96
   5   0 -26   47.93    7.30
   5   0 -25   48.85    5.61
   5   0 -24    3.39    1.81
   5   0 -23   12.60    4.05
   5   0 -22    1.55    1.20
   5   0 -21   62.08    8.06
   5   0 -20    2.26    1.59
   5   0 -19    0.16    0.78
   5   0 -18  122.41   12.19
   5   0 -17  109.05    7.51
   5   0 -16   32.92    4.61
   5   0 -15  275.47    7.07
   5   0 -14    2.24    1.91
   5   0 -13  480.46  315.01
   5   0 -12  259.12    6.38
   5  -5  11  351.60    7.34
   5   0 -11  352.27   10.44
   5  -5  10   18.27    2.47
   5   0 -10   19.91    2.76
   5  -5   9   22.01    2.66
   5   0  -9   26.14    3.52
   0   5   8   94.71    3.18
   5  -5   8   93.16    3.03
   5   0  -8   90.86    3.24
   0   5   7  260.50    5.19
   5  -5   7  261.62    5.67
   5   0  -7  265.69    5.41
   0   5   6   30.28    2.75
   5  -5   6   32.47    2.62
   5   0  -6   33.62    2.90
   0   5   5    6.75    1.53
   5  -5   5    9.77    2.19
   5   0  -5    8.18    2.01
   0   5   4  407.34    6.01
   5  -5   4  412.33    6.06
   5   0  -4  417.71    6.64
   0   5   3  247.43    4.78
   5  -5   3  240.02    4.78
   5   0  -3  239.52    4.74
   0   5   2    9.37    2.07
   5  -5   2    9.65    2.18
   5   0  -2   13.82    1.74
   5  -5   1  484.81    5.89
   5   0  -1  511.36    6.99
   5   0   0 6156.57 1838.86
   5  -5   0 5956.92 1779.21
   5   0   1  486.64    7.25
   5  -5  -1  486.92    6.13
   5   0   2   10.59    1.47
   5  -5  -2    9.89    2.22
   5   0   4  405.78    6.75
   0   5  -4  416.39    6.18
   5  -5  -4  406.62    6.30
   5   0   5    6.17    2.00
   0   5  -5    6.92    1.70
   5  -5  -5    4.95    1.29
   5   0   6   33.38    2.94
   0   5  -6   34.28    3.43
   5  -5  -6   37.08    3.67
   5   0   7  266.12    5.29
   0   5  -7  260.89    5.04
   5  -5  -7  263.56    5.77
   5   0   8  100.09    3.72
   5  -5  -8   94.34    3.21
   0   5  -8   94.20    3.50
   5   0   9   26.15    3.72
   5  -5  -9   24.88    3.72
   0   5  -9   21.54    2.14
   5   0  10   22.20    2.85
   5  -5 -10   25.72    3.75
   0   5 -10   20.12    2.97
   5   0  11  358.56    7.72
   5  -5 -11  362.25    7.69
   0   5 -11  358.98    7.76
   5   0  12  253.44    6.84
   5  -5 -12  244.77    6.16
   0   5 -12  250.27    6.22
   5   0  13  447.32   11.72
   0   5 -13  461.11   10.70
   5  -5 -13  480.89  315.24
   5   0  14    6.54    2.46
   5  -5 -14    8.40    1.94
   0   5 -14    5.15    2.11
   5   0  15  270.47    7.44
   5  -5 -15  283.49    7.57
   0   5 -15  283.29    7.21
   5   0  16   33.16    2.78
   5  -5 -16   30.25    5.09
   0   5 -16   36.23    4.61
   5  -5 -17  106.14    7.18
   0   5 -17   97.65    7.23
   0   5 -18  149.57   14.95
   5  -5 -18  129.37    8.91
   5  -5 -19    2.95    1.30
   0   5 -19    0.58    1.71
   0   5 -20    3.27    1.17
   5  -5 -20    1.07    1.34
   5  -5 -21   64.56    6.18
   0   5 -21   66.89   58.80
   5  -5 -22   -2.11    1.90
   0   5 -22    1.75    1.45
   5  -5 -23    5.15    2.30
   0   5 -23   12.41    3.28
   5  -5 -24    1.22    1.57
   0   5 -24    1.17    1.63
   5  -5 -25   34.88    6.26
   0   5 -25   45.18    7.91
   0   5 -26   37.81    5.76
   5  -5 -26   46.20   43.70
   0   5 -27    1.50    2.02
   5  -5 -27    1.39    1.55
   5  -5 -28    3.49    2.91
   0   5 -28    4.30    2.75
   0   5 -29    3.58    2.63
   5  -5 -29   -0.41    1.97
   0   5 -30    1.32    1.96
   5  -5 -30    3.39    1.84
   0   5 -31   20.00    3.86
   5  -5 -31   18.01    5.55
   5  -5 -32   -0.11    1.23
   0   5 -32    1.64    1.86
   5  -5 -33    3.95    2.29
   0   5 -33   -2.21    1.74
   5  -5 -34    1.58    2.37
   0   5 -34    1.02    1.48
   5  -5 -35    1.49    1.31
   0   5 -35    3.05    1.57
   5  -5 -36    4.66    2.86
   0   5 -36    0.48    0.91
   0   5 -37    6.21    3.41
   5  -5 -37    1.24    2.08
   0   5 -38   -0.92    2.26
   5  -5 -38    2.49    2.15
  -5   0 -38    3.47    2.31
   5  -5 -39    7.26    2.73
   0   5 -39   11.82    3.93
  -5   0 -39   10.58    3.83
  -1   6 -39    3.59    2.75
   6  -5 -39    1.54    1.60
  -5  -1 -39    1.43    1.51
   6  -5 -38    3.96    2.74
  -1   6 -38   -0.41    1.84
  -1   6 -37    9.83    4.08
   6  -5 -37   -0.09    2.38
   6  -5 -36    0.90    1.73
  -1   6 -36    3.75    2.86
   6  -5 -35    1.64    1.74
  -1   6 -35    6.85    2.87
   6  -5 -34    1.27    1.75
  -1   6 -34    2.77    2.40
   6  -5 -33    3.87    2.39
  -1   6 -33    4.69    2.53
   6  -5 -32    2.61    1.92
  -1   6 -32    2.42    2.07
   6  -5 -31   16.23    6.13
  -1   6 -31   24.30    3.90
   6  -5 -30    4.08    2.61
  -1   6 -30    1.43    2.32
   6  -5 -29    4.00    1.70
  -1   6 -29    5.82    2.98
   6  -5 -28   10.81    4.50
  -1   6 -28   18.39    4.73
   6  -5 -27   -1.87    1.84
  -1   6 -27    0.02    1.63
   6  -5 -26    3.47    2.20
  -1   6 -26    5.08    2.85
   6  -5 -25    6.72    2.81
  -1   6 -25    3.70    2.12
   6  -5 -24   39.93    4.64
  -1   6 -24   34.85    5.37
   6  -5 -23   44.88    6.25
  -1   6 -23   44.22    5.36
   6  -5 -22   51.34    6.93
  -1   6 -22   51.90    7.55
   6  -5 -21   38.63    4.43
  -1   6 -21   47.63    5.89
   6  -5 -20   99.96    6.46
  -1   6 -20   99.59    7.41
   6  -5 -19    5.79    2.23
  -1   6 -19    5.80    2.14
   6  -5 -18    0.65    1.46
   5   1  17   14.26    3.74
   6  -5 -17   16.18    3.76
  -1   6 -17   14.39    2.95
   5   1  16  116.76    6.22
   6  -5 -16  113.71    6.69
  -1   6 -16  109.38    6.86
   5   1  15  116.33    5.25
   6  -5 -15  120.68    6.04
  -1   6 -15  117.50    6.81
   6  -5 -14  157.80    8.45
  -1   6 -14  158.02    5.68
   5   1  13  228.12    7.24
   6  -5 -13  242.49    8.34
  -1   6 -13  238.72    6.15
   5   1  12  246.58    7.75
   6  -5 -12  274.20    7.06
  -1   6 -12  262.87    6.71
   5   1  11   61.63    3.75
   6  -5 -11   64.76    4.66
  -1   6 -11   60.45    3.17
   5   1  10   65.17    3.35
   6  -5 -10   62.83    3.22
  -1   6 -10   68.90    3.43
   5   1   9  695.48  207.77
   6  -5  -9  690.71   10.04
  -1   6  -9  698.00    7.57
   5   1   8    2.27    1.39
   6  -5  -8    1.84    0.79
  -1   6  -8    0.43    0.50
   5   1   7   10.34    3.40
   6  -5  -7   11.39    1.87
  -1   6  -7   11.50    1.00
   5   1   6  124.87    3.94
   6  -5  -6  124.84    3.83
  -1   6  -6  125.96    3.92
   5   1   5  253.90    5.80
   6  -5  -5  256.08    5.49
  -1   6  -5  252.86    4.70
   6  -5  -4 1716.01   15.91
  -1   6  -4 1747.51   15.41
   5   1   3 1252.31   11.97
   6  -5  -3 1221.03   11.31
   5   1   2 2439.79   21.65
   6  -5  -2 2477.89   21.97
   5   1   1  140.35    4.33
   6  -5  -1  152.82    4.12
   5   1   0  480.83    6.17
   6  -5   0  483.73    8.40
   6  -5   1  130.49    3.88
   5   1  -1  137.47    4.38
  -1   6   3 1267.32   11.31
   6  -5   3 1221.04   11.04
   5   1  -3 1245.47   11.33
  -1   6   4 1778.08   15.68
   6  -5   4 1764.40   15.75
   5   1  -4 1805.67   16.31
  -1   6   5  253.28    4.79
   6  -5   5  253.10    4.88
   5   1  -5  258.79    5.31
   6  -5   6  127.25    3.82
   5   1  -6  136.98    5.23
   6  -5   7   13.72    1.47
   5   1  -7   10.77    1.37
   6  -5   8    0.35    0.94
   5   1  -8    2.16    0.98
   6  -5   9  682.83    8.82
   5   1  -9  702.42    8.53
   6  -5  10   63.72    2.82
   5   1 -10   64.65    3.61
   6  -5  11   63.29    3.30
   5   1 -11   55.26    3.52
   6  -5  12  268.06    6.40
   5   1 -12  273.99    6.86
   6  -5  13  251.19    7.76
   5   1 -13  256.71    6.88
   5   1 -14  155.22    5.94
   5   1 -15  122.03    5.34
   5   1 -16  108.10    6.73
   5   1 -17   12.86    2.87
   5   1 -18    3.91    1.27
   5   1 -19    7.42    2.73
   5   1 -20  105.68    6.36
   5   1 -21   39.92    4.64
   5   1 -22   55.34    5.90
   5   1 -23   41.79    5.75
   5   1 -24   34.78    4.35
   5   1 -25    3.49    2.02
   5   1 -26    2.33    2.18
   5   1 -27   -3.85    2.13
   5   1 -28   13.65    5.29
   5   1 -29    2.90    1.97
   1  -6 -29    7.22    2.95
   5   1 -30    0.73    1.58
   1  -6 -30    8.39    3.63
   5   1 -31   17.05    6.30
   1  -6 -31   19.49    3.54
   5   1 -32   -0.45    2.73
   1  -6 -32    1.72    1.81
   5   1 -33    3.99    2.80
   1  -6 -33    0.30    1.91
   5   1 -34    4.22    2.96
   1  -6 -34   -5.13    2.13
   5   1 -35    3.32    2.22
   1  -6 -35   -2.64    2.02
  -6   5 -35    1.43    1.14
   5   1 -36    6.08    3.70
   1  -6 -36    4.88    3.05
  -6   5 -36    3.42    2.70
   5   1 -37    6.46    3.04
   1  -6 -37    3.19    2.32
  -6   5 -37   -3.01    2.09
   5   1 -38    1.78    1.45
   1  -6 -38    2.52    2.42
  -6   5 -38   -1.55    2.27
   5   1 -39    3.06    2.90
   1  -6 -39    0.09    1.31
  -6   5 -39   -0.35    1.49
   6  -4 -39   -0.83    2.44
  -2   6 -39    2.83    2.20
  -4  -2 -39    3.32    2.04
   6  -4 -38    3.23    2.72
  -2   6 -38    4.58    2.18
  -4  -2 -38    2.78    2.78
   6  -4 -37    6.69    3.07
  -2   6 -37   -0.52    2.09
   6  -4 -36    2.15    1.97
  -2   6 -36   -0.30    2.05
   6  -4 -35    0.47    1.88
  -2   6 -35    4.48    2.01
   6  -4 -34    2.76    2.52
  -2   6 -34    1.18    1.84
   6  -4 -33    2.47    2.11
  -2   6 -33   -0.13    1.77
   6  -4 -32   -2.16    1.93
  -2   6 -32    3.23    2.12
   6  -4 -31    4.63    2.44
  -2   6 -31    4.03    2.65
   6  -4 -30    1.09    1.81
  -2   6 -30    4.26    2.89
   6  -4 -29    2.16    1.80
  -2   6 -29    6.29    3.10
   6  -4 -28    3.02    1.81
  -2   6 -28    2.62    2.18
   6  -4 -27    4.48    2.33
  -2   6 -27    2.04    2.39
   6  -4 -26    7.85    2.95
  -2   6 -26    5.05    2.16
   6  -4 -25    1.88    1.60
  -2   6 -25    1.38    2.09
   6  -4 -24   -0.04    1.96
  -2   6 -24    4.74    2.16
   6  -4 -23   -0.64    2.00
  -2   6 -23    0.32    1.36
   6  -4 -22   36.47    6.84
  -2   6 -22   44.41    4.60
   6  -4 -21    1.02    1.47
  -2   6 -21    4.64    2.19
   6  -4 -20    4.97    2.41
  -2   6 -20    3.66    2.18
   6  -4 -19    0.59    1.79
  -2   6 -19    1.86    1.50
   6  -4 -18   21.61    4.57
  -2   6 -18   25.16    5.53
   6  -4 -17    7.52    3.34
  -2   6 -17    4.26    1.22
   4   2  16   51.27    3.91
   6  -4 -16   57.73    8.14
  -2   6 -16   53.45    4.38
   4   2  15    4.66    1.91
   6  -4 -15    2.82    2.43
  -2   6 -15    0.08    0.97
   4   2  14   94.80    5.31
   6  -4 -14  102.00    7.87
  -2   6 -14  113.54    5.86
   4   2  13  210.46    5.33
   6  -4 -13  203.21    8.61
  -2   6 -13  204.38    8.11
   4   2  12   61.31    4.49
   6  -4 -12   67.01    4.56
  -2   6 -12   66.48    3.48
   4   2  11   21.67    3.91
   6  -4 -11   26.97    4.28
  -2   6 -11   24.73    3.79
   4   2  10   91.70    3.61
   6  -4 -10   95.26    4.13
  -2   6 -10   91.37    3.62
   4   2   9  288.78    5.82
   6  -4  -9  300.04    5.61
  -2   6  -9  290.60    6.71
   4   2   8  379.87    6.66
   6  -4  -8  382.08    6.71
  -2   6  -8  395.75    6.12
   4   2   7   50.25    4.18
   6  -4  -7   46.30    3.65
  -2   6  -7   46.29    2.61
   4   2   6  426.76    6.88
   6  -4  -6  432.72    7.00
  -2   6  -6  436.73    6.54
   4   2   5   62.54    3.57
   6  -4  -5   67.11    3.90
  -2   6  -5   63.21    3.25
   4   2   4  778.25    7.94
   6  -4  -4  769.65    7.23
   4   2   3 2144.69   19.05
   6  -4  -3 2185.95   19.90
   4   2   2 1295.13   12.01
   6  -4  -2 1301.06   12.04
   4   2   1  633.33    7.95
   6  -4  -1  611.38    7.60
   4   2   0 2424.13   21.33
   6  -4   0 2392.99   21.12
   6  -4   1  596.90    7.44
   4   2  -1  629.60    8.03
   6  -4   2 1278.51   11.35
   4   2  -2 1314.75   12.68
   6  -4   3 2177.06   19.54
   4   2  -3 2248.73   20.39
   6  -4   4  775.66    7.17
   4   2  -4  788.24    7.70
   6  -4   5   64.63    3.26
   4   2  -5   67.65    3.58
   6  -4   6  422.12    6.59
   4   2  -6  437.34    7.42
   6  -4   7   46.53    2.46
   4   2  -7   46.83    2.76
   6  -4   8  382.85    6.17
   4   2  -8  398.17    7.51
   6  -4   9  302.34    5.31
   4   2  -9  292.72   87.50
   6  -4  10   88.69    4.25
   4   2 -10   93.92    4.52
   6  -4  11   21.80    3.82
   4   2 -11   24.11    4.03
   6  -4  12   61.17    4.39
   4   2 -12   77.94    8.12
   6  -4  13  203.59    6.89
   4   2 -13  204.32    7.35
   6  -4  14  101.97    5.61
   4   2 -14  100.02    5.90
   6  -4  15    0.93    1.06
   4   2 -15    2.32    1.06
   4   2 -16   52.47    6.97
   4   2 -17    3.91    1.15
   4   2 -18   23.28    5.31
   4   2 -19   -0.28    1.59
   4   2 -20    3.95    2.22
   4   2 -21   -0.10    1.84
   4   2 -22   43.61    4.65
   4   2 -23    6.90    2.61
   4   2 -24    0.66    1.35
   4   2 -25    2.90    2.19
   4   2 -26   -0.58    2.08
   2  -6 -26    2.55    1.97
   4   2 -27   -1.37    2.08
   2  -6 -27    5.25    1.88
   4   2 -28   -4.24    2.17
   2  -6 -28   -1.71    1.58
   4   2 -29    3.13    2.79
   2  -6 -29    2.19    1.75
   4   2 -30   -2.62    2.62
   2  -6 -30   -5.62    1.69
   4   2 -31    4.12    2.81
   2  -6 -31    1.46    1.96
   4   2 -32    2.29    2.88
   2  -6 -32    7.80    3.81
   4   2 -33    4.00    2.18
   2  -6 -33    0.45    1.53
   4   2 -34    3.56    2.19
   2  -6 -34    2.80    2.04
   4   2 -35   -0.96    2.28
   2  -6 -35    2.62    2.13
   4   2 -36    2.07    2.45
   2  -6 -36   -4.86    2.02
  -6   4 -36    2.30    1.89
   2  -6 -37    5.86    2.85
   4   2 -38    1.49    1.41
   2  -6 -38    5.09    2.47
  -6   4 -38    2.88    2.36
   4   2 -39    4.85    3.12
  -6   4 -39    1.21    1.64
   6  -3 -39    4.57    3.08
  -3   6 -39    5.01    2.36
   6  -3 -38    4.57    2.21
  -3   6 -38   -0.58    1.82
  -3  -3 -38    4.28    3.40
   6  -3 -37   -2.20    1.86
  -3   6 -37    0.79    1.86
  -3  -3 -37    1.36    1.84
   6  -3 -36    4.02    2.58
  -3   6 -36    6.45    2.81
   6  -3 -35    9.55    2.95
  -3   6 -35   10.90    2.25
   6  -3 -34    7.29    3.09
  -3   6 -34   -0.61    1.13
   6  -3 -33   -0.73    2.23
  -3   6 -33    0.96    1.70
   6  -3 -32    3.58    2.36
  -3   6 -32    2.79    2.03
   6  -3 -31   -0.51    1.90
  -3   6 -31    1.72    1.79
   6  -3 -30    6.73    2.17
  -3   6 -30    9.72    3.55
   6  -3 -29    4.88    2.52
  -3   6 -29    4.05    2.48
   6  -3 -28    2.05    1.96
  -3   6 -28   -0.18    1.59
   6  -3 -27   37.89    4.44
  -3   6 -27   31.67    5.42
   6  -3 -26    0.15    2.03
  -3   6 -26    0.63    1.19
   6  -3 -25   20.19    4.11
  -3   6 -25    8.51    3.40
   6  -3 -24   -1.37    1.99
  -3   6 -24   -0.17    1.12
   6  -3 -23   26.40    5.05
  -3   6 -23   30.33    4.17
   6  -3 -22    7.36    3.18
   6  -3 -21   11.26    3.79
   6  -3 -20    7.83    3.15
   6  -3 -19   55.70    7.48
   6  -3 -18    7.01    3.33
   6  -3 -17   89.01    6.56
   6  -3 -16   22.90    3.75
   6  -3 -15   26.63    4.41
   3   3  14  230.90    5.67
   6  -3 -14  250.34    6.72
   3   3  13  396.91    8.47
   6  -3 -13  403.37    9.20
   3   3  12    0.58    0.58
   6  -3 -12    0.98    0.92
   3   3  11   14.22    2.62
   6  -3 -11   17.02    2.92
   3   3  10   69.73    3.25
   6  -3 -10   67.26    3.06
   3   3   9  176.23    4.83
   6  -3  -9  177.18    5.06
   3   3   8  291.67   87.18
   6  -3  -8  291.04    5.93
   3   3   7   10.86    1.39
   6  -3  -7   12.03    1.25
   3   3   6  179.10    4.84
   6  -3  -6  177.41    4.85
   3   3   5    8.53    2.06
   6  -3  -5    6.30    1.48
   3   3   4   10.98    1.24
   6  -3  -4    8.04    2.00
   6  -3  -3   43.96    4.51
   3   3   2 1290.52   11.98
   6  -3  -2 1279.25   11.89
   3   3   1  224.25    4.87
   6  -3  -1  229.54    4.51
   3   3   0 1442.89   12.98
   6  -3   0 1465.54   13.24
   6  -3   1  218.03    4.17
   3   3  -1  216.66    5.12
   6  -3   2 1282.29   11.51
   3   3  -2 1288.16   11.70
   3  -6  -3   37.57    3.44
   6  -3   4    9.53    2.07
   3   3  -4    5.08    1.50
   6  -3   5    6.97    1.63
   3   3  -5    6.19    1.95
   6  -3   6  173.13    5.05
   3   3  -6  179.26    5.42
   6  -3   7   14.53    1.26
   3   3  -7   12.53    1.35
   6  -3   8  304.86    6.74
   3   3  -8  302.50    5.25
   6  -3   9  179.92    6.29
   3   3  -9  179.05    5.74
   6  -3  10   68.31    3.56
   3   3 -10   64.67    3.35
   6  -3  11   16.25    2.51
   3   3 -11   14.07    2.41
   6  -3  12    0.79    0.65
   3   3 -12   -0.01    1.43
   6  -3  13  389.05    8.59
   3   3 -13  407.13    8.70
   6  -3  14  240.48    5.99
   3   3 -14  229.22    5.79
   6  -3  15   30.27    3.93
   3   3 -15   24.02    4.13
   6  -3  16   19.64    3.32
   3   3 -16   22.92    3.58
   3   3 -17   91.87    6.64
   3   3 -18    4.37    3.45
   3   3 -19   56.09    7.13
   3   3 -20    6.19    2.51
   3  -6 -20    5.61    2.70
   3   3 -21    7.30    3.20
   3  -6 -21    4.45    2.11
   3   3 -22    6.36    3.44
   3  -6 -22    6.78    2.71
   3   3 -23   27.27    5.36
   3  -6 -23   30.70    5.60
   3   3 -24    1.47    1.44
   3  -6 -24    0.22    1.16
   3   3 -25   12.13    4.07
   3  -6 -25   21.09    3.09
   3   3 -26    2.54    2.19
   3  -6 -26   -3.01    1.72
   3   3 -27   32.28    5.29
   3  -6 -27   34.96    5.62
   3   3 -28    2.52    2.96
   3  -6 -28   -0.88    1.71
   3   3 -29    3.50    2.79
   3  -6 -29    8.65    3.21
   3   3 -30    5.61    2.39
   3  -6 -30   14.74    4.44
   3   3 -31    1.11    2.13
   3  -6 -31    5.73    2.24
   3   3 -32    1.31    2.07
   3  -6 -32    5.59    3.54
   3   3 -33    1.80    2.24
   3  -6 -33    4.00    3.11
   3   3 -34    4.21    2.32
   3  -6 -34    3.68    2.28
   3   3 -35   12.14    4.50
   3  -6 -35   14.85    2.63
   3   3 -36    1.42    1.92
   3  -6 -36    5.03    2.37
   3   3 -37    6.72    2.87
   3  -6 -37    4.60    2.63
  -6   3 -37    0.64    1.36
   3   3 -38    1.48    1.82
   3  -6 -38    3.08    2.39
  -6   3 -38   -0.35    1.16
   3   3 -39    4.78    2.82
   3  -6 -39    2.59    2.96
  -6   3 -39   -0.67    1.37
   6  -2 -39   -2.63    2.28
  -4   6 -39   -0.96    1.91
  -2  -4 -39    7.20    3.37
   6  -2 -38    0.59    1.92
  -4   6 -38    2.76    2.24
  -2  -4 -38    1.41    2.09
   6  -2 -37    0.77    1.24
  -4   6 -37    1.75    2.04
  -2  -4 -37    2.68    2.40
   6  -2 -36   -1.35    1.99
  -4   6 -36    2.61    2.43
  -2  -4 -36   -1.06    2.50
   6  -2 -35   12.70    3.45
  -4   6 -35   12.30    3.74
   6  -2 -34    3.45    2.88
  -4   6 -34    6.72    7.38
   6  -2 -33    3.66    2.13
  -4   6 -33    2.16    2.13
   6  -2 -32    3.06    2.64
  -4   6 -32    9.57    3.77
   6  -2 -31   16.98    5.41
  -4   6 -31   11.76    4.32
   6  -2 -30    7.51    3.58
  -4   6 -30    6.70    2.70
   6  -2 -29    0.04    1.88
  -4   6 -29    5.66    3.16
   6  -2 -28    4.37    2.71
  -4   6 -28   -1.25    2.21
   6  -2 -27    9.85    3.34
   6  -2 -26   25.19    3.92
   6  -2 -25   42.05    7.11
   6  -2 -24   10.21    3.46
   6  -2 -23    1.22    2.01
   6  -2 -22  144.33   10.76
   6  -2 -21   -0.98    1.90
   6  -2 -20   15.49    3.14
   6  -2 -19   66.82    8.48
   6  -2 -18   82.33    6.04
   6  -2 -17   50.59    4.33
   6  -2 -16    4.20    1.39
   6  -2 -15  220.71    7.48
   6  -2 -14  789.20   11.54
   2   4  13   16.73    2.85
   6  -2 -13   17.60    3.03
   2   4  12   10.52    2.02
   6  -2 -12   11.67    1.99
   2   4  11    4.05    1.58
   6  -2 -11    6.34    1.72
   2   4  10  134.42    3.93
   6  -2 -10  133.28   87.44
   2   4   9  350.97    5.54
   6  -2  -9  347.65    6.03
   2   4   8   18.43    2.28
   6  -2  -8   19.57    1.96
   2   4   7   -0.93    0.78
   6  -2  -7    1.86    0.92
   2   4   6  393.68    6.11
   6  -2  -6  391.23    6.34
   4  -6   5  120.63    3.65
   2   4   5  123.68    3.93
   6  -2  -5  119.79    3.87
   4  -6   4   67.96    3.26
   2   4   4   60.13    3.10
   6  -2  -4   61.17    3.41
   2   4   3  201.87    3.92
   6  -2  -3  199.19    3.96
   2   4   2  191.81    4.25
   6  -2  -2  202.92    3.99
   2   4   1 1319.81   11.81
   6  -2  -1 1323.86   12.68
   2   4   0  103.75    3.33
   6  -2   0  111.25    4.07
   6  -2   1 1290.37   11.85
   2   4  -1 1329.51   12.04
   6  -2   2  208.91    4.11
   2   4  -2  201.42    4.24
   6  -2   3  199.05    3.91
   2   4  -3  204.99    3.97
   4  -6  -3  208.52    3.86
   6  -2   4   64.98    3.86
   2   4  -4   63.60    3.34
   4  -6  -4   68.13    3.46
   6  -2   5  118.01    3.58
   2   4  -5  115.13    3.92
   4  -6  -5  122.02    3.97
   6  -2   6  383.80    6.07
   2   4  -6  400.52    6.18
   4  -6  -6  395.86    6.17
   6  -2   7    0.31    0.60
   2   4  -7   -0.26    0.84
   4  -6  -7    1.01    0.60
   6  -2   8   20.09    2.51
   2   4  -8   18.17    2.19
   4  -6  -8   18.21    2.41
   6  -2   9  342.10    5.64
   2   4  -9  350.27    6.34
   4  -6  -9  349.61    6.79
   6  -2  10  132.33   86.76
   2   4 -10  132.36   86.80
   4  -6 -10  130.89   85.83
   6  -2  11    3.72    1.30
   2   4 -11    3.89    1.82
   4  -6 -11    1.81    0.99
   2   4 -12   13.08    2.43
   6  -2  13   14.36    2.22
   2   4 -13   15.83    2.63
   4  -6 -13   13.62    2.34
   6  -2  14  774.11   12.05
   2   4 -14  750.70   11.91
   4  -6 -14  757.43   13.18
   6  -2  15  214.87    7.06
   2   4 -15  225.17    7.18
   4  -6 -15  209.91    5.57
   6  -2  16    3.49    1.24
   2   4 -16    3.06    1.11
   4  -6 -16    3.98    1.96
   6  -2  17   40.62    3.83
   2   4 -17   41.55    6.18
   4  -6 -17   44.31    4.33
   2   4 -18  103.45   10.27
   4  -6 -18   83.48    8.65
   2   4 -19   68.10   44.40
   4  -6 -19   70.40    5.72
   2   4 -20   16.83    3.06
   4  -6 -20   18.97    3.18
   2   4 -21   -0.34    1.76
   4  -6 -21    2.13    1.33
   2   4 -22  154.83   10.60
   4  -6 -22  163.96   12.39
   2   4 -23   -1.56    1.87
   4  -6 -23    1.71    1.68
   2   4 -24   11.83    3.04
   4  -6 -24    5.96    2.26
   2   4 -25   41.76    6.76
   4  -6 -25   46.42   44.04
   2   4 -26   22.16    4.01
   4  -6 -26   25.98    4.66
   2   4 -27    9.87    2.60
   4  -6 -27   12.84    3.85
   2   4 -28    2.31    1.99
   4  -6 -28    3.55    2.65
   2   4 -29    2.72    2.36
   4  -6 -29    5.25    2.45
   2   4 -30    5.34    4.11
   4  -6 -30    3.28    1.71
   2   4 -31   10.15    4.40
   4  -6 -31   21.59    2.76
   2   4 -32    4.59    2.39
   4  -6 -32    1.98    2.22
   2   4 -33   -2.25    1.98
   4  -6 -33    1.63    1.90
   2   4 -34    7.52    2.78
   4  -6 -34    4.87    2.73
   2   4 -35    2.86    2.39
   4  -6 -35   13.45    3.23
   2   4 -36   -0.64    1.98
   4  -6 -36    2.14    1.78
   2   4 -37    1.22    2.29
   4  -6 -37    2.76    2.62
   2   4 -38    1.72    1.94
   4  -6 -38    9.20    3.87
  -6   2 -38    4.84    2.19
   2   4 -39    3.66    2.17
   4  -6 -39    2.90    2.32
  -6   2 -39    8.61    3.37
   6  -1 -39    0.34    2.34
  -1  -5 -39    0.78    2.39
   6  -1 -38    4.44    2.89
  -5   6 -38   -0.84    1.97
  -1  -5 -38    3.68    2.50
   6  -1 -37    6.69    3.45
  -5   6 -37   -0.17    2.24
  -1  -5 -37   -2.47    2.12
   6  -1 -36    3.17    2.36
  -5   6 -36    3.93    2.48
  -1  -5 -36   -0.71    2.27
   6  -1 -35    2.30    2.71
  -5   6 -35    5.01    2.92
  -1  -5 -35    7.15    3.25
   6  -1 -34    9.87    3.02
  -5   6 -34    9.84    2.92
  -1  -5 -34    4.20    2.99
   6  -1 -33   -2.72    2.52
  -5   6 -33   -0.48    1.68
   6  -1 -32   33.58    8.04
  -5   6 -32   48.27   47.12
   6  -1 -31   -0.52    2.36
  -5   6 -31   -0.48    1.88
   6  -1 -30    2.33    1.52
   6  -1 -29    0.93    2.30
   6  -1 -28   -2.38    2.13
   6  -1 -27    4.26    2.64
   6  -1 -26   16.38    5.07
   6  -1 -25    0.72    1.54
   6  -1 -24   13.94    3.99
   6  -1 -23    4.53    2.48
   6  -1 -22    4.80    2.41
   6  -1 -21   -0.50    2.08
   6  -1 -20   92.44    6.61
   6  -1 -19   16.54    2.25
   6  -1 -18  116.57    8.32
   6  -1 -17    2.77    1.10
   6  -1 -16    4.87    1.46
   6  -1 -15   29.50    3.70
   6  -1 -14   61.26   41.70
   6  -1 -13   22.27   15.23
   6  -1 -12  365.58   11.99
   1   5  11   37.45    4.87
   6  -1 -11   38.58    5.52
   1   5  10  928.07   12.27
   6  -1 -10  904.28   12.43
   5  -6   9  165.87    4.63
   1   5   9  164.00    4.57
   6  -1  -9  157.67    4.61
   5  -6   8   86.09    2.81
   1   5   8   84.15    2.87
   5  -6   7   27.85    3.15
   1   5   7   27.56    2.58
   6  -1  -7   24.83    2.52
   5  -6   6   51.98    2.86
   1   5   6   53.80    2.82
   6  -1  -6   56.74    3.08
   5  -6   5   81.76    2.55
   1   5   5   80.55   24.11
   6  -1  -5   80.08   23.97
   5  -6   4  585.12    7.08
   1   5   4  587.62    7.52
   6  -1  -4  578.77    7.71
   5  -6   3  344.04    5.08
   1   5   3  324.67    4.93
   6  -1  -3  336.87    5.48
   1   5   2   -0.10    0.50
   6  -1  -2    1.79    0.94
   1   5   1    9.17    2.37
   6  -1  -1   11.38    1.94
   1   5   0  133.15    3.99
   6  -1   0  134.13    3.99
   6  -1   1   14.90    1.95
   1   5  -1   10.00    2.10
   5  -6  -1   11.46    0.72
   6  -1   2   -1.04    1.04
   1   5  -2   -0.27    0.57
   5  -6  -2   -0.63    0.52
   6  -1   3  330.53    5.25
   1   5  -3  315.32    5.00
   5  -6  -3  325.03    4.90
   6  -1   4  572.69    7.28
   1   5  -4  564.51    6.97
   5  -6  -4  572.58    7.37
   6  -1   5   81.17    3.13
   1   5  -5   71.76    3.93
   5  -6  -5   79.35   23.75
   6  -1   6   48.44    2.63
   1   5  -6   54.55    3.54
   5  -6  -6   58.70    3.10
   6  -1   7   30.20    2.69
   1   5  -7   28.34    2.64
   5  -6  -7   28.56    2.63
   6  -1   8   84.25    3.99
   1   5  -8   86.02    3.18
   5  -6  -8   89.99    2.96
   6  -1   9  166.49    4.67
   1   5  -9  168.53    4.68
   5  -6  -9  172.21    4.92
   6  -1  10  931.85   13.12
   1   5 -10  945.34   14.00
   5  -6 -10  909.00   13.24
   6  -1  11   37.25    4.61
   1   5 -11   37.80    4.95
   5  -6 -11   46.96    5.15
   6  -1  12  380.18    8.57
   1   5 -12  380.06    8.23
   5  -6 -12  365.04    8.92
   6  -1  13   18.83    3.23
   1   5 -13   20.56    3.52
   5  -6 -13   23.94    3.40
   6  -1  14   51.75    3.93
   1   5 -14   57.29    4.44
   5  -6 -14   52.97    4.42
   6  -1  15   23.88    3.46
   1   5 -15   24.38    3.64
   5  -6 -15   29.68    4.84
   6  -1  16    5.72    1.39
   1   5 -16    3.25    1.24
   5  -6 -16    4.93    1.37
   6  -1  17    4.88    2.33
   1   5 -17    1.21    0.91
   5  -6 -17    3.70    1.38
   6  -1  18  125.33    8.59
   1   5 -18  132.05    9.67
   5  -6 -18  134.92   96.33
   1   5 -19   15.01    2.31
   5  -6 -19   16.44    3.66
   1   5 -20   94.39    7.59
   5  -6 -20   89.34    7.80
   1   5 -21    4.66    1.87
   5  -6 -21    3.71    1.94
   1   5 -22    7.63    3.84
   5  -6 -22    7.93    3.24
   1   5 -23    6.83    2.82
   5  -6 -23    6.76    2.79
   1   5 -24   20.67    2.95
   5  -6 -24   17.13   18.44
   1   5 -25   -0.11    1.96
   5  -6 -25    4.51    2.24
   5  -6 -26   17.23    4.82
   1   5 -26   14.79    4.38
   5  -6 -27    9.35    2.50
   1   5 -27   12.56    4.17
   5  -6 -28    2.95    2.12
   1   5 -28    6.69    2.18
   1   5 -29   -2.51    2.53
   5  -6 -29   -1.99    1.70
   1   5 -30    1.57    2.04
   5  -6 -30    2.99    1.55
   1   5 -31    4.11    2.33
   5  -6 -31   -1.42    2.05
   1   5 -32   36.04    8.49
   5  -6 -32   38.01    6.42
   1   5 -33   -0.20    1.51
   5  -6 -33    3.53    2.98
   1   5 -34    8.72    3.22
   5  -6 -34    7.49    3.13
   1   5 -35    1.23    1.36
   5  -6 -35    0.60    1.27
   5  -6 -36    2.58    2.11
   1   5 -36    2.97    2.06
   1   5 -37    1.93    2.75
   5  -6 -37    4.31    2.88
   5  -6 -38   -0.10    1.87
   1   5 -38    0.69    1.49
   1   5 -39   -0.27    1.30
   5  -6 -39    3.20    2.26
  -6   1 -39    2.00    2.57
   6   0 -39    1.79    1.54
  -6   6 -39    7.07    2.66
   6   0 -38    3.71    2.63
  -6   6 -38    5.27    3.05
   0  -6 -38    2.68    1.76
   6   0 -37    2.22    2.53
   0  -6 -37    2.86    2.53
  -6   6 -37    3.47    2.71
   6   0 -36   -0.17    2.42
  -6   6 -36   -0.55    1.23
   0  -6 -36   -1.08    1.91
   6   0 -35    6.58    2.22
   0  -6 -35   -0.99    2.01
  -6   6 -35    2.84    2.01
   6   0 -34    2.77    2.17
  -6   6 -34    6.46    2.80
   0  -6 -34   -1.48    2.05
   6   0 -33    3.81    4.22
   0  -6 -33    2.65    1.99
   6   0 -32    4.14    2.29
   0  -6 -32    2.26    2.67
   6   0 -31    3.79    2.86
   6   0 -30    3.88    3.44
   6   0 -29    3.54    2.42
   6   0 -28   41.57    4.95
   6   0 -27    3.98    1.44
   6   0 -26  116.10    5.95
   6   0 -25   10.96    3.67
   6   0 -24   74.09    9.57
   6   0 -23   -3.93    2.27
   6   0 -22  183.35   12.23
   6   0 -21    4.02    1.57
   6   0 -20  207.76   10.08
   6   0 -19   92.59    7.34
   6   0 -18  247.01    8.08
   6   0 -17   22.45    5.61
   6   0 -16   99.01    5.59
   6   0 -15  121.78    6.95
   6   0 -14   37.32    4.25
   6   0 -13   86.66    5.26
   6  -6  12    0.12    0.55
   6   0 -12    1.14    1.27
   6  -6  11  199.25    6.17
   6   0 -11  201.76    7.76
   6  -6  10   34.40    4.05
   6   0 -10   37.66    2.70
   0   6   9  568.40    8.60
   6  -6   9  561.84    8.32
   6   0  -9  568.58    8.30
   0   6   8  165.98    4.69
   6  -6   8  169.23    4.61
   6   0  -8  175.32    5.97
   0   6   7  603.31    7.77
   6  -6   7  601.60    7.65
   6   0  -7  619.27    8.33
   0   6   6  698.21    6.77
   6  -6   6  710.34    7.31
   6   0  -6  713.36    8.59
   0   6   5   64.25    3.75
   6  -6   5   65.53    3.54
   6   0  -5   61.56    3.28
   0   6   4  554.56    7.01
   6  -6   4  545.54    6.89
   6   0  -4  553.76    7.73
   0   6   3   36.10    2.98
   6  -6   3   36.29    3.07
   6   0  -3   36.53    3.96
   0   6   2   15.21    1.57
   6  -6   2   18.26    1.86
   6   0  -2   19.00    2.47
   0   6   1  544.12    6.70
   6   0  -1  551.16    7.52
   0   6   0  418.29    6.32
   6   0   0  409.44    6.84
   6  -6   0  396.12    7.13
   6   0   1  550.14    8.83
   6  -6  -1  545.96    6.87
   6   0   2   19.07    2.54
   0   6  -2   16.52    1.51
   6  -6  -2   19.02    2.27
   6   0   3   29.50    2.73
   0   6  -3   32.66    2.61
   6  -6  -3   37.82    3.75
   6   0   4  443.45  132.50
   0   6  -4  548.74    6.72
   6  -6  -4  549.75    7.09
   6   0   5   66.18    3.64
   0   6  -5   65.31    3.52
   6  -6  -5   72.15    4.32
   6   0   6  708.99    7.82
   0   6  -6  690.79    9.14
   6  -6  -6  687.01    9.40
   6   0   7  606.79    7.89
   0   6  -7  576.80    7.80
   6  -6  -7  592.35    8.45
   6   0   8  167.62    5.57
   6  -6  -8  167.52    4.66
   0   6  -8  162.65    4.43
   6   0   9  569.97    7.99
   0   6  -9  555.28    9.29
   6  -6  -9  571.21    8.75
   6   0  10   38.14    3.27
   0   6 -10   35.26    3.80
   6  -6 -10   37.06    2.93
   6   0  11  200.26    5.82
   0   6 -11  195.88    6.16
   6  -6 -11  198.52    6.35
   6   0  12    1.41    0.74
   6  -6 -12    2.43    1.24
   0   6 -12    1.12    1.53
   6   0  13   75.11    4.42
   0   6 -13   78.34    4.96
   6  -6 -13   81.57    5.29
   6   0  14   36.45    5.54
   0   6 -14   39.07   26.83
   6  -6 -14   45.72    6.18
   6   0  15  129.60    6.66
   6  -6 -15  128.83    7.04
   0   6 -15  128.68    6.71
   6   0  16   97.19    6.61
   6  -6 -16   87.89    7.40
   0   6 -16   94.79    5.94
   6   0  17   26.74    5.82
   0   6 -17   21.10    5.02
   6  -6 -17   20.85    5.32
   6  -6 -18  248.37    6.19
   6  -6 -19   92.82    6.88
   0   6 -19   97.54    7.68
   6  -6 -20  202.26   11.54
   0   6 -20  196.60   10.00
   0   6 -21    4.07    1.52
   6  -6 -21    1.52    2.04
   0   6 -22  160.09   16.05
   6  -6 -22  162.32   14.16
   6  -6 -23   -1.09    2.10
   0   6 -23    4.09    2.21
   6  -6 -24   80.90   10.97
   0   6 -24   74.02    7.17
   0   6 -25   10.93    3.16
   6  -6 -25   14.22    3.17
   6  -6 -26  107.42    9.89
   0   6 -26  114.48   10.62
   0   6 -27    3.10    2.27
   6  -6 -27    1.70    1.46
   6  -6 -28   33.89    5.38
   0   6 -28   44.80    5.15
   0   6 -29    4.70    2.92
   6  -6 -29    1.52    1.79
   6  -6 -30    9.08    3.44
   0   6 -30    8.96    3.94
   6  -6 -31    2.61    2.01
   0   6 -31   -0.76    1.83
   6  -6 -32    2.72    2.20
   0   6 -32    4.43    2.27
   0   6 -33    7.16    2.50
   6  -6 -33    5.57    1.98
   6  -6 -34    4.35    2.15
   0   6 -34    2.94    2.56
   6  -6 -35    0.91    1.60
   0   6 -35    0.49    1.58
   0   6 -36    3.33    2.96
   6  -6 -36    1.08    1.87
   0   6 -37    2.20    1.90
   6  -6 -37   -0.90    2.26
   6  -6 -38    3.90    2.61
   0   6 -38   -1.73    1.80
   0   6 -39    7.49    2.89
   6  -6 -39    0.06    1.29
  -1   7 -39    7.34    3.30
   7  -6 -38    2.80    2.36
  -1   7 -38   -1.26    2.08
   7  -6 -37    5.65    2.50
  -1   7 -37   -0.33    1.27
  -1   7 -36    8.96    3.42
   7  -6 -36    2.02    2.00
  -1   7 -35    3.38    2.37
   7  -6 -35    2.23    2.25
   7  -6 -34    1.49    1.26
  -1   7 -34    2.12    2.88
   7  -6 -33   -0.31    1.43
  -1   7 -33    1.14    2.11
   7  -6 -32    6.14    3.41
  -1   7 -32    3.55    2.19
   7  -6 -31   19.06    3.45
  -1   7 -31   15.13    2.65
   7  -6 -30   -2.05    1.95
  -1   7 -30    4.58    2.35
   7  -6 -29   -0.53    1.81
  -1   7 -29    2.94    1.96
   7  -6 -28    2.01    2.18
  -1   7 -28    2.29    1.68
   7  -6 -27    2.14    2.29
  -1   7 -27   -0.35    2.03
   7  -6 -26    9.95    2.78
  -1   7 -26    9.92    2.57
   7  -6 -25    0.85    1.54
  -1   7 -25   -0.38    2.32
   7  -6 -24    2.92    1.97
  -1   7 -24   -2.63    1.99
   7  -6 -23   12.15    3.38
  -1   7 -23   13.93    4.25
   7  -6 -22    1.55    1.30
   7  -6 -21  113.69    8.83
  -1   7 -21  121.67   10.89
   7  -6 -20   -3.00    2.19
  -1   7 -20   -0.49    0.80
   6   1  19   33.55    4.27
   7  -6 -19   38.54    4.11
  -1   7 -19   38.39    5.71
   6   1  18   16.47    1.64
   7  -6 -18   18.20    2.20
  -1   7 -18   15.58    2.19
   6   1  17    3.29    1.43
   7  -6 -17    0.84    1.46
  -1   7 -17    7.14    3.57
   6   1  16    7.06    1.71
   7  -6 -16    4.91    2.01
  -1   7 -16    4.80    1.62
   6   1  15    2.64    0.79
   7  -6 -15    1.24    1.29
  -1   7 -15    1.59    0.56
   6   1  14   40.08   27.06
   7  -6 -14   49.98    6.82
  -1   7 -14   45.99    4.30
   6   1  13  218.33    5.77
   7  -6 -13  214.68    5.75
  -1   7 -13  211.31    5.71
   6   1  12    4.92    2.00
   7  -6 -12    6.97    2.70
  -1   7 -12    3.88    1.65
   6   1  11    2.74    1.14
   7  -6 -11    7.45    1.60
  -1   7 -11    2.92    1.30
   6   1  10   -0.88    0.92
  -1   7 -10   -1.74    0.92
   6   1   9  104.32    4.66
   7  -6  -9  100.84    4.39
  -1   7  -9   97.11    4.26
   6   1   8   83.80    2.87
   7  -6  -8   82.55    3.35
  -1   7  -8   79.62   24.00
   6   1   7   -0.56    0.82
   7  -6  -7   -1.84    1.08
  -1   7  -7   -0.78    0.65
   6   1   6   69.08    3.56
   7  -6  -6   66.03    4.23
  -1   7  -6   66.37    3.39
   6   1   5   94.29    3.26
   7  -6  -5   94.00    3.11
  -1   7  -5   88.09    2.77
   6   1   4   74.98    3.85
   7  -6  -4   76.68    4.45
  -1   7  -4   75.26    3.88
   6   1   3  185.27    3.98
   7  -6  -3  199.12    4.17
   6   1   2   45.99    2.87
   7  -6  -2   45.40    3.43
   6   1   1   31.80    3.17
   7  -6  -1   34.66    2.97
   6   1   0 1618.39   15.55
   7  -6   0 1562.15   14.15
   7  -6   1   32.92    2.93
   6   1  -1   33.41    4.01
  -1   7   2   44.83    2.68
   7  -6   2   42.87    3.31
   6   1  -2   47.60    4.03
  -1   7   3  195.92    3.69
   7  -6   3  200.25    3.98
   6   1  -3  200.26    4.75
  -1   7   4   75.22    3.66
   7  -6   4   79.81   23.96
   6   1  -4   86.82    4.50
  -1   7   5   96.67    3.38
   7  -6   5   92.86    3.30
   6   1  -5   90.03    2.99
  -1   7   6   76.44    4.29
   7  -6   6   72.00    3.69
   6   1  -6   72.36    4.43
   7  -6   7   -0.12    0.74
   6   1  -7    1.20    0.70
   7  -6   8   77.66   23.24
   6   1  -8   78.01   23.42
   7  -6   9  103.15    5.00
   6   1  -9  110.72    5.61
   7  -6  10    0.17    0.45
   6   1 -10    0.31    1.25
   7  -6  11    3.25    1.36
   6   1 -11    3.69    1.35
   7  -6  12    4.92    1.87
   6   1 -12    7.47    2.97
   7  -6  13  226.56    5.55
   6   1 -13  225.63    8.15
   7  -6  14   45.00    5.45
   6   1 -14   46.62    5.99
   6   1 -15   -0.31    1.36
   6   1 -16    4.24    1.57
   6   1 -17   10.30    3.25
   6   1 -18   12.90    2.63
   6   1 -19   38.24    4.71
   6   1 -20   -0.72    1.82
   6   1 -21  128.66    9.57
   6   1 -22    2.64    1.55
   6   1 -23   11.33    2.79
   6   1 -24   -1.41    2.13
   6   1 -25   -0.37    2.10
   6   1 -26    7.74    3.68
   6   1 -27    2.66    1.95
   6   1 -28    2.14    2.26
   6   1 -29    1.96    2.36
   6   1 -30   -0.86    2.53
   1  -7 -30    2.12    2.11
   6   1 -31   13.71    6.15
   6   1 -32    3.06    2.48
   1  -7 -32    5.79    3.33
   6   1 -33   -1.43    2.52
   1  -7 -33    2.46    2.00
   6   1 -34    5.35    3.35
   1  -7 -34    5.87    2.07
   6   1 -35   -0.58    2.31
   1  -7 -35    1.82    2.14
   6   1 -36    4.05    2.44
   1  -7 -36    2.06    1.91
  -7   6 -36    2.55    2.31
   6   1 -37   -1.07    2.24
   1  -7 -37    9.77    3.52
  -7   6 -37    5.17    2.98
   6   1 -38    5.70    2.71
   1  -7 -38   -3.34    2.06
  -7   6 -38    1.58    1.76
   6   1 -39    9.02    3.12
  -7   6 -39    4.14    2.89
   7  -5 -39    3.51    2.18
  -2   7 -39    3.29    1.63
   7  -5 -38    4.03    2.99
  -2   7 -38   -2.31    1.88
   7  -5 -37    4.45    2.52
  -2   7 -37    7.68    3.21
   7  -5 -36    4.22    3.65
  -2   7 -36    7.86    3.62
   7  -5 -35    5.11    3.47
  -2   7 -35    3.05    2.23
   7  -5 -34    3.31    1.72
  -2   7 -34    5.64    3.22
   7  -5 -33    0.91    2.11
  -2   7 -33    7.68    3.23
   7  -5 -32   -0.26    2.14
  -2   7 -32   -1.55    1.81
   7  -5 -31    3.97    1.91
  -2   7 -31    1.49    1.74
   7  -5 -30   -2.60    1.95
  -2   7 -30   -2.41    1.75
   7  -5 -29    3.66    1.94
  -2   7 -29    2.31    1.86
   7  -5 -28   -0.85    1.79
  -2   7 -28    2.48    2.00
   7  -5 -27   23.94    4.90
  -2   7 -27   15.17    5.47
   7  -5 -26   99.62   10.32
  -2   7 -26   74.28    9.61
   7  -5 -25   -3.24    1.82
  -2   7 -25    3.02    2.47
   7  -5 -24   29.40    3.51
  -2   7 -24   26.29   28.22
   7  -5 -23    1.16    2.24
  -2   7 -23    0.84    1.24
   7  -5 -22    0.96    1.62
  -2   7 -22    1.65    1.48
   7  -5 -21    2.56    2.08
  -2   7 -21   -3.01    1.51
   7  -5 -20    1.66    1.54
  -2   7 -20    2.86    1.68
   7  -5 -19    0.77    0.82
  -2   7 -19    2.75    1.05
   5   2  18  272.55   11.85
   7  -5 -18  257.41   11.34
  -2   7 -18  266.37    9.59
   5   2  17   99.68    6.22
   7  -5 -17   93.32    6.46
  -2   7 -17  115.29    9.39
   5   2  16    9.70    2.23
   7  -5 -16    4.77    1.82
  -2   7 -16    5.37    2.22
   5   2  15   28.98    4.05
   7  -5 -15   33.25    4.68
  -2   7 -15   31.37    4.26
   5   2  14   31.44    4.80
   7  -5 -14   32.10    5.04
  -2   7 -14   34.44    5.32
   5   2  13   13.29    2.18
   7  -5 -13    9.81    2.61
  -2   7 -13    5.36    2.34
   5   2  12   70.03    4.23
   7  -5 -12   79.76    4.31
  -2   7 -12   76.18    4.79
   5   2  11  346.81    7.80
   7  -5 -11  353.74    7.50
  -2   7 -11  342.74    7.48
   5   2  10   17.34    2.98
   7  -5 -10   17.92   12.02
  -2   7 -10   17.98   12.01
   5   2   9   24.01    3.49
   7  -5  -9   23.94    2.83
  -2   7  -9   24.19    2.85
   5   2   8   13.73    1.57
   7  -5  -8   12.39    1.34
  -2   7  -8   13.67    1.38
   5   2   7  528.37    7.69
   7  -5  -7  538.59    7.36
  -2   7  -7  533.78    6.70
   5   2   6  186.04    3.93
   7  -5  -6  174.23    4.89
  -2   7  -6  176.72    4.73
   5   2   5  128.59    4.10
   7  -5  -5  129.33    4.10
  -2   7  -5  124.87    3.76
   5   2   4  374.35    7.04
   7  -5  -4  373.25    5.99
   5   2   3  141.92    4.31
   7  -5  -3  144.02    4.00
   5   2   2    1.45    0.76
   7  -5  -2   -0.78    0.89
   5   2   1    2.07    1.03
   7  -5  -1    0.96    0.68
   5   2   0 1182.36   11.65
   7  -5   0 1172.39   10.85
   7  -5   1    1.03    0.56
   5   2  -1    2.03    1.11
   7  -5   2    0.47    0.56
   5   2  -2   -0.14    1.10
   7  -5   3  144.29    4.19
   5   2  -3  140.63    4.10
   7  -5   4  380.67    6.34
   5   2  -4  380.18    6.16
   7  -5   5  129.48    4.14
   5   2  -5  126.98    4.22
   7  -5   6  182.47    3.83
   5   2  -6  180.44    5.13
   7  -5   7  544.12    6.94
   5   2  -7  551.56    9.51
   7  -5   8   12.67    1.97
   5   2  -8   13.28    1.85
   7  -5   9   27.62    4.16
   5   2  -9   30.13    4.43
   7  -5  10   16.76    3.04
   5   2 -10   19.15    3.07
   7  -5  11  334.06    9.57
   5   2 -11  341.14    7.47
   7  -5  12   73.02    3.97
   5   2 -12   71.45    4.74
   7  -5  13   14.94    2.31
   5   2 -13   12.35    2.23
   7  -5  14   31.20    4.02
   5   2 -14   28.38    3.89
   7  -5  15   31.70    4.70
   5   2 -15   32.32    5.07
   7  -5  16    9.97    2.15
   5   2 -16    3.99    1.57
   5   2 -17  104.19    7.04
   5   2 -18  262.97    9.95
   5   2 -19   -2.65    2.05
   5   2 -20    0.66    1.36
   5   2 -21    3.31    1.44
   5   2 -22   -0.16    1.83
   5   2 -23   -0.98    1.91
   5   2 -24   25.12    4.27
   5   2 -25   -2.85    2.14
   5   2 -26   98.13    9.50
   5   2 -27   12.61    4.86
   2  -7 -27   19.46    5.02
   5   2 -28    6.98    3.14
   2  -7 -28    4.46    1.63
   5   2 -29    0.65    2.00
   2  -7 -29   -0.62    1.01
   5   2 -30   -1.52    2.55
   2  -7 -30    1.72    1.88
   5   2 -31    8.60    4.11
   2  -7 -31   -0.67    1.86
   5   2 -32   -0.53    2.67
   2  -7 -32    4.32    2.22
   5   2 -33    7.97    3.70
   2  -7 -33    9.16    3.67
   5   2 -34    7.70    3.15
   2  -7 -34    7.31    2.87
   5   2 -35    0.65    1.95
   2  -7 -35    4.53    2.66
   5   2 -36    6.61    4.28
   2  -7 -36    7.58    3.41
   5   2 -37    2.33    2.28
   2  -7 -37    2.96    2.29
  -7   5 -37    4.22    2.76
   5   2 -38   -1.33    2.27
   2  -7 -38    3.77    2.49
  -7   5 -38    1.24    1.67
   5   2 -39    7.20    2.61
  -7   5 -39    2.60    2.85
   7  -4 -39    3.43    2.77
  -3   7 -39    8.09    2.85
  -4  -3 -39    1.48    2.39
   7  -4 -38    2.57    2.34
  -3   7 -38    6.83    2.80
   7  -4 -37    5.90    2.76
  -3   7 -37    0.03    1.02
   7  -4 -36   14.75    5.29
  -3   7 -36    2.74    3.18
   7  -4 -35    3.21    2.19
  -3   7 -35    8.11    2.83
   7  -4 -34    9.03    2.83
  -3   7 -34    9.07    2.81
   7  -4 -33    2.83    3.20
  -3   7 -33    3.49    2.98
   7  -4 -32    2.30    2.06
  -3   7 -32    9.05    4.19
   7  -4 -31    3.23    2.24
  -3   7 -31    1.88    2.33
   7  -4 -30    8.49    3.19
  -3   7 -30    3.04    2.10
   7  -4 -29    3.01    2.40
  -3   7 -29    2.70    1.89
   7  -4 -28   17.33    3.82
  -3   7 -28    6.72    2.83
   7  -4 -27   -4.08    1.88
  -3   7 -27    2.20    2.26
   7  -4 -26   46.25   40.78
  -3   7 -26   44.69    5.26
   7  -4 -25    2.81    1.87
  -3   7 -25    5.53    2.44
   7  -4 -24   -3.08    1.95
  -3   7 -24    0.38    2.22
   7  -4 -23   -1.70    1.96
  -3   7 -23   -0.01    1.75
   7  -4 -22   24.87    5.21
  -3   7 -22   25.35    4.30
   7  -4 -21    6.43    2.52
  -3   7 -21    3.87    1.50
   7  -4 -20   23.24    3.50
  -3   7 -20   22.56    3.15
   7  -4 -19  148.05   10.23
  -3   7 -19  153.24    9.88
   7  -4 -18  298.76   10.83
   4   3  17  116.31    8.12
   7  -4 -17  123.88    8.71
   4   3  16   53.69    5.16
   7  -4 -16   51.89    6.53
   4   3  15   34.67    4.09
   7  -4 -15   39.62    5.17
   4   3  14  326.22    7.69
   7  -4 -14  325.18    8.25
   4   3  13  142.97    5.93
   7  -4 -13  135.36    5.85
   7  -4 -12    4.35    1.79
   4   3  11   74.69    4.40
   7  -4 -11   86.76    5.73
   4   3  10  220.79    7.05
   7  -4 -10  230.52    5.59
   4   3   9    4.03    1.52
   7  -4  -9    4.66    3.19
   4   3   8  174.36    4.90
   7  -4  -8  174.53    4.94
   4   3   7   53.83    2.88
   7  -4  -7   49.38    3.52
   4   3   6   86.96    2.89
   7  -4  -6   88.97    3.06
   4   3   5    0.85    0.82
   7  -4  -5    0.68    0.50
  -3   7  -5   -0.11    0.40
   4   3   4   22.86    6.99
   7  -4  -4   20.81    1.53
   4   3   3  256.17    5.61
   7  -4  -3  252.69    5.35
   4   3   2  529.03    6.80
   7  -4  -2  523.28    6.65
   4   3   1  482.84    6.59
   7  -4  -1  478.44    6.22
   4   3   0  415.73    6.78
   7  -4   0  419.48    6.73
   7  -4   1  482.26    6.48
   4   3  -1  496.65    6.73
   7  -4   2  537.45    6.74
   4   3  -2  522.64    6.61
   7  -4   3  267.96    5.32
   4   3  -3  250.61    5.15
   7  -4   4   25.50    3.47
   4   3  -4   27.19    3.88
   7  -4   5   -0.28    0.69
   4   3  -5    0.05    0.61
   7  -4   6   84.25    2.68
   4   3  -6   90.26    3.17
   7  -4   7   52.02    2.77
   4   3  -7   55.36    3.54
   7  -4   8  173.65    4.89
   4   3  -8  180.27    5.48
   7  -4   9    2.65    0.97
   4   3  -9    2.68    1.45
   7  -4  10  221.99    5.31
   4   3 -10  228.97    8.87
   7  -4  11   70.11    3.33
   4   3 -11   67.58    4.94
   7  -4  12    5.03    1.43
   4   3 -12    7.54    1.76
   7  -4  13  132.43    5.74
   4   3 -13  145.00    7.72
   7  -4  14  306.14    8.18
   4   3 -14  306.40   10.00
   7  -4  15   39.03    4.40
   4   3 -15   33.88    5.26
   7  -4  16   54.28    6.66
   4   3 -16   49.38    4.14
   7  -4  17  124.12    7.48
   4   3 -17  126.92    9.09
   4   3 -18  278.65   11.80
   4   3 -19  134.51    7.74
   4   3 -20   25.70    3.09
   4   3 -21    9.18    4.02
   4   3 -22   29.22    5.02
   3  -7 -22   32.30    4.53
   4   3 -23    3.55    2.35
   3  -7 -23   -1.46    2.08
   4   3 -24    2.95    1.87
   3  -7 -24   -1.46    1.83
   4   3 -25    2.45    2.40
   3  -7 -25    4.68    1.77
   4   3 -26   36.04    6.01
   3  -7 -26   34.75    4.18
   4   3 -27    2.77    3.06
   3  -7 -27    2.57    1.94
   4   3 -28   15.67    5.32
   3  -7 -28    9.49    3.33
   4   3 -29    2.06    3.06
   3  -7 -29    1.59    1.55
   4   3 -30    6.56    4.05
   3  -7 -30    5.85    2.10
   4   3 -31    0.85    2.03
   3  -7 -31   -1.12    1.85
   4   3 -32    7.00    3.33
   3  -7 -32    3.23    2.84
   4   3 -33    0.09    1.68
   3  -7 -33    2.45    1.48
   4   3 -34   10.83    3.37
   3  -7 -34    9.24    2.97
   4   3 -35   -4.46    2.44
   3  -7 -35    2.17    2.10
   4   3 -36    3.85    2.61
   3  -7 -36   15.88    5.39
   4   3 -37    0.52    2.54
   3  -7 -37    1.94    2.16
   4   3 -38    7.72    3.35
   3  -7 -38    6.64    2.62
  -7   4 -38    2.89    2.81
   4   3 -39    2.68    2.61
   3  -7 -39    2.14    2.04
  -7   4 -39   -0.01    2.09
   7  -3 -39    6.14    2.62
  -4   7 -39   -0.42    2.00
   7  -3 -38    3.55    2.57
  -4   7 -38    1.11    1.41
  -3  -4 -38    1.60    2.49
   7  -3 -37    4.13    3.03
  -4   7 -37    1.72    2.05
   7  -3 -36    3.18    2.10
  -4   7 -36    2.47    2.11
   7  -3 -35    9.52    2.98
  -4   7 -35   10.54    3.39
   7  -3 -34   -4.32    2.38
  -4   7 -34    2.80    2.29
   7  -3 -33    8.49    3.04
  -4   7 -33    4.91    3.54
   7  -3 -32    1.93    2.21
  -4   7 -32    1.29    1.87
   7  -3 -31    5.50    2.60
  -4   7 -31    1.86    1.96
   7  -3 -30    3.84    2.56
  -4   7 -30    1.43    1.69
   7  -3 -29    2.35    2.06
  -4   7 -29   -1.36    1.98
   7  -3 -28    5.50    2.63
  -4   7 -28    3.27    2.61
   7  -3 -27    5.30    2.86
  -4   7 -27    4.24    2.07
   7  -3 -26   18.24    5.34
  -4   7 -26    9.94    2.89
   7  -3 -25   -0.75    2.00
  -4   7 -25    5.86    2.27
   7  -3 -24    1.24    1.75
   7  -3 -23   -1.29    1.94
   7  -3 -22    0.43    1.12
   7  -3 -21    1.25    1.63
   7  -3 -20   39.37    4.45
   7  -3 -19  105.59   10.29
   7  -3 -18   -0.92    1.76
   7  -3 -17  125.53    8.30
   7  -3 -16   82.80    6.49
   3   4  15  261.93    9.19
   7  -3 -15  258.64   11.32
   3   4  14  109.15    5.78
   7  -3 -14  116.72    6.21
   3   4  13  104.25   70.23
   7  -3 -13  108.87    6.82
   3   4  12   38.47    3.27
   7  -3 -12   44.84    5.59
   3   4  11  347.28    7.55
   7  -3 -11  352.03    7.52
   3   4  10   19.19    3.62
   7  -3 -10   26.79    3.88
   3   4   9  256.47    5.72
   7  -3  -9  250.92    6.85
   3   4   8    9.83    2.40
   7  -3  -8    9.99    2.38
   3   4   7  111.79    3.63
   7  -3  -7  108.98    4.05
   3   4   6  163.71    5.06
   7  -3  -6  171.10    4.77
   3   4   5  114.93    4.28
   7  -3  -5  119.80    5.03
   3   4   4  179.09    5.29
   7  -3  -4  185.72    3.83
   3   4   3   57.24    3.35
   7  -3  -3   65.29    4.33
   3   4   1   66.36    3.43
   7  -3  -1   61.74    3.68
   3   4   0 5953.56 1778.21
   7  -3   0 6184.52 1847.20
   7  -3   1   57.31    3.46
   3   4  -1   65.26    3.54
   7  -3   3   57.44    3.01
   3   4  -3   53.45    3.99
   4  -7  -3   55.58    2.99
   7  -3   4  190.66    3.88
   3   4  -4  178.52    4.83
   4  -7  -4  180.55    4.91
   7  -3   5  117.49    3.65
   3   4  -5  108.60    3.56
   4  -7  -5  118.86    4.31
   7  -3   6  166.25    4.53
   3   4  -6  165.22    4.63
   4  -7  -6  165.82    4.66
   7  -3   7  116.07    4.72
   3   4  -7  109.46    4.76
   4  -7  -7  110.91    4.90
   7  -3   8   13.97    2.04
   3   4  -8   15.09    1.53
   4  -7  -8   13.66    1.83
   7  -3   9  271.11    8.11
   3   4  -9  258.06    6.75
   4  -7  -9  261.50    6.78
   7  -3  10   23.56    3.98
   3   4 -10   24.07    4.40
   4  -7 -10   20.32    3.07
   7  -3  11  337.62    7.13
   3   4 -11  353.51    7.95
   4  -7 -11  329.84    7.33
   7  -3  12   37.55    4.61
   3   4 -12   41.69    5.64
   4  -7 -12   30.42    4.89
   7  -3  13  109.49    4.84
   3   4 -13  100.89    5.42
   4  -7 -13  120.52    5.53
   7  -3  14  113.24    5.20
   3   4 -14  116.27    5.92
   4  -7 -14  103.01    6.37
   7  -3  15  263.65    9.06
   3   4 -15  252.25    8.90
   4  -7 -15  251.03    9.25
   7  -3  16   80.68    5.30
   3   4 -16   77.27    5.68
   4  -7 -16   77.23    5.65
   7  -3  17  124.61    7.92
   3   4 -17  116.07    9.85
   4  -7 -17  114.67    8.09
   7  -3  18   -0.16    1.38
   3   4 -18   -2.84    2.00
   4  -7 -18    0.00    1.41
   3   4 -19  119.80   10.53
   4  -7 -19  113.89    8.57
   3   4 -20   31.60    4.18
   4  -7 -20   32.04    4.61
   3   4 -21    5.10    2.78
   4  -7 -21    4.59    2.54
   3   4 -22    0.40    1.32
   4  -7 -22   -3.28    2.16
   3   4 -23    1.48    1.90
   4  -7 -23   -0.41    2.28
   3   4 -24    2.49    2.29
   4  -7 -24    2.52    2.51
   3   4 -25    6.80    3.65
   4  -7 -25    2.11    1.55
   3   4 -26   11.05    2.95
   4  -7 -26    9.11    2.46
   3   4 -27    0.61    1.37
   4  -7 -27    3.21    2.28
   3   4 -28   -2.88    2.47
   4  -7 -28    7.35    2.68
   3   4 -29   -1.86    2.66
   4  -7 -29    3.72    1.52
   3   4 -30    5.94    2.68
   4  -7 -30    4.95    2.49
   3   4 -31    2.05    2.06
   4  -7 -31   -0.28    1.15
   3   4 -32    3.28    2.18
   4  -7 -32   -0.33    1.96
   3   4 -33    4.64    2.76
   4  -7 -33    5.39    5.90
   3   4 -34    3.26    1.71
   4  -7 -34   -2.18    2.19
   3   4 -35   10.35    2.48
   4  -7 -35    4.89    3.81
   3   4 -36   -1.03    2.00
   4  -7 -36    4.93    2.68
   3   4 -37    2.51    2.33
   4  -7 -37    0.59    1.08
   3   4 -38   -1.83    2.36
   4  -7 -38    3.35    2.47
   3   4 -39    2.07    1.79
   4  -7 -39   -1.22    1.82
  -7   3 -39    3.54    2.65
   7  -2 -39    2.75    2.10
  -5   7 -39   -4.31    1.98
  -2  -5 -39   -0.92    1.81
   7  -2 -38    2.81    2.48
  -2  -5 -38   -0.25    1.82
   7  -2 -37    4.07    3.06
  -5   7 -37   -0.40    1.38
  -2  -5 -37    2.31    2.23
   7  -2 -36    2.14    1.95
  -5   7 -36    3.73    3.23
  -2  -5 -36    7.53    3.48
   7  -2 -35   -0.74    1.42
  -5   7 -35    0.88    1.73
   7  -2 -34    4.12    2.55
  -5   7 -34    4.07    1.78
   7  -2 -33    4.71    3.05
  -5   7 -33    8.10    2.40
   7  -2 -32   11.23    3.93
  -5   7 -32   12.21    4.79
   7  -2 -31    4.01    2.60
  -5   7 -31    2.01    1.97
   7  -2 -30    2.88    2.23
  -5   7 -30    4.74    3.27
   7  -2 -29    3.67    2.26
  -5   7 -29    4.96    2.65
   7  -2 -28    6.78    2.56
   7  -2 -27    2.27    2.22
   7  -2 -26   10.20    2.62
   7  -2 -25    2.86    1.96
   7  -2 -24   69.32    9.38
   7  -2 -23   -0.50    1.14
   7  -2 -22   71.40    9.34
   7  -2 -21   -0.17    1.33
   7  -2 -20  100.50   10.67
   7  -2 -19    1.62    1.21
   7  -2 -18  111.56    8.06
   7  -2 -17    4.93    2.47
   7  -2 -16   -0.77    1.28
   7  -2 -15   56.12    5.96
   7  -2 -14  140.35    6.01
   2   5  13  163.68    5.85
   7  -2 -13  173.25    7.38
   2   5  12   14.97    2.28
   7  -2 -12   12.82    2.21
   2   5  11   43.96    5.26
   7  -2 -11   35.22    5.93
   2   5  10  145.04    4.75
   7  -2 -10  151.98    5.99
   2   5   9   34.10    3.61
   7  -2  -9   35.72    3.62
   2   5   8   34.35    3.18
   7  -2  -8   38.29   11.82
   5  -7   7   42.49    2.47
   2   5   7   43.76    2.36
   7  -2  -7   46.37    3.27
   5  -7   6    3.80    1.00
   2   5   6    1.18    0.91
   7  -2  -6    5.86    1.90
   5  -7   5    2.65    0.74
   2   5   5    3.12    0.85
   7  -2  -5    6.00    1.96
   5  -7   4    1.32    0.56
   2   5   4    2.82    0.87
   7  -2  -4    1.95    0.94
   2   5   3  306.37    4.97
   7  -2  -3  321.60    5.62
   2   5   2 1704.39   15.32
   7  -2  -2 1692.63   16.51
   2   5   1 1634.08   14.51
   7  -2  -1 1667.55   15.33
   2   5   0 2563.62   22.45
   7  -2   0 2547.06   22.50
   7  -2   1 1616.64   15.71
   2   5  -1 1573.53   13.95
   7  -2   2 1613.95   14.84
   2   5  -2 1636.39   14.70
   7  -2   3  296.46    4.97
   2   5  -3  299.84    4.72
   5  -7  -3  312.04    4.97
   7  -2   4    2.07    1.22
   2   5  -4    2.45    0.90
   5  -7  -4    1.85    0.96
   7  -2   5    6.22    1.56
   2   5  -5    4.48    1.24
   5  -7  -5    4.84    1.81
   7  -2   6    3.90    1.18
   2   5  -6    2.45    1.07
   5  -7  -6    2.22    1.05
   7  -2   7   45.48    2.65
   2   5  -7   47.10    3.26
   5  -7  -7   50.08    3.10
   7  -2   8   33.65    4.34
   2   5  -8   32.61    3.12
   5  -7  -8   35.04    3.02
   7  -2   9   37.30    2.89
   2   5  -9   38.20    4.57
   5  -7  -9   36.71    2.58
   7  -2  10  143.86    4.37
   2   5 -10  151.84    4.78
   5  -7 -10  152.72    6.38
   7  -2  11   36.05   23.69
   2   5 -11   38.32    2.65
   5  -7 -11   35.54    5.18
   7  -2  12   11.25    1.88
   2   5 -12   15.07    3.36
   5  -7 -12   14.11    2.05
   7  -2  13  160.25    8.64
   2   5 -13  171.36    6.59
   5  -7 -13  166.47    6.08
   7  -2  14  142.61   96.06
   2   5 -14  132.83    6.45
   5  -7 -14  130.66    5.57
   7  -2  15   53.01    6.70
   2   5 -15   43.29    3.61
   5  -7 -15   52.22    6.30
   7  -2  16   -1.21    1.21
   2   5 -16   -2.43    1.37
   5  -7 -16   -1.00    1.37
   7  -2  17    3.68    1.58
   5  -7 -17    1.12    0.56
   7  -2  18  120.53    8.39
   2   5 -18  104.27    5.93
   5  -7 -18  133.15    9.23
   7  -2  19    1.19    1.56
   2   5 -19    1.59    1.14
   5  -7 -19   -1.47    1.54
   2   5 -20   89.51    7.99
   5  -7 -20   95.69    5.30
   2   5 -21   -1.75    1.71
   5  -7 -21    0.57    2.35
   2   5 -22   68.00    8.91
   5  -7 -22   67.79    5.02
   2   5 -23    2.12    1.68
   5  -7 -23    1.87    1.68
   2   5 -24   73.60    9.41
   5  -7 -24   83.00   10.12
   2   5 -25   -3.51    1.96
   5  -7 -25   -1.53    1.85
   2   5 -26   21.50    4.95
   5  -7 -26   10.94    3.09
   2   5 -27   11.12    4.61
   5  -7 -27   11.44    3.92
   2   5 -28    7.18    2.63
   5  -7 -28    3.36    2.09
   2   5 -29    9.38    3.94
   5  -7 -29    5.74    2.77
   2   5 -30    6.49    2.67
   5  -7 -30   11.04    3.39
   2   5 -31    1.81    2.57
   5  -7 -31    2.63    1.80
   2   5 -32   10.93    4.36
   5  -7 -32    8.29    3.95
   2   5 -33   -0.12    1.87
   5  -7 -33    4.73    2.73
   2   5 -34    1.46    1.82
   5  -7 -34   -0.48    2.09
   2   5 -35    4.35    2.83
   5  -7 -35    5.18    3.43
   2   5 -36    3.72    2.26
   5  -7 -36    0.86    1.57
   2   5 -37   -0.51    1.98
   5  -7 -37   -0.10    2.04
   2   5 -38    0.65    1.25
   5  -7 -38    3.16    3.17
   2   5 -39    1.67    2.05
   5  -7 -39    3.64    2.69
   7  -1 -39    2.73    2.42
  -6   7 -39    5.09    2.08
   7  -1 -38    7.24    3.29
  -6   7 -38    4.24    2.83
  -1  -6 -38    3.47    2.18
   7  -1 -37   -3.77    2.51
  -6   7 -37    1.91    1.84
  -1  -6 -37    5.51    2.71
   7  -1 -36   -1.87    2.22
  -1  -6 -36    2.23    2.02
  -6   7 -36    3.25    2.62
   7  -1 -35    4.96    2.64
  -1  -6 -35   -2.64    2.04
  -6   7 -35    3.82    2.14
   7  -1 -34   21.05    3.31
  -6   7 -34   12.91    3.87
   7  -1 -33    1.90    2.33
  -6   7 -33   -1.74    1.91
   7  -1 -32    4.79    4.15
  -6   7 -32   -1.74    1.78
   7  -1 -31    3.33    2.64
   7  -1 -30    1.91    2.03
   7  -1 -29    5.66    3.73
   7  -1 -28    3.44    2.41
   7  -1 -27    4.70    2.25
   7  -1 -26   10.09    2.90
   7  -1 -25   24.27    4.42
   7  -1 -24   -2.90    2.80
   7  -1 -23    3.18    1.72
   7  -1 -22    4.57    2.42
   7  -1 -21    2.68    1.75
   7  -1 -20    6.88    2.47
   7  -1 -19   -2.98    1.85
   7  -1 -18   87.29    7.16
   7  -1 -17    4.87    2.63
   7  -1 -16   26.36    3.99
   7  -1 -15  125.18    6.60
   7  -1 -14   51.30    4.11
   7  -1 -13    0.15    0.72
   1   6  12   -0.18    1.18
   7  -1 -12    2.71    1.41
   1   6  11   27.17    4.49
   7  -1 -11   28.33    4.55
   6  -7  10  101.39    4.12
   1   6  10   92.49    5.34
   7  -1 -10   91.94    4.32
   6  -7   9  215.91    5.29
   1   6   9  216.16    5.21
   7  -1  -9  208.95    6.29
   6  -7   8   50.14    2.68
   1   6   8   47.24    2.57
   7  -1  -8   41.61    2.59
   1   6   7    0.50    0.59
   6  -7   7    0.66    0.29
   7  -1  -7    2.28    1.16
   1   6   6   29.55    3.85
   6  -7   6   27.43    2.70
   7  -1  -6   21.84    1.47
   6  -7   5  108.69    3.45
   1   6   5  108.91    3.39
   7  -1  -5  103.89    3.56
   1   6   4    7.81    2.31
   6  -7   4   10.25    3.24
   7  -1  -4   11.33    1.44
   1   6   3   24.52    3.10
   6  -7   3   21.06    1.50
   7  -1  -3   27.11    3.86
   1   6   2   14.68    1.59
   6  -7   2   13.79    1.34
   7  -1  -2   14.83    1.78
   1   6   1   16.07    0.95
   6  -7   1   17.28    0.58
   7  -1  -1   14.87    2.17
   1   6   0 3289.62  982.55
   7  -1   0 3376.47 1008.50
   6  -7   0 3355.81 1002.31
   7  -1   1   20.16    3.41
   1   6  -1   14.29    1.03
   6  -7  -1   16.75    0.64
   7  -1   2   14.61    1.81
   1   6  -2   12.63    1.47
   6  -7  -2   12.03    1.37
   7  -1   3   23.41    3.85
   1   6  -3   18.07    0.96
   7  -1   4    9.12    2.20
   1   6  -4    8.89    2.05
   6  -7  -4    9.51    2.12
   7  -1   5  109.38    3.56
   1   6  -5  101.23    3.19
   6  -7  -5  105.04    3.51
   7  -1   6   27.58    4.14
   1   6  -6   25.66    2.81
   6  -7  -6   28.80    4.00
   7  -1   7    0.97    0.62
   1   6  -7    0.62    0.60
   6  -7  -7    0.27    0.51
   7  -1   8   42.60    2.38
   1   6  -8   47.73    3.74
   6  -7  -8   39.48   11.92
   7  -1   9  214.56    4.99
   1   6  -9  211.89  138.92
   6  -7  -9  216.52    6.43
   7  -1  10   92.12    3.75
   1   6 -10   92.79    4.41
   6  -7 -10   91.06    4.05
   7  -1  11   23.57    3.62
   1   6 -11   26.01    4.25
   6  -7 -11   26.81    3.76
   7  -1  12   -1.44    1.21
   1   6 -12    0.00    1.36
   6  -7 -12    1.17    1.26
   7  -1  13    2.01    1.36
   1   6 -13    1.18    0.94
   6  -7 -13   -0.22    1.15
   7  -1  14   44.63    3.89
   1   6 -14   44.39    3.76
   6  -7 -14   50.34    4.35
   7  -1  15  134.13    7.47
   1   6 -15  122.87    7.98
   6  -7 -15  123.55    7.46
   7  -1  16   20.97    3.41
   1   6 -16   20.79    3.68
   6  -7 -16   30.00    4.28
   7  -1  17    5.67    2.51
   1   6 -17   10.84    3.47
   6  -7 -17    3.79    0.80
   7  -1  18   85.34    7.02
   1   6 -18   82.82    6.81
   6  -7 -18   93.38    7.04
   7  -1  19   -0.05    1.36
   1   6 -19    1.48    1.06
   6  -7 -19   -1.05    1.58
   1   6 -20   12.20    2.82
   6  -7 -20   11.04    4.01
   1   6 -21   -0.32    1.69
   6  -7 -21   -0.16    2.21
   1   6 -22    4.83    2.10
   6  -7 -22    9.34    3.66
   1   6 -23    3.42    1.73
   6  -7 -23    4.87    2.62
   1   6 -24   -0.39    2.02
   6  -7 -24    0.23    1.22
   1   6 -25   23.28    3.72
   6  -7 -25   22.72    4.42
   1   6 -26   10.10    2.52
   6  -7 -26    9.16    3.17
   1   6 -27    3.75    1.95
   6  -7 -27    6.03    2.79
   1   6 -28    7.38    3.71
   6  -7 -28    4.92    2.94
   1   6 -29    2.18    1.96
   6  -7 -29    2.23    1.95
   1   6 -30    2.98    2.10
   6  -7 -30    1.22    1.90
   1   6 -31    2.37    2.23
   6  -7 -31    1.35    2.31
   1   6 -32    4.25    2.24
   6  -7 -32    3.41    2.47
   6  -7 -33    2.93    2.40
   1   6 -33   -0.42    2.04
   6  -7 -34   13.24    4.10
   1   6 -34   10.03    2.78
   1   6 -35   -3.43    2.26
   6  -7 -35    4.13    2.23
   6  -7 -36    2.69    2.96
   1   6 -36    4.71    2.54
   1   6 -37   -1.73    2.03
   6  -7 -37   -0.53    2.21
   1   6 -38    8.27    2.62
   6  -7 -38    2.73    2.41
   1   6 -39    5.34    2.16
   6  -7 -39    4.91    2.84
  -7   7 -39   -0.31    1.42
   7   0 -38    2.25    2.19
   0  -7 -38   -1.27    2.08
  -7   7 -38    5.71    2.36
   7   0 -37   -0.66    2.13
  -7   7 -37    3.30    2.53
   0  -7 -37   -1.22    2.03
   7   0 -36    1.75    2.10
  -7   7 -36    1.15    2.66
   0  -7 -36    2.11    1.82
   7   0 -35   -0.23    2.26
  -7   7 -35    5.82    1.63
   0  -7 -35    2.55    2.48
   7   0 -34    3.33    1.84
   0  -7 -34    2.44    2.53
  -7   7 -34    0.45    1.91
   7   0 -33   -0.86    2.46
   0  -7 -33   -2.98    2.16
   7   0 -32    6.79    3.71
   7   0 -31   13.17    5.46
   7   0 -30   -0.82    2.40
   7   0 -29    1.60    1.99
   7   0 -28    4.12    2.07
   7   0 -27    9.99    4.03
   7   0 -26   -3.04    2.14
   7   0 -25    4.63    4.56
   7   0 -24    2.20    1.55
   7   0 -23   49.13    4.83
   7   0 -22    2.00    1.93
   7   0 -21  187.48   12.50
   7   0 -20   32.91   29.08
   7   0 -19   86.47    9.76
   7   0 -18   -1.81    1.78
   7   0 -17   18.51    4.14
   7   0 -16   -0.34    1.57
   7   0 -15   24.31    4.28
   7   0 -14  108.08    5.76
   7  -7  13  120.14    6.44
   7   0 -13  117.56    7.76
   7  -7  12   53.91    4.11
   7   0 -12   60.83   41.06
   7  -7  11   56.84   37.35
   7   0 -11   50.94    3.26
   7  -7  10   47.52    3.24
   7   0 -10   50.67    3.82
   0   7   9   34.10    3.58
   7  -7   9   32.64    3.12
   7   0  -9   39.92    5.12
   0   7   8   38.95    3.18
   7  -7   8   37.18    2.54
   7   0  -8   41.83    3.04
   0   7   7    1.80    1.04
   7  -7   7    2.18    0.96
   7   0  -7    3.26    1.17
   0   7   6   46.50    3.20
   7  -7   6   50.06    3.45
   7   0  -6   50.08    3.45
   0   7   5    2.66    0.82
   7  -7   5    6.06    1.41
   7   0  -5    8.34    1.90
   0   7   4  101.00    3.25
   7  -7   4   99.17    3.49
   7   0  -4   98.28    4.39
   0   7   3  457.18    5.73
   7  -7   3  468.17    6.11
   7   0  -3  467.05    7.80
   0   7   2 1019.44    9.58
   7  -7   2  992.97    9.17
   7   0  -2 1026.82   11.58
   0   7   1  796.08    7.16
   7  -7   1  785.16    7.44
   0   7   0  491.07    6.02
   7   0   0  482.60    6.84
   7   0   1  812.80    8.73
   0   7  -1  801.37    7.29
   7  -7  -1  803.43    7.83
   7   0   2  991.41   11.31
   0   7  -2  992.08    9.19
   7  -7  -2  994.54    9.65
   7   0   3  433.29    7.09
   0   7  -3  439.83  131.39
   7  -7  -3  449.58    6.30
   0   7  -4   96.63    3.37
   7  -7  -4  103.86    3.44
   7   0   5    2.52    0.77
   0   7  -5    4.15    1.10
   7  -7  -5    3.24    0.94
   7   0   6   47.95    3.40
   0   7  -6   46.55    3.65
   7  -7  -6   50.68    2.73
   7   0   7    2.25    1.12
   0   7  -7    2.64    0.93
   7  -7  -7    1.17    1.30
   7   0   8   36.65    3.56
   7  -7  -8   41.81    3.18
   0   7  -8   37.03    2.92
   7   0   9   36.04   23.65
   0   7  -9   38.15    3.26
   7  -7  -9   41.83    3.32
   7   0  10   52.45    3.27
   7  -7 -10   53.94    4.48
   0   7 -10   50.37    4.15
   7   0  11   60.12    3.87
   7  -7 -11   55.50    3.85
   0   7 -11   59.35    3.95
   7   0  12   59.83    4.64
   7  -7 -12   61.07   41.21
   0   7 -12   52.83    4.75
   7   0  13  107.65    4.54
   0   7 -13  112.67    5.04
   7  -7 -13  106.84    5.37
   7   0  14  105.60    5.97
   0   7 -14  113.90    5.95
   7  -7 -14  112.94    6.69
   7   0  15   23.84    3.71
   7  -7 -15   25.21    4.19
   0   7 -15   20.21    3.38
   7   0  16    1.11    0.98
   0   7 -16    0.40    0.84
   7  -7 -16    0.18    0.75
   7   0  17   16.42    3.90
   0   7 -17   11.55    4.01
   7  -7 -17   15.86    3.61
   7   0  18    0.81    1.10
   7  -7 -18    0.97    0.81
   0   7 -18    2.31    1.25
   7   0  19   88.00    4.73
   7  -7 -19   83.42    5.05
   0   7 -19   75.75    5.05
   7   0  20   33.89    3.63
   7  -7 -20   31.19    4.43
   0   7 -20   27.01    3.35
   7  -7 -21  186.20   14.50
   0   7 -21  195.78   12.89
   7  -7 -22    0.82    1.54
   0   7 -22   -3.09    1.88
   7  -7 -23   43.50    4.96
   0   7 -23   39.93    5.35
   7  -7 -24    1.84    1.97
   0   7 -24   -1.14    2.00
   7  -7 -25    2.68    2.02
   0   7 -25    6.85    3.16
   7  -7 -26    2.26    1.93
   0   7 -26    1.23    1.72
   0   7 -27   10.07    4.01
   7  -7 -27   19.03    4.07
   0   7 -28    8.38    3.86
   7  -7 -28    2.77    2.04
   0   7 -29   -1.05    1.83
   7  -7 -29   -0.96    1.69
   7  -7 -30    2.67    2.21
   0   7 -30   -1.06    1.80
   0   7 -31   14.50    5.60
   7  -7 -31    9.12    4.35
   7  -7 -32    2.66    2.19
   0   7 -32    2.90    1.78
   7  -7 -33    0.60    1.58
   0   7 -33    3.75    2.23
   7  -7 -34   -1.07    2.06
   0   7 -34    3.28    2.05
   7  -7 -35    2.85    2.07
   0   7 -35    2.94    2.56
   7  -7 -36    7.08    3.56
   0   7 -36    4.59    2.62
   0   7 -37    1.09    1.59
   7  -7 -37    3.49    2.82
   7  -7 -38    5.07    2.98
   0   7 -38   -0.60    2.01
   0   7 -39   12.75    4.77
   8  -7 -38    2.65    2.81
  -1   8 -38    1.81    2.30
   8  -7 -37    1.03    1.99
  -1   8 -37    0.33    1.91
   8  -7 -36    2.66    2.50
  -1   8 -36   -1.51    1.86
   8  -7 -35    2.34    2.09
  -1   8 -35    4.19    1.95
   8  -7 -34    3.41    2.10
  -1   8 -34    0.41    1.38
   8  -7 -33    5.55    2.06
  -1   8 -33    7.98    3.73
  -1   8 -32    0.74    1.82
   8  -7 -32    2.04    1.99
   8  -7 -31    2.46    2.24
  -1   8 -31    3.06    2.30
  -1   8 -30    2.50    1.66
   8  -7 -30    2.10    2.08
   8  -7 -29    5.75    1.96
  -1   8 -29    2.44    2.11
   8  -7 -28    8.82    3.06
  -1   8 -28    8.76    4.02
   8  -7 -27    3.51    2.67
  -1   8 -27    3.63    2.35
   8  -7 -26    2.92    2.30
  -1   8 -26    0.01    0.99
   8  -7 -25   22.07    4.83
  -1   8 -25   24.40    4.50
   8  -7 -24    5.45    2.29
  -1   8 -24    4.58    4.68
   8  -7 -23   17.96    3.15
  -1   8 -23   16.17    4.40
   8  -7 -22    2.93    2.28
  -1   8 -22    2.16    1.87
   7   1  21   23.62    3.40
   8  -7 -21   20.36    3.92
  -1   8 -21   11.20    2.88
   7   1  20  107.88    6.76
   8  -7 -20   98.59    4.27
  -1   8 -20  102.30    4.68
   7   1  19    4.47    1.53
   8  -7 -19    2.13    1.22
  -1   8 -19    5.80    1.98
   7   1  18   15.05    2.75
   8  -7 -18   16.33    2.23
  -1   8 -18   12.03    2.06
   7   1  17    0.03    0.54
   8  -7 -17    2.59    1.90
  -1   8 -17   -0.67    1.40
   7   1  16  134.73   96.06
   8  -7 -16  150.16    8.92
  -1   8 -16  180.25   11.56
   7   1  15  164.47    5.88
   8  -7 -15  188.20    9.57
  -1   8 -15  169.58    8.29
   7   1  14  121.27    6.13
   8  -7 -14  120.84    7.26
  -1   8 -14  127.48    6.56
   7   1  13   27.27    3.73
   8  -7 -13   26.51    3.13
  -1   8 -13   24.49    3.28
   7   1  12  145.59    6.26
   8  -7 -12  143.41    5.82
  -1   8 -12  146.33    6.23
   7   1  11  107.90    6.32
   8  -7 -11  103.94   70.01
  -1   8 -11   99.87    5.97
   7   1  10  152.26    5.38
   8  -7 -10  156.79    6.79
  -1   8 -10  155.96    4.72
   7   1   9   59.40    3.18
   8  -7  -9   57.95    2.88
  -1   8  -9   55.07    4.47
   7   1   8  185.64    6.32
   8  -7  -8  193.34    7.87
  -1   8  -8  197.64    5.74
   7   1   7   56.43    3.68
   8  -7  -7   57.80    3.17
  -1   8  -7   55.59    4.34
   7   1   6  259.50    5.52
   8  -7  -6  266.26    5.95
  -1   8  -6  265.44    5.14
   7   1   5  125.26    4.01
   8  -7  -5  126.28    4.15
  -1   8  -5  125.90    4.42
   7   1   4  372.81    6.37
  -1   8  -4  370.87    5.67
   8  -7  -4  367.44    5.89
   7   1   3    2.36    1.07
  -1   8  -3    0.93    0.60
   8  -7  -3    2.62    0.77
   7   1   2 1609.74   14.63
   8  -7  -2 1603.43   14.68
   7   1   1   16.55    3.91
   8  -7  -1   14.24    1.68
   7   1   0  648.92    8.40
   8  -7   0  649.15    8.51
  -1   8   1   14.53    1.03
   8  -7   1   17.84    2.00
   7   1  -1   16.90    1.74
   7   1  -2 1664.37   15.34
  -1   8   3    1.98    0.90
   8  -7   3    3.05    1.05
  -1   8   4  370.24    5.55
   8  -7   4  368.96    5.68
   7   1  -4  378.67    6.13
  -1   8   5  126.95    4.35
   8  -7   5  127.73    4.59
   7   1  -5  134.20    4.93
  -1   8   6  265.04    5.02
   8  -7   6  272.44    6.15
   7   1  -6  283.25    6.24
  -1   8   7   53.27    4.46
   8  -7   7   56.22    3.48
   7   1  -7   59.66    3.90
   8  -7   8  193.34    5.80
   7   1  -8  200.03    6.21
   8  -7   9   58.86    3.21
   7   1  -9   55.44    3.55
   8  -7  10  156.19    4.98
   7   1 -10  160.06    5.33
   8  -7  11   93.94    4.92
   7   1 -11   98.67    5.81
   8  -7  12  141.99    6.44
   7   1 -12  142.76   96.18
   8  -7  13   22.26   15.09
   7   1 -13   22.94    3.49
   8  -7  14  121.62    6.31
   7   1 -14  128.02    7.79
   8  -7  15  179.04    6.47
   7   1 -15  187.84   10.58
   7   1 -16  152.35    9.70
   7   1 -17   -0.34    1.83
   7   1 -18   10.04    3.43
   7   1 -19    4.62    1.63
   7   1 -20  110.79  111.43
   7   1 -21   27.77    3.55
   7   1 -22    5.09    2.32
   7   1 -24    2.34    1.85
   7   1 -25   33.33    6.18
   7   1 -26    3.54    2.55
   7   1 -27    3.30    2.84
   7   1 -28    9.58    4.01
   7   1 -29    6.63    2.40
   7   1 -30    3.22    2.05
   7   1 -31    5.47    2.79
   1  -8 -31    3.88    2.21
   7   1 -32    1.24    2.51
   1  -8 -32    2.83    3.43
   7   1 -33    2.07    2.89
   1  -8 -33   -1.82    2.13
   7   1 -34   -1.67    2.35
   1  -8 -34   -0.75    1.95
   7   1 -35    1.95    2.10
   1  -8 -35   -1.87    1.82
   7   1 -36    4.78    2.81
   1  -8 -36    1.51    2.17
   7   1 -37    0.42    1.24
   1  -8 -37    2.33    2.35
  -8   7 -37    5.88    1.84
   7   1 -38    1.72    2.09
   1  -8 -38    1.29    1.82
  -8   7 -38   -0.81    1.76
  -2   8 -39    1.79    1.70
   8  -6 -38    8.06    2.96
  -2   8 -38    7.18    2.87
   8  -6 -37    2.34    2.18
  -2   8 -37    4.46    2.69
   8  -6 -36    2.12    2.83
  -2   8 -36    2.58    2.64
   8  -6 -35   -1.26    2.27
  -2   8 -35    6.13    2.13
   8  -6 -34   11.49    2.94
  -2   8 -34    2.29    2.51
   8  -6 -33   15.66    4.60
  -2   8 -33    9.57    2.51
   8  -6 -32   -0.44    2.29
  -2   8 -32    8.89    3.14
   8  -6 -31    3.66    3.75
  -2   8 -31    5.03    3.01
   8  -6 -30    3.52    2.79
  -2   8 -30    3.76    2.57
   8  -6 -29    4.12    2.35
  -2   8 -29   11.91    3.81
   8  -6 -28    6.57    2.95
  -2   8 -28    6.12    3.36
   8  -6 -27   16.29    5.25
  -2   8 -27   27.07    6.08
   8  -6 -26   25.65    5.06
  -2   8 -26   32.95    4.64
   8  -6 -25    5.35    1.95
  -2   8 -25   -1.87    2.04
   8  -6 -24   52.18    8.52
  -2   8 -24   53.54    6.70
   8  -6 -23   14.02    3.68
  -2   8 -23   18.55    3.86
   8  -6 -22  104.88   11.60
  -2   8 -22  109.27    7.25
   8  -6 -21    6.76    3.22
  -2   8 -21   11.13    2.89
   6   2  20   48.59    5.58
   8  -6 -20   46.80    5.88
  -2   8 -20   37.48    4.54
   6   2  19  111.58    8.93
   8  -6 -19  112.76    6.74
  -2   8 -19  115.22    7.95
   6   2  18  107.35    6.32
   8  -6 -18  100.07    7.94
  -2   8 -18  102.68    7.81
   6   2  17   30.76    6.35
   8  -6 -17   29.20    6.65
  -2   8 -17   30.82    6.84
   6   2  16   10.79    2.33
   8  -6 -16   11.78    2.47
  -2   8 -16   15.42   11.13
   6   2  15   94.57    7.19
   8  -6 -15  111.51    6.99
  -2   8 -15   99.89    5.58
   6   2  14   48.33    4.03
   8  -6 -14   57.30    8.79
  -2   8 -14   44.17    3.66
   8  -6 -13   13.40    2.26
  -2   8 -13    9.83    1.87
   6   2  12   25.69    3.56
   8  -6 -12   32.27    4.39
  -2   8 -12   28.13    3.88
   6   2  11  113.84    5.11
   8  -6 -11  101.78    4.81
  -2   8 -11  113.37    4.80
   6   2  10  227.36    7.13
   8  -6 -10  220.57    6.51
  -2   8 -10  218.99    6.24
   6   2   9    1.67    0.68
   8  -6  -9    1.10    1.14
  -2   8  -9   -0.42    0.83
   6   2   8  393.25    8.66
   8  -6  -8  416.13    8.79
  -2   8  -8  400.79    8.35
   6   2   7    6.48    1.52
   8  -6  -7    1.99    1.02
  -2   8  -7    2.81    1.01
   6   2   6  103.17    3.35
   8  -6  -6  102.52    3.68
  -2   8  -6   99.60    3.05
   6   2   5  374.42    6.29
   8  -6  -5  389.52    6.27
  -2   8  -5  397.01    6.23
   6   2   4  159.90    4.56
   8  -6  -4  161.46    4.58
   6   2   3    1.65    0.85
   8  -6  -3    1.44    0.71
   6   2   2  478.92    7.27
   8  -6  -2  481.67    6.85
   6   2   1  137.46    4.89
   8  -6  -1  136.83    4.06
   6   2   0  653.88    9.16
   8  -6   0  656.85    8.24
   8  -6   1  132.41    4.45
   6   2  -1  136.33    4.07
   8  -6   2  471.42    6.68
   6   2  -2  462.18    7.06
  -2   8   3    0.78    0.58
   8  -6   3   -1.27    0.76
   6   2  -3   -0.01    1.08
   8  -6   4  168.08    5.10
   6   2  -4  167.73    6.06
   8  -6   5  390.64    6.54
   6   2  -5  385.66    6.84
   8  -6   6  110.94    3.58
   6   2  -6  103.96    4.64
   8  -6   7    3.97    1.45
   6   2  -7    9.44    2.32
   8  -6   8  403.34    8.16
   6   2  -8  411.67    8.82
   8  -6   9    0.54    0.41
   6   2  -9    1.17    0.72
   8  -6  10  222.73    5.99
   6   2 -10  226.60    8.48
   8  -6  11  112.01    4.31
   6   2 -11  111.92    5.55
   8  -6  12   31.11    4.40
   6   2 -12   32.02    5.07
   8  -6  13   11.53    1.94
   6   2 -13   15.12    2.23
   8  -6  14   40.93    3.29
   6   2 -14   45.11    5.63
   8  -6  15  108.82    6.18
   6   2 -15  102.97    6.40
   8  -6  16   10.44    2.53
   6   2 -16    9.27    2.94
   6   2 -17   36.20    7.59
   6   2 -18   96.02    7.59
   6   2 -19  112.57    7.31
   6   2 -20   44.86    4.69
   6   2 -21    8.06    3.19
   6   2 -22   98.60    7.66
   6   2 -23   14.99    4.12
   6   2 -24   58.45    6.78
   6   2 -25    0.98    1.32
   6   2 -26   29.31    5.04
   6   2 -27   19.29    4.77
   6   2 -28    2.21    2.51
   2  -8 -28    3.58    2.03
   6   2 -29    3.43    2.25
   2  -8 -29    1.97    2.01
   6   2 -30    4.48    3.28
   2  -8 -30    5.49    2.46
   6   2 -31   -1.81    2.70
   2  -8 -31    2.07    2.39
   6   2 -32    0.48    2.56
   2  -8 -32    1.54    2.00
   6   2 -33   18.99    4.79
   2  -8 -33   14.27    5.12
   6   2 -34    5.91    1.99
   2  -8 -34    7.12    2.88
   6   2 -35    3.18    2.46
   2  -8 -35    5.59    3.10
   6   2 -36    4.23    4.25
   2  -8 -36    8.33    3.06
   6   2 -37    3.80    2.61
   2  -8 -37    2.63    2.64
   6   2 -38    7.56    3.74
   2  -8 -38    2.63    3.07
  -8   6 -38    6.52    2.39
   6   2 -39    1.71    2.03
  -8   6 -39    0.76    1.72
  -3   8 -39   -1.80    1.74
   8  -5 -38    6.84    2.74
  -3   8 -38    3.20    2.77
   8  -5 -37   -1.63    2.26
  -3   8 -37   -2.72    1.90
   8  -5 -36    4.99    2.57
  -3   8 -36    3.01    3.18
   8  -5 -35    5.19    3.63
  -3   8 -35    7.88    2.18
   8  -5 -34    6.46    2.69
  -3   8 -34    4.02    2.53
   8  -5 -33    3.79    3.00
  -3   8 -33   -1.75    2.26
   8  -5 -32    0.54    1.26
  -3   8 -32   -1.45    1.99
   8  -5 -31    6.36    3.45
  -3   8 -31    2.82    2.41
   8  -5 -30    9.22    3.57
  -3   8 -30    7.07    2.39
   8  -5 -29    4.06    2.01
  -3   8 -29    2.24    1.68
   8  -5 -28    3.46    2.00
  -3   8 -28    3.33    2.05
   8  -5 -27    3.65    2.17
  -3   8 -27    2.21    2.12
   8  -5 -26   21.24    4.15
  -3   8 -26   12.01   10.85
   8  -5 -25    1.51    1.70
  -3   8 -25   -0.21    1.19
   8  -5 -24    2.83    2.10
  -3   8 -24    3.19    2.58
   8  -5 -23    4.06    2.66
  -3   8 -23    2.97    2.00
   8  -5 -22    9.09    3.29
  -3   8 -22    8.52    3.62
   8  -5 -21   13.05    3.77
  -3   8 -21    4.78    2.30
   8  -5 -20    2.26    1.72
  -3   8 -20    4.35    1.98
   8  -5 -19   20.00    3.51
  -3   8 -19   21.02    3.57
   5   3  18  101.44    8.00
   8  -5 -18   98.63    8.09
  -3   8 -18   95.98    8.29
   5   3  17    3.65    1.26
   8  -5 -17    2.43    1.46
  -3   8 -17    4.84    2.91
   5   3  16    1.71    1.35
   8  -5 -16    4.61    2.34
  -3   8 -16    2.01    0.91
   5   3  15    2.32    1.03
   8  -5 -15   -1.71    1.60
  -3   8 -15   -1.01    1.22
   5   3  14  101.12    5.76
   8  -5 -14  105.25    6.34
  -3   8 -14  112.33    5.91
   5   3  13   10.43    1.66
   8  -5 -13    7.49    3.34
  -3   8 -13    3.81    1.63
   5   3  12  143.95    6.39
   8  -5 -12  160.81    8.49
  -3   8 -12  146.36    5.11
   5   3  11  126.25    4.96
   8  -5 -11  125.36    6.66
  -3   8 -11  130.01   85.27
   5   3  10   68.06    3.34
   8  -5 -10   67.53    3.54
  -3   8 -10   67.91    3.16
   5   3   9  251.88    7.66
   8  -5  -9  249.29    6.16
  -3   8  -9  250.07    6.17
   5   3   8  697.74    9.33
   8  -5  -8  679.04   10.65
  -3   8  -8  687.89    9.25
   5   3   7  143.72    5.13
   8  -5  -7  142.52    4.25
  -3   8  -7  149.11    4.10
   5   3   6   16.80    2.19
   8  -5  -6   19.84    2.25
  -3   8  -6   16.78    1.44
   5   3   5   91.13    4.18
   8  -5  -5   87.42    3.00
   5   3   4  718.90    7.43
   8  -5  -4  707.83    7.33
   5   3   3   31.10    2.66
   8  -5  -3   34.17    2.96
   5   3   2    5.29    1.62
   8  -5  -2    6.79    1.56
   5   3   1  273.12    5.48
   8  -5  -1  269.70    5.21
   5   3   0 1295.68   11.95
   8  -5   0 1325.21   12.55
   8  -5   1  264.39    5.03
   5   3  -1  283.43    5.61
   8  -5   2    4.34    1.39
   5   3  -2    1.83    1.37
   8  -5   3   37.57    3.41
   5   3  -3   42.43    4.69
   8  -5   4  718.07    7.32
   5   3  -4  702.49    6.91
   8  -5   5   95.91    4.03
   5   3  -5   88.88    3.05
   8  -5   6   19.87    2.57
   5   3  -6   22.05    2.69
   8  -5   7  151.07    4.61
   5   3  -7  151.10    5.77
   8  -5   8  692.80   10.42
   5   3  -8  708.81    9.97
   8  -5   9  256.96    6.36
   5   3  -9  253.84    6.66
   8  -5  10   70.32    3.31
   5   3 -10   66.57    3.82
   8  -5  11  134.54    4.24
   5   3 -11  121.11    4.99
   8  -5  12  136.37    5.33
   5   3 -12  149.44    7.21
   8  -5  13    9.66    1.55
   5   3 -13    9.28    1.66
   8  -5  14  115.12    6.04
   5   3 -14  110.09    7.25
   8  -5  15    1.95    0.80
   5   3 -15    0.39    1.31
   8  -5  16    1.88    0.83
   5   3 -16    3.54    1.39
   8  -5  17    3.88    1.10
   5   3 -17    3.10    1.41
   8  -5  18   96.25    6.94
   5   3 -18   98.15    8.25
   5   3 -19   22.99    3.39
   5   3 -20   -0.19    2.00
   5   3 -21   13.24    3.46
   5   3 -22    9.20    3.25
   5   3 -23    6.82    2.61
   5   3 -24    2.20    2.16
   3  -8 -24    5.31    2.08
   5   3 -25    1.46    2.23
   3  -8 -25   -3.10    1.95
   5   3 -26   20.95    5.33
   3  -8 -26   12.65    4.09
   5   3 -27   -0.08    1.74
   3  -8 -27    3.49    2.05
   5   3 -28    3.39    2.63
   3  -8 -28    5.54    2.73
   5   3 -29    1.72    2.06
   3  -8 -29    2.82    2.02
   5   3 -30    2.50    1.90
   3  -8 -30    4.68    2.75
   5   3 -31    1.11    2.97
   3  -8 -31    1.03    1.55
   5   3 -32   -2.90    2.39
   3  -8 -32   -0.01    1.99
   5   3 -33    2.55    2.06
   3  -8 -33    0.53    1.31
   5   3 -34    5.84    2.11
   3  -8 -34    1.73    2.09
   5   3 -35    4.28    3.43
   3  -8 -35    6.90    2.69
   5   3 -36    1.93    2.64
   3  -8 -36    3.72    2.57
   5   3 -37    1.64    2.74
   3  -8 -37    4.51    2.51
   5   3 -38    1.58    2.88
   3  -8 -38    2.70    2.20
   5   3 -39    2.76    3.61
   3  -8 -39    4.05    2.58
  -8   5 -39   -0.40    2.01
  -4   8 -39    2.94    2.56
   8  -4 -38    4.92    3.09
  -4   8 -38   -2.30    1.93
   8  -4 -37   -0.63    1.79
  -4   8 -37    2.76    2.88
   8  -4 -36    4.97    3.03
  -4   8 -36    0.05    2.16
   8  -4 -35    9.30    4.06
  -4   8 -35   10.44    3.69
   8  -4 -34   12.08    3.39
  -4   8 -34   12.59    3.07
   8  -4 -33    2.30    2.60
  -4   8 -33    4.01    2.73
   8  -4 -32    5.62    2.79
  -4   8 -32    8.14    3.76
   8  -4 -31   -1.60    2.02
  -4   8 -31    1.47    2.12
   8  -4 -30    8.70    4.45
  -4   8 -30    8.15    3.29
   8  -4 -29    0.05    1.49
  -4   8 -29    0.81    1.46
   8  -4 -28   14.14    4.43
  -4   8 -28    6.24    2.75
   8  -4 -27    4.93    2.14
  -4   8 -27    3.84    1.79
   8  -4 -26    7.88    7.33
  -4   8 -26    0.90    1.44
   8  -4 -25   59.93    6.32
  -4   8 -25   53.36    9.18
   8  -4 -24   30.87    3.51
  -4   8 -24   31.48    4.69
   8  -4 -23   18.59    3.87
  -4   8 -23   27.25    4.60
   8  -4 -22   58.43    5.31
  -4   8 -22   48.05    5.55
   8  -4 -21   -1.26    2.18
  -4   8 -21    1.78    1.53
   8  -4 -20  180.20   10.73
   8  -4 -19    7.92    2.86
   8  -4 -18  240.43   13.04
   4   4  17  156.17   10.51
   8  -4 -17  143.71    8.85
   4   4  16   54.64    5.11
   8  -4 -16   46.39    4.23
   4   4  15   33.02    4.49
   8  -4 -15   28.62    4.25
   4   4  14  249.83    8.44
   8  -4 -14  246.71    8.78
   4   4  13    5.53    2.08
   8  -4 -13    2.94    1.81
   4   4  12  237.86    8.05
   8  -4 -12  251.92    6.52
   4   4  11   82.05   53.81
   8  -4 -11   75.77    3.97
   4   4  10  723.29    9.77
   8  -4 -10  754.74   11.95
   4   4   9   62.01    3.04
   8  -4  -9   63.83    3.25
   4   4   8  142.67    4.26
   8  -4  -8  144.34    4.44
   4   4   7   18.65    2.28
   8  -4  -7   22.65    7.43
   4   4   6  111.93    3.71
   8  -4  -6  108.34    3.57
   4   4   5   39.97    3.59
   8  -4  -5   35.43    3.50
   4   4   4  146.75    4.08
   8  -4  -4  148.54    4.32
   4   4   3    3.58    1.23
   8  -4  -3    4.20    1.20
   4   4   2  445.96  133.27
   8  -4  -2  447.78    6.41
   4   4   1  388.22    6.31
   8  -4  -1  378.55    5.83
   4   4   0   -0.11    1.22
   8  -4   0   -1.64    1.11
   8  -4   1  378.07    5.94
   4   4  -1  366.43    7.02
   8  -4   2  448.91    6.02
   4   4  -2  449.66    5.80
   8  -4   3    2.98    0.82
   4   4  -3    3.95    1.48
   4  -8  -3    2.53    0.67
   8  -4   4  145.64    4.01
   4   4  -4  149.89    4.34
   4  -8  -4  148.22    3.94
   8  -4   5   38.07   11.46
   4   4  -5   38.28   11.64
   4  -8  -5   36.94    3.04
   8  -4   6  116.85    4.94
   4   4  -6  105.97    3.66
   4  -8  -6  112.81    4.09
   8  -4   7   19.15    2.39
   4   4  -7   18.64    2.23
   4  -8  -7   18.51    1.39
   8  -4   8  148.31    4.46
   4   4  -8  142.34    4.57
   8  -4   9   64.90    3.09
   4   4  -9   69.58    4.02
   8  -4  10  741.02   10.83
   4   4 -10  727.78   11.40
   8  -4  11   84.23    4.03
   4   4 -11   78.48    6.32
   8  -4  12  257.23    6.44
   4   4 -12  254.82    6.74
   8  -4  13    5.00    2.23
   4   4 -13    4.30    1.74
   8  -4  14  243.39    9.22
   4   4 -14  250.73   10.46
   8  -4  15   25.86    4.25
   4   4 -15   26.82    3.48
   8  -4  16   49.12    4.16
   4   4 -16   51.12    6.78
   4  -8 -16   50.47    4.88
   8  -4  17  144.37    9.30
   4   4 -17  151.54    9.41
   4  -8 -17  141.43    9.34
   8  -4  18  252.20   10.52
   4   4 -18  222.41    9.37
   4  -8 -18  231.49    8.68
   8  -4  19   12.99    2.27
   4   4 -19    9.31    3.06
   4  -8 -19    8.63    3.42
   4   4 -20  191.86    7.76
   4  -8 -20  188.25    8.66
   4   4 -21    3.53    1.87
   4  -8 -21   -0.36    1.80
   4   4 -22   47.39    6.12
   4  -8 -22   57.50    6.47
   4   4 -23   27.33    4.16
   4  -8 -23   32.75    4.39
   4   4 -24   28.31    4.19
   4  -8 -24   32.70    4.67
   4   4 -25   56.02    8.34
   4  -8 -25   61.44    7.03
   4   4 -26    2.27    1.84
   4  -8 -26    2.71    2.31
   4   4 -27    0.88    1.87
   4  -8 -27    0.48    1.12
   4   4 -28   10.81    4.20
   4  -8 -28    9.54    3.66
   4   4 -29    3.16    2.34
   4  -8 -29   -1.88    1.60
   4   4 -30   13.50    4.54
   4  -8 -30    4.99    3.10
   4   4 -31    5.17    2.73
   4  -8 -31   -3.71    1.88
   4   4 -32    4.91    2.97
   4  -8 -32    3.68    2.78
   4   4 -33    3.26    2.62
   4  -8 -33    1.78    2.48
   4   4 -34   10.71    2.85
   4  -8 -34    7.95    3.13
   4   4 -35    6.60    3.68
   4  -8 -35   10.53    2.34
   4   4 -36   -1.45    2.06
   4  -8 -36    1.03    1.87
   4   4 -37    4.90    3.01
   4  -8 -37    0.92    1.69
   4   4 -38    3.35    2.12
   4  -8 -38    4.16    2.68
   4   4 -39    2.19    2.09
   4  -8 -39    1.36    1.19
  -5   8 -39    2.20    1.69
   8  -3 -38    5.21    2.71
  -5   8 -38    2.58    2.73
  -3  -5 -38    3.16    2.65
   8  -3 -37   11.36    4.39
  -5   8 -37    4.23    4.07
   8  -3 -36    4.50    3.02
  -5   8 -36    1.92    2.22
   8  -3 -35    8.67    2.60
  -5   8 -35    5.73    6.45
   8  -3 -34   -2.14    2.30
  -5   8 -34    0.88    1.74
   8  -3 -33    7.08    2.80
  -5   8 -33    8.25    3.85
   8  -3 -32    5.34    5.77
  -5   8 -32   -2.88    1.93
   8  -3 -31    0.39    1.38
  -5   8 -31    4.32    2.17
   8  -3 -30    2.93    1.88
  -5   8 -30   -2.78    1.62
   8  -3 -29   32.95    3.43
  -5   8 -29   27.19   28.27
   8  -3 -28    6.40    2.83
  -5   8 -28    2.02    2.37
   8  -3 -27    2.35    2.04
  -5   8 -27   -0.13    1.36
   8  -3 -26   14.41    4.39
  -5   8 -26   17.05    4.90
   8  -3 -25   39.85    6.28
   8  -3 -24    4.92    1.87
   8  -3 -23    2.80    2.55
   8  -3 -22    3.08    1.94
   8  -3 -21    6.63    2.42
   8  -3 -20   23.02    3.96
   8  -3 -19   79.46    4.55
   8  -3 -18   31.01    4.40
   8  -3 -17  330.78   11.07
   3   5  16   64.34    6.75
   8  -3 -16   68.85    6.63
   3   5  15   30.97    4.48
   8  -3 -15   33.68    5.06
   3   5  14    3.45    1.13
   8  -3 -14   -0.77    1.39
   3   5  13   14.30    2.36
   8  -3 -13   14.13    2.57
   3   5  12  135.37    5.55
   8  -3 -12  141.15    6.03
   3   5  11  754.11   10.85
   8  -3 -11  783.54   12.41
   3   5  10  147.65    5.02
   8  -3 -10  146.72    4.73
   3   5   9   36.20   23.84
   8  -3  -9   37.07    3.11
   3   5   8   15.22    2.91
   8  -3  -8   10.03    2.03
   3   5   7  532.74    7.15
   8  -3  -7  536.30    7.56
   3   5   6   47.71    3.22
   8  -3  -6   45.72    2.89
   3   5   5   22.08    2.94
   8  -3  -5   24.42    3.96
   3   5   4   -0.76    0.71
   3   5   3   13.57    1.53
   8  -3  -3   11.17    1.93
   3   5   2 1172.10   11.05
   8  -3  -2 1151.17   10.81
   3   5   1   60.75    4.17
   8  -3  -1   58.20    4.32
   3   5   0 5302.54 1583.77
   8  -3   0 5137.62 1534.52
   8  -3   1   51.01    2.87
   8  -3   2 1138.39   10.89
   3   5  -2 1177.36   11.63
   8  -3   3    9.99    2.54
   5  -8  -3   11.05    1.10
   8  -3   4    2.23    1.06
   3   5  -4    2.01    1.06
   5  -8  -4    3.46    0.91
   8  -3   5   28.14    3.96
   3   5  -5   23.46    3.18
   5  -8  -5   19.72    2.03
   8  -3   6   50.91    3.44
   3   5  -6   47.74    2.86
   5  -8  -6   49.48    3.45
   8  -3   7  527.58    7.65
   3   5  -7  542.42    7.78
   5  -8  -7  527.13    7.10
   8  -3   8   12.42    2.25
   3   5  -8   15.18    2.38
   5  -8  -8   13.85    2.18
   8  -3   9   35.56    3.52
   3   5  -9   35.72    3.86
   5  -8  -9   33.72    3.98
   8  -3  10  152.41    5.15
   3   5 -10  143.84    5.21
   5  -8 -10  153.05    5.36
   8  -3  11  752.58   10.75
   3   5 -11  750.56   11.76
   5  -8 -11  756.68   10.57
   8  -3  12  136.35    5.62
   3   5 -12  140.75    6.09
   5  -8 -12  127.00    5.31
   8  -3  13    7.93    5.67
   3   5 -13   14.56    2.38
   5  -8 -13   14.56    2.35
   8  -3  14    3.40    1.27
   3   5 -14    2.43    1.08
   5  -8 -14    2.45    1.13
   8  -3  15   29.97    4.40
   3   5 -15   27.36    5.18
   5  -8 -15   33.62    4.95
   8  -3  16   70.04    6.48
   3   5 -16   59.21    5.77
   5  -8 -16   71.36    6.66
   8  -3  17  300.66    9.39
   5  -8 -17  287.03    7.26
   8  -3  18   30.37    5.23
   3   5 -18   26.56    4.79
   5  -8 -18   35.42    3.82
   8  -3  19   70.17    4.35
   3   5 -19   66.78    4.26
   5  -8 -19   73.94    5.37
   3   5 -20   18.25    4.76
   5  -8 -20   22.78    4.01
   3   5 -21    1.85    1.22
   5  -8 -21    6.49    2.63
   3   5 -22    1.86    1.69
   5  -8 -22    2.77    1.42
   3   5 -23    8.09    3.62
   5  -8 -23    7.16    4.29
   3   5 -24    3.92    2.16
   5  -8 -24    2.14    1.73
   3   5 -25   32.87    6.04
   5  -8 -25   36.86    5.00
   3   5 -26   18.96    5.46
   5  -8 -26   18.11    5.18
   3   5 -27    4.88    5.13
   5  -8 -27    2.11    2.05
   3   5 -28    5.20    3.05
   5  -8 -28    4.28    2.19
   3   5 -29   26.92   28.07
   5  -8 -29   23.84    4.61
   3   5 -30    1.50    2.72
   5  -8 -30    1.28    1.71
   3   5 -31    5.14    5.49
   5  -8 -31    0.60    1.05
   3   5 -32    1.55    2.02
   5  -8 -32    2.47    2.00
   5  -8 -33    7.17    3.28
   3   5 -34   -1.49    2.34
   5  -8 -34    3.20    2.40
   3   5 -35    6.40    2.75
   5  -8 -35   11.20    3.43
   3   5 -36    4.57    3.25
   5  -8 -36    3.78    2.42
   3   5 -37    2.36    2.35
   5  -8 -37    2.22    2.20
   3   5 -38    3.53    2.32
   5  -8 -38    2.93    2.40
   3   5 -39    3.12    2.52
  -6   8 -39    1.72    1.87
  -2  -6 -39    5.27    2.96
   8  -2 -38    3.13    2.34
  -6   8 -38    0.45    1.84
  -2  -6 -38    2.25    1.78
   8  -2 -37    1.51    1.63
  -6   8 -37    4.79    2.35
  -2  -6 -37    2.90    2.25
   8  -2 -36    5.82    2.61
  -6   8 -36    1.60    1.83
   8  -2 -35    2.80    2.33
  -6   8 -35    1.50    1.42
   8  -2 -34    7.13    2.29
  -6   8 -34    9.09    3.46
   8  -2 -33   -0.19    2.33
  -6   8 -33    0.90    1.54
   8  -2 -32   17.48    4.38
  -6   8 -32   20.90    5.84
   8  -2 -31    3.27    2.20
  -6   8 -31    2.53    2.09
   8  -2 -30   -1.23    2.45
  -6   8 -30    2.42    1.56
   8  -2 -29    4.48    2.22
   8  -2 -28    6.33    3.05
   8  -2 -27   -3.67    2.03
   8  -2 -26    8.66    2.89
   8  -2 -25    2.46    2.04
   8  -2 -24    1.33    2.61
   8  -2 -23   -1.66    1.53
   8  -2 -22   50.39    5.75
   8  -2 -21   65.99    9.02
   8  -2 -20  404.10   14.75
   8  -2 -19    1.49    1.58
   8  -2 -18  193.07    9.46
   8  -2 -17    7.52    3.31
   8  -2 -16   88.78    7.83
   8  -2 -15   -0.01    1.36
   2   6  14  132.93    8.67
   8  -2 -14  145.89    7.49
   2   6  13    9.72    1.49
   8  -2 -13    4.19    1.83
   2   6  12  442.17    7.76
   8  -2 -12  440.59  296.61
   2   6  11   58.11    2.95
   8  -2 -11   64.56    7.06
   2   6   9  334.77    7.20
   8  -2  -9  335.14    8.50
   6  -8   8  255.85    5.72
   2   6   8  257.64    6.98
   8  -2  -8  255.20    6.15
   6  -8   7   48.30    2.75
   2   6   7   47.93    2.81
   8  -2  -7   50.56    3.22
   6  -8   6   26.31    2.81
   2   6   6   25.75    3.88
   8  -2  -6   29.64    3.89
   6  -8   5  140.10    3.69
   2   6   5  131.76    4.28
   8  -2  -5  141.05    4.12
   6  -8   4  540.44    6.71
   2   6   4  529.80    6.67
   8  -2  -4  524.91    7.11
   6  -8   3 1213.41   10.73
   2   6   3 1210.84   10.98
   2   6   2  461.65    6.53
   8  -2  -2  470.82    7.25
   2   6   1  403.21    6.27
   8  -2  -1  411.21    6.98
   2   6   0  531.71    6.76
   8  -2   0  515.68    7.04
   8  -2   1  414.96    6.56
   2   6  -1  403.94    6.09
   6  -8  -1  410.56    6.17
   8  -2   2  467.56    6.78
   2   6  -2  469.60    6.30
   6  -8  -2  470.59    6.40
   8  -2   3 1176.40   12.22
   2   6  -3 1156.03   10.50
   6  -8  -3 1180.29   10.85
   8  -2   4  527.17    7.16
   2   6  -4  527.82    6.72
   6  -8  -4  521.84    6.65
   8  -2   5  140.21    4.02
   2   6  -5  134.70    4.51
   6  -8  -5  137.65    4.46
   8  -2   6   31.12    3.84
   2   6  -6   22.47    7.02
   6  -8  -6   26.04    3.22
   8  -2   7   47.96    3.20
   2   6  -7   46.81    3.12
   6  -8  -7   45.02    3.14
   8  -2   8  249.54    5.87
   2   6  -8  246.20    6.90
   6  -8  -8  254.94    5.87
   8  -2   9  332.84    7.52
   2   6  -9  336.54    7.10
   6  -8  -9  328.84    7.77
   8  -2  10  605.05    9.29
   2   6 -10  618.89    9.43
   6  -8 -10  605.51    8.83
   8  -2  11   51.13    4.82
   2   6 -11   58.43    3.92
   6  -8 -11   60.29    3.79
   8  -2  12  450.46    7.68
   2   6 -12  453.27    7.17
   6  -8 -12  450.57    7.90
   8  -2  13   12.01    2.31
   2   6 -13   10.41    1.94
   6  -8 -13    4.85    1.88
   8  -2  14  144.83    7.40
   2   6 -14  139.19    7.83
   6  -8 -14  134.66    7.66
   8  -2  15   -0.41    0.90
   2   6 -15   -2.59    1.44
   6  -8 -15    1.04    1.01
   8  -2  16   93.85    6.03
   2   6 -16   86.90    8.29
   6  -8 -16   89.45    8.29
   8  -2  17    6.21    2.83
   2   6 -17    4.30    1.25
   6  -8 -17    5.59    2.70
   8  -2  18  230.69    9.60
   2   6 -18  229.71    8.76
   6  -8 -18  223.48   11.18
   8  -2  19    2.62    1.60
   2   6 -19    2.67    1.58
   6  -8 -19    0.90    1.03
   8  -2  20  365.23   12.99
   2   6 -20  386.86   14.92
   6  -8 -20  393.87   14.25
   2   6 -21   59.33    7.95
   6  -8 -21   67.83    7.20
   2   6 -22   42.65    7.21
   6  -8 -22   46.97    5.73
   2   6 -23    1.22    1.60
   6  -8 -23    1.70    1.70
   2   6 -24   -0.67    2.00
   6  -8 -24    2.36    1.99
   2   6 -25    1.89    1.60
   6  -8 -25   -0.52    2.15
   2   6 -26    7.15    3.84
   6  -8 -26    7.00    2.91
   2   6 -27   -0.72    2.31
   6  -8 -27    3.84    1.66
   2   6 -28    6.06    3.30
   6  -8 -28   10.31    3.36
   2   6 -29    7.16    3.83
   6  -8 -29    6.76    7.23
   2   6 -30    0.82    1.45
   6  -8 -30    2.85    1.73
   2   6 -31    5.28    2.82
   6  -8 -31    2.38    2.54
   2   6 -32   18.14    5.31
   6  -8 -32   12.54    3.39
   2   6 -33   -1.69    2.12
   6  -8 -33    1.28    2.04
   2   6 -34   -0.02    2.26
   6  -8 -34   10.36    2.84
   2   6 -35    3.01    3.69
   6  -8 -35    1.01    1.23
   2   6 -36    4.50    2.76
   6  -8 -36    3.19    2.56
   2   6 -37    4.74    2.90
   6  -8 -37    0.81    1.93
   2   6 -38    2.03    2.36
   6  -8 -38    1.62    2.26
   2   6 -39    2.93    2.81
   6  -8 -39    0.91    1.74
   8  -1 -38    3.44    2.17
  -7   8 -38    3.27    2.29
  -1  -7 -38   -2.19    2.08
   8  -1 -37    6.28    3.33
  -7   8 -37    3.24    2.48
  -1  -7 -37    2.45    2.20
   8  -1 -36    1.77    2.93
  -1  -7 -36    6.13    2.98
  -7   8 -36    3.35    3.52
   8  -1 -35    5.17    2.78
  -7   8 -35   -0.76    1.88
  -1  -7 -35    1.72    1.71
   8  -1 -34    1.21    1.20
  -7   8 -34    1.71    2.61
   8  -1 -33    5.61    2.78
  -7   8 -33    2.79    1.97
   8  -1 -32    9.37    3.66
   8  -1 -31   26.99    3.13
   8  -1 -30    1.43    2.03
   8  -1 -29    4.76    2.50
   8  -1 -28    3.05    2.22
   8  -1 -27    8.10    3.23
   8  -1 -26    6.27    2.97
   8  -1 -25    0.80    1.77
   8  -1 -24    3.94    2.40
   8  -1 -23    7.67    2.92
   8  -1 -22   -1.59    2.21
   8  -1 -21    9.47    3.97
   8  -1 -20  105.25    4.90
   8  -1 -19   46.80    6.47
   8  -1 -18    1.16    1.02
   8  -1 -17   28.86    3.76
   8  -1 -16   36.45    7.86
   8  -1 -15   42.28    3.60
   8  -1 -14  131.05    6.93
   8  -1 -13  361.29    9.08
   1   7  12   -0.15    1.36
   8  -1 -12    3.60    1.69
   1   7  11  128.69    5.50
   7  -8  11  119.30    4.79
   8  -1 -11  119.71    6.25
   7  -8  10   58.98    3.46
   1   7  10   56.66   37.25
   8  -1 -10   50.86    3.41
   1   7   9  219.57    5.17
   7  -8   9  218.74    5.03
   8  -1  -9  230.13    6.07
   7  -8   8   97.17    4.14
   1   7   8   98.06    4.05
   8  -1  -8   96.30    4.16
   1   7   7   89.52    4.40
   7  -8   7   87.51    3.26
   8  -1  -7   78.47    4.07
   1   7   6   36.43    2.97
   7  -8   6   37.57    3.27
   1   7   5    4.05    1.11
   7  -8   5    1.63    0.74
   8  -1  -5    3.07    1.02
   1   7   4    1.65    0.79
   7  -8   4    0.69    0.38
   8  -1  -4    1.18    0.82
   1   7   3   29.78    2.84
   7  -8   3   36.42    3.05
   8  -1  -3   41.27    5.36
   1   7   2    0.95    0.47
   7  -8   2    2.69    0.68
   8  -1  -2    3.75    1.25
   1   7   1   70.49    3.64
   7  -8   1   69.67    3.42
   8  -1  -1   78.71   23.62
   1   7   0    0.45    0.33
   8  -1   0   -0.82    1.35
   7  -8   0    1.27    0.66
   1   7  -1   70.53    3.77
   8  -1   1   73.55    3.85
   7  -8  -1   71.34    3.58
   8  -1   2    1.96    0.94
   1   7  -2    1.52    0.82
   7  -8  -2    2.22    1.03
   8  -1   3   36.68    3.59
   1   7  -3   32.61    3.04
   7  -8  -3   28.91    2.90
   8  -1   4   -0.33    0.94
   1   7  -4    1.85    0.86
   7  -8  -4    2.19    0.88
   8  -1   5    3.57    1.12
   1   7  -5    1.86    0.86
   7  -8  -5    2.79    1.11
   8  -1   6   33.14    3.06
   1   7  -6   29.34    2.43
   7  -8  -6   36.01    3.06
   8  -1   7   91.85    4.39
   1   7  -7   88.04    4.91
   7  -8  -7   88.49    3.70
   8  -1   8  104.00    5.20
   1   7  -8   93.81    3.96
   7  -8  -8  103.04    4.70
   8  -1   9  221.45    5.30
   1   7  -9  210.86  138.28
   7  -8  -9  225.45    5.78
   8  -1  10   51.11    4.20
   1   7 -10   55.58    3.86
   7  -8 -10   58.00    5.60
   8  -1  11  136.04    6.27
   1   7 -11  124.51    5.33
   7  -8 -11  131.36    8.07
   8  -1  12    5.26    2.05
   1   7 -12    2.18    1.52
   7  -8 -12    5.39    2.25
   8  -1  13  365.53    8.40
   1   7 -13  357.06    9.37
   7  -8 -13  378.70    8.73
   8  -1  14  130.84    7.16
   1   7 -14  126.66    6.65
   7  -8 -14  130.72    7.73
   8  -1  15   43.93    3.64
   1   7 -15   35.80    6.64
   7  -8 -15   40.38    5.93
   8  -1  16   31.68    7.16
   1   7 -16   46.08    5.16
   7  -8 -16   24.49    5.78
   8  -1  17   29.62    5.00
   1   7 -17   24.01    3.66
   7  -8 -17   35.35    3.99
   8  -1  18   -1.43    1.21
   1   7 -18    1.34    1.16
   7  -8 -18    0.42    0.66
   8  -1  19   52.10    5.52
   1   7 -19   43.18    3.03
   7  -8 -19   50.70    5.28
   8  -1  20   96.63    8.87
   1   7 -20   88.16    7.98
   7  -8 -20   90.00    4.50
   8  -1  21    6.87    2.57
   1   7 -21    8.73    3.48
   7  -8 -21    4.24    2.38
   1   7 -22    2.85    1.48
   7  -8 -22    2.71    1.54
   1   7 -23    9.80    3.94
   7  -8 -23    6.08    2.55
   1   7 -24    4.09    1.88
   7  -8 -24    1.83    2.02
   1   7 -25   -1.44    2.08
   7  -8 -25   -2.52    1.88
   1   7 -26    2.53    2.44
   7  -8 -26    2.33    2.07
   7  -8 -27   -2.78    1.62
   7  -8 -28    1.87    1.75
   1   7 -28    5.26    3.10
   7  -8 -29    2.03    1.61
   1   7 -29   -1.92    1.77
   1   7 -30    4.74    2.66
   7  -8 -30    0.94    1.71
   1   7 -31    6.36    3.21
   7  -8 -31   10.27    5.17
   7  -8 -32   11.41    3.29
   1   7 -32    9.26    4.21
   1   7 -33    3.18    1.95
   7  -8 -33    2.28    2.66
   1   7 -34    2.28    2.25
   7  -8 -34    2.43    2.41
   1   7 -35    3.54    2.05
   7  -8 -35    3.51    1.81
   1   7 -36   -0.12    1.95
   7  -8 -36   -1.82    1.96
   1   7 -37    3.49    2.39
   7  -8 -37    1.85    2.43
   1   7 -38    4.72    2.26
   7  -8 -38    1.82    2.04
   8   0 -38    9.57    4.02
   0  -8 -38    3.23    3.41
  -8   8 -38   -0.65    1.99
   8   0 -37    6.38    3.14
   0  -8 -37    8.16    3.63
  -8   8 -37    0.76    1.59
   8   0 -36   14.22    5.23
   0  -8 -36    5.47    3.26
  -8   8 -36    8.31    3.52
   8   0 -35   -1.20    2.41
  -8   8 -35   -0.37    1.91
   0  -8 -35    0.49    1.33
   8   0 -34    4.53    2.64
   0  -8 -34    4.58    3.07
   8   0 -33   -0.48    2.34
   8   0 -32    2.68    2.80
   8   0 -31    6.21    3.55
   8   0 -30    4.19    2.16
   8   0 -29    2.43    1.94
   8   0 -28   10.01    3.12
   8   0 -27    5.90    3.04
   8   0 -26    1.12    1.57
   8   0 -25    0.20    1.17
   8   0 -24  145.69    9.84
   8   0 -23   -1.04    2.29
   8   0 -22   91.07   97.71
   8   0 -21   32.28    4.76
   8   0 -20   20.33    4.13
   8   0 -19    2.13    1.70
   8   0 -18    1.49    1.18
   8   0 -17  121.67    6.69
   8   0 -16  275.38   11.69
   8   0 -15   23.17    5.12
   8  -8  14  388.56    9.49
   8   0 -14  367.30   11.71
   8  -8  13  207.10    7.12
   8   0 -13  201.83    9.56
   8  -8  12  706.99   11.37
   8   0 -12  723.35   14.49
   8  -8  11    1.94    1.42
   0   8  10  521.39    7.56
   8  -8  10  503.60    7.37
   8   0 -10  516.16    8.71
   0   8   9   15.70    2.37
   8  -8   9   14.53    2.04
   8   0  -9   12.44    1.93
   0   8   8 1301.59   17.29
   8  -8   8 1304.67   17.01
   8   0  -8 1326.59   17.65
   0   8   7  206.72    6.01
   8  -8   7  200.54    5.55
   8   0  -7  197.53    6.02
   0   8   6  152.41    4.42
   8  -8   6  157.36    5.08
   8   0  -6  159.49    4.91
   0   8   5  185.43    3.90
   8  -8   5  179.41    4.92
   8   0  -5  187.05    3.94
   0   8   4   12.04    1.33
   8  -8   4   11.49    1.16
   8   0  -4   11.17    1.02
   0   8   3    7.07    1.53
   8  -8   3    6.61    1.51
   8   0  -3    4.50    1.27
   0   8   2    4.32    1.25
   8  -8   2    8.36    1.99
   8   0  -2    5.29    1.56
   0   8   1  148.86    4.01
   8  -8   1  155.45    4.70
   8   0  -1  157.78    5.04
   0   8   0  989.97    9.18
   8   0   0 1008.40   10.58
   8  -8   0 1001.34    9.96
   0   8  -1  155.34    4.31
   8   0   1  151.95    4.33
   8  -8  -1  151.29    4.64
   8   0   2    6.10    1.68
   0   8  -2    6.70    1.54
   8  -8  -2    9.01    2.17
   8   0   3    5.47    1.32
   0   8  -3    1.45    0.83
   8  -8  -3    5.43    1.26
   8   0   4   14.05    1.47
   0   8  -4   11.47    1.25
   8  -8  -4   11.74    1.48
   0   8  -5  174.09    4.79
   8   0   6  133.38   87.45
   0   8  -6  155.93    4.74
   8  -8  -6  145.44    5.11
   8   0   7  197.31    6.95
   0   8  -7  197.96    6.42
   8  -8  -7  203.18    6.04
   8   0   8 1291.97   17.05
   0   8  -8 1273.96   16.87
   8  -8  -8 1307.15   16.92
   8   0   9   16.60    2.60
   0   8  -9   13.87    2.31
   8  -8  -9   12.41    2.25
   8   0  10  525.51    8.67
   0   8 -10  525.24    8.26
   8  -8 -10  517.94    8.52
   8   0  11    8.86    1.67
   0   8 -11    5.00    2.24
   8  -8 -11    6.97    2.70
   8   0  12  729.72   10.64
   8  -8 -12  742.22   10.83
   0   8 -12  712.27   10.99
   8   0  13  221.86    7.63
   8  -8 -13  211.48    9.98
   0   8 -13  199.51    8.07
   8   0  14  401.78    8.92
   0   8 -14  364.23    9.37
   8  -8 -14  379.74   12.03
   8   0  15   20.82    4.61
   8  -8 -15   20.97    4.51
   0   8 -15   21.34    4.84
   8   0  16  282.51    8.55
   0   8 -16  282.84    7.42
   8  -8 -16  275.03    9.53
   8   0  17  140.45    9.77
   8  -8 -17  137.69    7.53
   0   8 -17  131.86    7.61
   8   0  18    3.24    1.39
   0   8 -18   -0.12    1.25
   8  -8 -18   -1.40    1.51
   8   0  19    0.44    0.68
   8  -8 -19    1.53    1.54
   0   8 -19   -1.70    1.27
   8   0  20   23.07    4.24
   8  -8 -20   21.94    4.25
   0   8 -20   22.25    3.64
   8   0  21   37.43    3.91
   0   8 -21   36.07    5.42
   8  -8 -21   32.27    5.09
   8   0  22  104.24    6.37
   8  -8 -22  106.85    6.91
   0   8 -22   99.73    5.75
   8  -8 -23    2.33    2.04
   0   8 -23   -0.77    2.21
   0   8 -24  117.80   11.36
   8  -8 -24  126.24    7.91
   0   8 -25   -0.98    2.14
   8  -8 -25    3.39    2.14
   8  -8 -26    1.76    1.82
   0   8 -26    0.98    1.30
   8  -8 -27   10.49    3.93
   0   8 -27   11.23    4.15
   8  -8 -28    9.46    3.90
   0   8 -28   12.53    4.09
   0   8 -29    2.72    1.73
   8  -8 -29   -0.13    1.77
   8  -8 -30    3.18    1.90
   0   8 -30    0.71    1.48
   0   8 -31    7.16    3.74
   8  -8 -31    9.97    4.29
   0   8 -32    4.43    2.35
   8  -8 -32    3.21    2.62
   8  -8 -33    1.75    2.43
   0   8 -33    1.86    2.32
   0   8 -34    3.76    2.05
   8  -8 -34   -2.21    2.10
   8  -8 -35   -0.42    1.87
   0   8 -35    3.04    2.33
   0   8 -36    1.16    2.00
   8  -8 -36    4.77    3.59
   8  -8 -37    6.32    2.89
   0   8 -37    3.54    3.93
   0   8 -38    2.48    2.30
   8  -8 -38   -0.40    1.25
  -1   9 -38    0.80    1.79
   9  -8 -38    5.68    1.93
  -1   9 -37    2.95    2.50
   9  -8 -37    1.80    1.91
   9  -8 -36    3.84    2.58
  -1   9 -36    1.00    1.53
   9  -8 -35    3.56    2.64
  -1   9 -35    3.52    2.92
   9  -8 -34    1.56    1.77
  -1   9 -34    4.31    2.74
   9  -8 -33    4.80    5.87
  -1   9 -33    5.81    2.38
   9  -8 -32    7.70    3.16
  -1   9 -32    4.54    3.38
   9  -8 -31   -1.92    2.14
  -1   9 -31    2.07    2.12
   9  -8 -30    8.90    3.97
  -1   9 -30    6.50    3.17
   9  -8 -29    2.73    1.64
  -1   9 -29   -0.66    1.21
   9  -8 -28   24.83    5.09
  -1   9 -28   21.25    5.02
   9  -8 -27    5.63    2.58
  -1   9 -27    2.26    1.51
   9  -8 -26    2.39    2.03
  -1   9 -26    4.64    2.06
   9  -8 -25   18.65    5.69
  -1   9 -25   15.12    4.74
   9  -8 -24    1.38    2.05
  -1   9 -24    4.82    2.80
   9  -8 -23    4.78    2.31
  -1   9 -23    5.44    2.49
   8   1  22   10.00    3.18
   9  -8 -22    9.36    3.54
  -1   9 -22    8.85    3.05
   8   1  21    7.42    2.75
   9  -8 -21   -0.30    2.35
  -1   9 -21    4.91    2.27
   8   1  20   60.23    6.96
   9  -8 -20   50.88    6.00
  -1   9 -20   53.03    6.82
   8   1  19    2.76    1.77
   9  -8 -19   -1.54    1.70
  -1   9 -19   -0.32    1.23
   8   1  18   29.76    3.59
   9  -8 -18   26.75    3.21
  -1   9 -18   23.59    3.59
   8   1  17   43.42    4.96
   9  -8 -17   46.36    7.05
  -1   9 -17   43.81   28.96
   8   1  16    0.95    0.89
   9  -8 -16   -1.73    1.36
  -1   9 -16   -1.31    1.48
   8   1  15   29.68    6.51
   9  -8 -15   26.91    5.67
  -1   9 -15   42.87    5.44
   8   1  14    7.66    1.87
   9  -8 -14   10.71    2.78
  -1   9 -14    5.44    1.54
   8   1  13   30.64    4.71
   9  -8 -13   29.50    4.71
  -1   9 -13   32.08    4.43
   8   1  12  175.97    6.24
   9  -8 -12  172.30    7.47
  -1   9 -12  174.50    6.52
   8   1  11   47.38    4.67
   9  -8 -11   44.80    3.67
  -1   9 -11   39.30   26.57
   8   1  10   28.28    4.17
   9  -8 -10   25.33    2.93
  -1   9 -10   22.31   15.22
   8   1   9  254.02    6.23
   9  -8  -9  260.17    8.97
  -1   9  -9  246.52    6.23
   8   1   8   25.72    4.28
   9  -8  -8   21.92    3.27
  -1   9  -8   26.53    3.40
   8   1   7  162.65    5.13
   9  -8  -7  159.90    6.19
  -1   9  -7  155.05    4.62
   8   1   6  307.88    7.09
  -1   9  -6  307.03    6.82
   9  -8  -6  316.65    7.56
   8   1   5  340.21    6.88
  -1   9  -5  314.14    6.73
   9  -8  -5  332.74    6.92
   8   1   4    2.88    1.27
  -1   9  -4    2.90    0.94
   9  -8  -4    3.63    1.44
   8   1   3  337.37    6.94
  -1   9  -3  344.10    6.71
   9  -8  -3  348.41    7.30
   8   1   2   16.01    1.98
  -1   9  -2   16.58    1.30
   9  -8  -2   22.55    7.09
  -1   9  -1    1.90    0.77
   8   1   1    5.04    1.25
   9  -8  -1    4.93    1.19
  -1   9   0  163.93    4.35
   8   1   0  155.94    4.45
   9  -8   0  164.54    4.65
  -1   9   1    1.98    0.92
   9  -8   1    2.45    1.00
   8   1  -1    3.08    0.74
  -1   9   2   16.41    1.62
   9  -8   2   16.70    0.93
   8   1  -2   17.95    1.97
  -1   9   3  350.40    7.07
   9  -8   3  342.54    7.44
   8   1  -3  338.82    7.52
  -1   9   4    6.37    0.98
   9  -8   4    4.69    3.12
   8   1  -4    6.91    1.20
  -1   9   5  334.03    6.67
   9  -8   5  341.78    6.74
   8   1  -5  340.01    7.31
  -1   9   6  322.87    7.12
   9  -8   6  320.04    7.21
   8   1  -6  316.40    7.56
  -1   9   7  159.14    4.69
   9  -8   7  155.22    4.48
   8   1  -7  147.11    4.69
   9  -8   8   25.79    3.65
   8   1  -8   21.86    2.80
   9  -8   9  252.35    5.97
   8   1  -9  254.28    6.62
   9  -8  10   24.97    3.62
   8   1 -10   31.25    4.39
   9  -8  11   40.97    5.17
   8   1 -11   46.90    6.06
   9  -8  12  168.79    6.14
   8   1 -12  185.95    6.82
   9  -8  13   33.61    3.98
   8   1 -13   28.56    4.88
   9  -8  14    7.56    2.06
   8   1 -14    4.17    1.73
   9  -8  15   32.08    7.08
   8   1 -15   42.16    6.07
   9  -8  16   -0.36    1.31
   8   1 -16   -3.24    1.70
   8   1 -17   49.75    5.65
   8   1 -18   27.35    4.69
   8   1 -19    0.60    1.40
   8   1 -20   50.24    4.14
   8   1 -21    4.57    2.28
   8   1 -22    6.14    2.45
   8   1 -23    6.89    2.28
   8   1 -24    3.78    2.29
   8   1 -25   19.84    3.80
   8   1 -26    2.85    2.22
   8   1 -27    4.11    2.68
   8   1 -28   33.01    6.29
   8   1 -29    0.32    1.80
   8   1 -30   10.49    4.98
   8   1 -31   -1.99    2.67
   8   1 -32   12.27    3.85
   1  -9 -32    7.15    3.68
   8   1 -33    0.13    1.96
   1  -9 -33    4.13    2.55
   8   1 -34    2.00    2.92
   1  -9 -34    1.38    1.58
   8   1 -35    6.60    3.41
   1  -9 -35    1.55    1.63
   8   1 -36    4.69    2.87
   1  -9 -36    0.02    1.58
   8   1 -37   -2.40    2.14
   1  -9 -37   -0.49    1.09
  -9   8 -37    3.18    2.79
   8   1 -38    1.32    2.01
   1  -9 -38    6.06    2.51
  -9   8 -38    0.31    1.45
   9  -7 -38   -2.65    1.97
  -2   9 -38    0.67    1.53
   9  -7 -37   -0.77    2.12
  -2   9 -37    8.25    3.60
   9  -7 -36    2.97    2.72
  -2   9 -36   -1.83    1.91
   9  -7 -35   11.75    4.04
  -2   9 -35   12.63    5.36
   9  -7 -34    5.41    2.92
  -2   9 -34   -0.57    1.74
   9  -7 -33    6.10    1.87
  -2   9 -33    1.44    3.03
   9  -7 -32    0.75    1.41
  -2   9 -32   -0.67    0.97
   9  -7 -31    3.49    2.80
  -2   9 -31   -1.80    2.12
   9  -7 -30   19.15    3.07
  -2   9 -30   13.90    5.51
   9  -7 -29    3.12    1.83
  -2   9 -29   -3.56    1.71
   9  -7 -28    9.49    3.68
  -2   9 -28   11.33    3.27
   9  -7 -27    5.17    2.87
  -2   9 -27    5.54    3.34
   9  -7 -26    3.12    2.31
  -2   9 -26    2.94    2.47
   9  -7 -25    6.80    2.73
  -2   9 -25   11.80    3.48
   9  -7 -24    2.28    1.93
  -2   9 -24    1.11    1.38
   9  -7 -23   28.49    3.71
  -2   9 -23   25.20    4.71
   9  -7 -22  121.15    9.37
  -2   9 -22  119.19    9.96
   7   2  21    9.82    3.71
   9  -7 -21   10.03    3.61
  -2   9 -21   13.65    2.99
   7   2  20   13.51    3.66
   9  -7 -20    5.13    2.12
  -2   9 -20    7.42    3.11
   7   2  19    1.31    0.94
   9  -7 -19   -0.15    1.02
   7   2  18    3.08    1.33
   9  -7 -18    2.08    1.93
  -2   9 -18    2.09    1.31
   7   2  17  229.31    8.47
   9  -7 -17  218.45    8.06
  -2   9 -17  234.06   10.11
   9  -7 -16   18.46    4.22
  -2   9 -16    9.94    2.90
   7   2  15    4.35    3.14
   9  -7 -15    6.37    3.12
  -2   9 -15    8.68    2.45
   7   2  14   82.73    5.29
   9  -7 -14   93.42    6.78
  -2   9 -14   81.49    6.60
   7   2  13    2.95    1.13
   9  -7 -13   -0.29    1.47
  -2   9 -13    0.55    0.71
   7   2  12   54.35    5.76
   9  -7 -12   48.77    4.07
  -2   9 -12   52.55    4.04
   7   2  11    7.35    2.69
   9  -7 -11    5.91    2.43
  -2   9 -11    7.53    2.72
   7   2  10   56.41    4.20
   9  -7 -10   60.75   41.31
  -2   9 -10   54.83    4.68
   7   2   9   72.25    3.60
   9  -7  -9   82.04   53.94
  -2   9  -9   76.21    4.90
   7   2   8   97.15    4.56
   9  -7  -8   99.54    5.14
  -2   9  -8   96.15    3.73
   7   2   7   31.04    4.36
   9  -7  -7   37.81    4.39
  -2   9  -7   31.87    3.80
   7   2   6  314.82    7.14
   9  -7  -6  311.29    7.74
  -2   9  -6  312.32    6.82
   7   2   5  139.61    4.42
   9  -7  -5  133.17   87.30
  -2   9  -5  140.13    3.90
   7   2   4    2.39    1.24
  -2   9  -4    6.28    1.33
   9  -7  -4    8.83    2.14
   7   2   3  172.90    4.90
   9  -7  -3  177.68    4.83
   7   2   2    3.87    1.23
   9  -7  -2    4.20    1.13
   7   2   1  229.03    5.79
   9  -7  -1  221.48    4.66
   7   2   0    8.28    2.04
   9  -7   0    8.48    1.95
   9  -7   1  235.05    5.52
   7   2  -1  225.72    4.98
  -2   9   2    3.85    0.87
   9  -7   2    3.53    0.85
   7   2  -2    4.97    1.45
  -2   9   3  176.27    4.56
   9  -7   3  182.97    3.85
   7   2  -3  179.91    5.71
   9  -7   4    8.80    2.03
   7   2  -4   12.25    1.53
   9  -7   5  139.54    4.32
   7   2  -5  143.37    5.49
   9  -7   6  308.28    6.84
   7   2  -6  306.86    7.75
   9  -7   7   30.62    3.05
   7   2  -7   28.44    2.99
   9  -7   8   99.04    4.16
   7   2  -8   95.58    5.66
   9  -7   9   71.79    3.79
   7   2  -9   76.13    4.61
   9  -7  10   57.57    4.29
   7   2 -10   54.19    4.35
   9  -7  11    9.23    1.55
   7   2 -11    4.53    1.76
   9  -7  12   46.89    3.95
   7   2 -12   46.63    3.74
   9  -7  13    2.79    0.91
   7   2 -13   -0.08    1.19
   9  -7  14   91.60    6.51
   7   2 -14   77.02    5.15
   9  -7  15    3.74    1.14
   9  -7  16   16.09    3.76
   7   2 -16   19.79    5.01
   9  -7  17  225.70    9.13
   7   2 -17  235.07    8.69
   7   2 -18    3.18    1.56
   7   2 -19   -0.91    1.65
   7   2 -20   14.38    3.44
   7   2 -21    8.21    2.71
   7   2 -22  113.67    9.03
   7   2 -23   21.60    3.94
   7   2 -24    1.95    1.96
   7   2 -25    4.77    2.38
   7   2 -26    0.76    1.52
   7   2 -27    8.08    3.34
   7   2 -28    9.12    3.63
   7   2 -29    4.26    2.41
   2  -9 -29   -2.75    1.59
   7   2 -30   19.85    5.19
   2  -9 -30   22.10    3.60
   7   2 -31   -1.67    2.59
   2  -9 -31   -1.78    1.88
   7   2 -32    5.77    1.89
   2  -9 -32    2.83    3.28
   7   2 -33    2.67    2.17
   2  -9 -33    1.02    2.54
   7   2 -34   -2.03    2.30
   2  -9 -34    0.60    2.23
   7   2 -35   12.46    5.00
   2  -9 -35    8.50    3.22
   7   2 -36    3.52    2.76
   2  -9 -36    5.63    2.64
   7   2 -37   -0.83    2.08
   2  -9 -37    2.97    2.73
   7   2 -38    8.64    3.21
   2  -9 -38    3.29    1.86
   9  -6 -38   -0.91    1.99
  -3   9 -38   -3.95    1.71
   9  -6 -37    1.87    1.92
  -3   9 -37    3.95    2.37
   9  -6 -36    2.28    2.52
  -3   9 -36    3.31    2.61
   9  -6 -35    1.09    2.04
  -3   9 -35    4.34    3.18
   9  -6 -34    2.73    2.07
  -3   9 -34    2.03    2.08
   9  -6 -33   12.92    4.71
  -3   9 -33    8.88    3.28
   9  -6 -32    2.16    2.01
  -3   9 -32    0.85    1.55
   9  -6 -31   -1.71    2.10
  -3   9 -31   -4.45    2.04
   9  -6 -30    3.26    1.87
  -3   9 -30   -4.02    1.68
   9  -6 -29    7.61    3.03
  -3   9 -29   13.29    4.21
   9  -6 -28    5.25    2.77
  -3   9 -28    8.91    3.39
   9  -6 -27    7.65    2.68
  -3   9 -27    5.00    2.24
   9  -6 -26    5.85    2.51
  -3   9 -26    1.57    1.96
   9  -6 -25    8.16    2.99
  -3   9 -25    6.57    3.96
   9  -6 -24   12.64   12.12
  -3   9 -24   11.39    4.59
   9  -6 -23   11.57    3.82
  -3   9 -23    9.85    3.28
   9  -6 -22   47.69    7.53
  -3   9 -22   46.99    6.99
   9  -6 -21   25.63    4.55
  -3   9 -21   35.35    4.20
   6   3  20   31.57    4.49
   9  -6 -20   21.22    4.13
  -3   9 -20   23.87    4.05
   6   3  19   19.41    3.56
   9  -6 -19   21.52    4.19
  -3   9 -19   22.66    3.08
   6   3  18    4.09    1.74
   9  -6 -18    5.03    1.91
  -3   9 -18    3.87    1.70
   6   3  17    6.68    2.41
   9  -6 -17   10.02    3.45
  -3   9 -17    4.47    2.29
   6   3  16   67.83    8.41
   9  -6 -16   67.08    7.98
  -3   9 -16   55.93    6.19
   6   3  15  107.46    6.65
   9  -6 -15  118.42    8.22
  -3   9 -15  111.25    8.07
   6   3  14   11.69    2.57
   9  -6 -14   17.52    3.39
  -3   9 -14    6.69    1.81
   6   3  13   43.83    5.26
   9  -6 -13   50.54    7.29
  -3   9 -13   40.36    3.55
   6   3  12   36.77    5.10
   9  -6 -12   44.15    5.86
  -3   9 -12   40.59    3.67
   6   3  11    2.77    1.32
   9  -6 -11    0.83    1.11
  -3   9 -11    2.60    1.29
   6   3  10   -2.43    1.18
   9  -6 -10   -0.10    1.22
  -3   9 -10    0.47    0.43
   6   3   9  193.53    7.59
   9  -6  -9  211.74  138.90
  -3   9  -9  195.84    5.94
   6   3   8   21.97    3.72
   9  -6  -8   19.48    3.18
  -3   9  -8   20.26    2.73
   6   3   7    9.34    1.68
   9  -6  -7   10.46    2.62
  -3   9  -7    8.19    1.29
   6   3   6  167.86    6.50
   9  -6  -6  174.53    7.79
  -3   9  -6  171.80    4.92
   6   3   5   18.89    1.95
   9  -6  -5   19.37    2.26
  -3   9  -5   15.02    1.10
   6   3   4   29.86    2.63
   6   3   3   82.76    4.10
   9  -6  -3   90.09    3.94
   6   3   2   34.17    4.55
   9  -6  -2   32.56    3.05
   6   3   1  246.73    5.35
   9  -6  -1  247.81    4.97
   6   3   0   41.72    4.54
   9  -6   0   37.88   11.45
   9  -6   1  250.11    5.64
   6   3  -1  236.22    5.24
   9  -6   2   31.13    2.67
   6   3  -2   30.08    2.94
   9  -6   3   79.72   23.85
   6   3  -3   82.38    2.87
   9  -6   4   33.96    3.26
   6   3  -4   45.34    4.89
   9  -6   5   16.31    2.58
   6   3  -5   17.52    2.66
   9  -6   6  174.47    5.13
   6   3  -6  176.22    6.87
   9  -6   7    9.13    1.49
   6   3  -7    3.70    1.41
   9  -6   8   26.53    3.91
   6   3  -8   24.42    4.00
   9  -6   9  216.97    5.84
   6   3  -9  212.68    5.71
   9  -6  10   -1.46    0.86
   6   3 -10   -0.95    1.36
   9  -6  11    0.04    0.64
   6   3 -11    0.65    1.21
   9  -6  12   35.75    3.24
   6   3 -12   34.80    5.25
   9  -6  13   42.29    4.87
   6   3 -13   44.27    5.58
   9  -6  14   13.92    2.29
   6   3 -14   16.45    2.63
   9  -6  15  116.76    9.00
   6   3 -15  104.87    7.08
   9  -6  16   62.45    7.60
   6   3 -16   79.78   57.24
   9  -6  17    9.47    2.69
   6   3 -17    5.64    2.02
   9  -6  18   10.98    3.13
   6   3 -18    7.46    2.78
   6   3 -19   21.45    3.71
   6   3 -20   20.25    3.42
   6   3 -21   26.89    4.38
   6   3 -22   51.78    5.70
   6   3 -23   11.34    3.46
   6   3 -24   15.04    2.27
   6   3 -25    2.99    2.59
   3  -9 -25   10.98    2.68
   6   3 -26    5.78    3.41
   3  -9 -26    3.99    2.11
   6   3 -27    2.80    2.93
   3  -9 -27   10.90    3.72
   6   3 -28    2.78    2.00
   3  -9 -28    8.59    3.37
   6   3 -29   12.86    4.46
   3  -9 -29   14.66    4.54
   6   3 -30    5.60    3.50
   3  -9 -30    8.16    3.14
   6   3 -31   -1.46    2.65
   3  -9 -31    5.41    2.68
   6   3 -32   -4.89    2.24
   3  -9 -32    0.99    1.47
   6   3 -33    3.84    2.02
   3  -9 -33    5.43    5.72
   6   3 -34   -0.90    2.26
   3  -9 -34   -1.98    1.93
   6   3 -35   -1.26    2.18
   3  -9 -35    5.38    2.59
   6   3 -36    8.48    2.91
   3  -9 -36    2.75    2.40
   6   3 -37    3.44    3.16
   3  -9 -37    2.60    2.79
   6   3 -38    4.12    2.68
   3  -9 -38    4.13    3.14
   9  -5 -38    4.80    2.51
  -4   9 -38    1.96    1.77
   9  -5 -37    5.69    2.64
  -4   9 -37    6.53    2.24
   9  -5 -36   15.25    6.92
  -4   9 -36   21.26    6.92
   9  -5 -35    6.53    2.98
  -4   9 -35    3.61    2.91
   9  -5 -34    0.09    2.26
  -4   9 -34    1.39    1.61
   9  -5 -33    8.31    3.30
  -4   9 -33    5.06    3.15
   9  -5 -32    5.55    1.61
  -4   9 -32    2.29    2.69
   9  -5 -31    2.18    1.96
  -4   9 -31    0.73    1.43
   9  -5 -30    0.34    1.30
  -4   9 -30   -0.68    0.86
   9  -5 -29    9.29    4.24
  -4   9 -29    2.44    1.88
   9  -5 -28   48.32    6.36
  -4   9 -28   49.74    5.95
   9  -5 -27   26.45    5.25
  -4   9 -27   11.47    4.21
   9  -5 -26   30.01    4.07
  -4   9 -26   30.76    4.01
   9  -5 -25   48.50    5.44
  -4   9 -25   40.31    6.09
   9  -5 -24   70.88   67.17
  -4   9 -24   79.43    7.08
   9  -5 -23    6.04    2.12
  -4   9 -23   10.66   11.67
   9  -5 -22   84.75   10.64
  -4   9 -22   85.07   10.17
   9  -5 -21    1.81    1.80
  -4   9 -21   -0.58    1.44
   9  -5 -20  174.34   15.46
  -4   9 -20  160.24   12.54
   5   4  19   87.16    5.24
   9  -5 -19   89.42    6.95
  -4   9 -19   89.22    6.49
   5   4  18    4.14    1.87
   9  -5 -18    8.94    3.33
  -4   9 -18    4.21    2.00
   5   4  17  143.59    7.44
   9  -5 -17  147.99   10.00
  -4   9 -17  137.77    7.37
   5   4  16  177.99   11.39
   9  -5 -16  170.72   11.68
  -4   9 -16  177.05   13.19
   5   4  15    0.41    1.29
   9  -5 -15    2.33    1.68
  -4   9 -15    0.13    0.51
   5   4  14    4.80    1.52
   9  -5 -14    6.18    2.07
  -4   9 -14    4.35    1.01
   5   4  13   17.06    2.83
   9  -5 -13   20.64    3.18
   5   4  12  153.02    5.64
   9  -5 -12  153.21    7.80
   5   4  11    4.95    2.09
   9  -5 -11   -0.35    1.43
   5   4  10   68.51    3.81
   9  -5 -10   70.54    4.06
   5   4   9  284.80    7.01
   9  -5  -9  297.27    7.86
  -4   9  -9  310.87    7.12
   5   4   8    3.05    1.30
   9  -5  -8    1.63    0.99
  -4   9  -8    1.29    0.71
   5   4   7   73.96    4.00
   9  -5  -7   74.51    3.73
  -4   9  -7   75.60    3.29
   5   4   6  474.84  311.27
   9  -5  -6  498.87    9.07
  -4   9  -6  500.30    6.49
   5   4   5  221.91    5.21
   9  -5  -5  228.33    6.94
   5   4   4  252.40    5.60
   9  -5  -4  264.41    5.85
   5   4   3  329.39    6.43
   9  -5  -3  331.14    5.80
   5   4   2  339.65    5.46
   9  -5  -2  345.05    5.63
   5   4   1  354.94    6.46
   9  -5  -1  359.98    5.78
   5   4   0  469.89    6.78
   9  -5   0  470.08    6.81
   9  -5   1  356.21    5.77
   5   4  -1  357.67    6.69
   9  -5   2  340.93    5.43
   5   4  -2  338.25    5.75
   9  -5   3  339.08    5.74
   4  -9  -3  340.49    5.31
   9  -5   4  260.77    6.94
   5   4  -4  254.19    5.19
   4  -9  -4  263.17    5.53
   9  -5   5  227.52    5.06
   5   4  -5  225.91    4.66
   9  -5   6  499.82    8.68
   5   4  -6  483.26  316.79
   9  -5   7   79.73    5.01
   5   4  -7   75.18    4.04
   9  -5   8    2.00    0.81
   5   4  -8    1.10    0.92
   9  -5   9  288.72    6.70
   5   4  -9  296.04    7.60
   9  -5  10   66.76    3.23
   5   4 -10   69.62    3.73
   9  -5  11    1.19    0.97
   5   4 -11    2.06    1.06
   9  -5  12  143.48    5.01
   5   4 -12  151.77    5.69
   9  -5  13   19.73    3.06
   5   4 -13   21.46    3.37
   9  -5  14    5.83    1.45
   5   4 -14    7.45    1.99
   9  -5  15    1.79    0.95
   5   4 -15   -0.73    0.84
   9  -5  16  166.90    9.84
   5   4 -16  175.03   12.04
   9  -5  17  156.91    8.42
   5   4 -17  139.26    8.22
   9  -5  18    9.62    2.89
   5   4 -18   12.42    1.64
   9  -5  19   87.63    4.48
   5   4 -19   87.39    5.58
   4  -9 -19   83.90    6.44
   5   4 -20  162.70   13.10
   4  -9 -20  151.68   10.91
   5   4 -21    1.42    1.95
   4  -9 -21    1.60    1.34
   5   4 -22   82.22    9.40
   4  -9 -22   88.58    5.92
   5   4 -23    4.54    2.75
   4  -9 -23   13.22    4.10
   5   4 -24   68.15    7.66
   4  -9 -24   64.56   10.52
   5   4 -25   47.64    6.25
   4  -9 -25   41.31    7.06
   5   4 -26   32.55    5.15
   4  -9 -26   36.34    4.38
   5   4 -27   17.14    4.25
   4  -9 -27   15.80    5.18
   5   4 -28   52.26    7.02
   4  -9 -28   43.49    6.78
   5   4 -29   11.48    4.22
   4  -9 -29    8.76    3.05
   5   4 -30    3.26    2.24
   4  -9 -30    1.74    2.04
   5   4 -31   10.50    4.69
   4  -9 -31    5.20    2.71
   5   4 -32    4.19    3.24
   4  -9 -32    0.96    1.59
   5   4 -33    8.09    3.06
   4  -9 -33    4.05    2.38
   5   4 -34    2.87    3.18
   4  -9 -34   -2.17    2.03
   5   4 -35    4.55    2.93
   4  -9 -35    3.56    2.47
   5   4 -36   14.26    4.98
   4  -9 -36   16.39    5.88
   5   4 -37    3.39    2.53
   4  -9 -37    4.55    2.46
   5   4 -38    1.26    1.88
   4  -9 -38    6.53    4.06
   9  -4 -38    5.96    3.53
  -5   9 -38    2.97    2.12
   9  -4 -37    3.59    2.38
  -5   9 -37    8.55    3.29
   9  -4 -36    2.67    2.46
  -5   9 -36    5.59    2.26
   9  -4 -35    0.87    1.98
  -5   9 -35    1.25    2.96
   9  -4 -34   -1.79    2.44
  -5   9 -34   -2.57    1.77
   9  -4 -33   -0.14    2.22
  -5   9 -33   -0.96    1.87
   9  -4 -32    9.74    2.13
  -5   9 -32    4.97    3.20
   9  -4 -31    1.21    1.61
  -5   9 -31    4.08    2.40
   9  -4 -30    8.07    2.95
  -5   9 -30    4.11    2.36
   9  -4 -29   -1.62    1.99
  -5   9 -29   -0.33    1.56
   9  -4 -28    3.82    2.67
  -5   9 -28    0.86    1.53
   9  -4 -27   -3.25    2.10
  -5   9 -27   -2.31    1.68
   9  -4 -26   86.00   10.60
  -5   9 -26   66.09    9.90
   9  -4 -25    4.70    1.89
  -5   9 -25    4.98    2.07
   9  -4 -24   71.26   67.29
  -5   9 -24   72.06   11.18
   9  -4 -23    0.14    1.15
  -5   9 -23   -0.29    1.80
   9  -4 -22   43.44    6.08
   9  -4 -21    1.56    1.50
   9  -4 -20  151.94   10.52
   9  -4 -19    9.90    3.07
   4   5  18    3.33    1.62
   9  -4 -18    3.34    1.39
   4   5  17    1.22    0.94
   9  -4 -17   -1.64    1.68
   4   5  16   48.77    5.36
   9  -4 -16   44.42    5.24
   4   5  15   57.59    5.80
   9  -4 -15   67.28    8.17
   4   5  14   27.80    3.76
   9  -4 -14   35.18    4.20
   4   5  13  100.25    5.61
   9  -4 -13  103.36    6.35
   4   5  12   52.69    4.44
   9  -4 -12   47.06    5.59
   4   5  11  387.11    8.99
   9  -4 -11  377.80    8.89
   4   5  10   61.22    3.85
   9  -4 -10   65.96    6.90
   4   5   9  555.60    8.37
   9  -4  -9  566.79    8.80
   4   5   8   50.35    3.52
   9  -4  -8   52.01    3.60
   4   5   7    5.84    1.08
   9  -4  -7    4.13    1.69
   4   5   6  232.10    5.61
   9  -4  -6  231.94    5.63
   4   5   5  175.92    5.05
   9  -4  -5  183.06    4.17
   4   5   4 1554.56   15.20
   9  -4  -4 1563.39   15.36
   4   5   3  457.11    6.15
   9  -4  -3  479.07    6.94
   4   5   2  346.26    6.59
   9  -4  -2  339.83    5.82
   4   5   1  400.59    6.64
   4   5   0  300.98    6.05
   9  -4   0  296.01    4.94
   9  -4   1  411.72    7.81
   4   5  -1  408.58    6.66
   9  -4   2  328.20    5.38
   4   5  -2  343.47    6.04
   9  -4   3  473.25    7.25
   4   5  -3  468.94    7.52
   5  -9  -3  486.87    6.41
   9  -4   4 1540.22   15.16
   4   5  -4 1580.86   14.91
   5  -9  -4 1565.01   14.21
   9  -4   5  186.10    4.18
   4   5  -5  190.14    4.48
   5  -9  -5  177.73    5.40
   9  -4   6  232.21    7.17
   4   5  -6  238.35    6.06
   5  -9  -6  239.05    5.45
   9  -4   7    5.58    1.57
   4   5  -7    4.67    3.19
   5  -9  -7    6.71    1.04
   9  -4   8   57.04   37.58
   4   5  -8   49.81    3.22
   5  -9  -8   52.73    3.10
   9  -4   9  534.03    9.01
   4   5  -9  543.02    9.66
   5  -9  -9  549.44    7.94
   9  -4  10   64.61    3.60
   4   5 -10   57.23    5.15
   5  -9 -10   62.46    4.12
   9  -4  11  386.55    9.21
   4   5 -11  373.05    9.21
   5  -9 -11  383.10    9.36
   9  -4  12   49.26    3.94
   4   5 -12   53.35    4.41
   5  -9 -12   52.21    6.41
   9  -4  13  100.30    7.11
   4   5 -13  111.05    7.67
   5  -9 -13  111.53    6.17
   9  -4  14   32.54    4.27
   4   5 -14   32.26    3.72
   5  -9 -14   32.00    3.96
   9  -4  15   62.23    8.40
   4   5 -15   57.91    6.14
   5  -9 -15   61.27    6.10
   9  -4  16   39.56    4.79
   5  -9 -16   39.87    5.97
   9  -4  17    2.41    1.09
   4   5 -17    0.73    1.09
   5  -9 -17    2.48    1.55
   9  -4  18    3.79    1.45
   4   5 -18   -0.32    1.42
   5  -9 -18    2.16    1.37
   9  -4  19   11.76   10.41
   4   5 -19   13.76    2.99
   5  -9 -19    5.16    1.97
   9  -4  20  140.75   11.15
   4   5 -20  136.86   11.20
   5  -9 -20  130.43   10.07
   4   5 -21   -1.87    1.94
   5  -9 -21    1.99    1.81
   4   5 -22   37.68    5.98
   5  -9 -22   38.65    4.98
   4   5 -23   -1.95    2.22
   5  -9 -23   -1.81    2.11
   4   5 -24   64.90    9.90
   5  -9 -24   65.22    9.65
   4   5 -25    4.71    2.06
   5  -9 -25    2.67    2.70
   4   5 -26   74.58   10.35
   5  -9 -26   65.33    9.67
   4   5 -27   -1.65    2.54
   5  -9 -27   -1.61    1.89
   4   5 -28    7.66    4.17
   5  -9 -28    9.22    3.64
   4   5 -29    2.36    1.81
   5  -9 -29    3.35    2.21
   4   5 -30    5.30    3.16
   5  -9 -30    7.12    2.60
   4   5 -31    2.91    3.34
   5  -9 -31   -4.02    1.87
   4   5 -32    4.25    2.54
   5  -9 -32    3.52    2.38
   4   5 -33   -4.85    2.21
   5  -9 -33    1.31    1.70
   4   5 -34   -2.86    2.28
   5  -9 -34    4.96    2.61
   4   5 -35    2.49    2.26
   5  -9 -35    1.26    1.76
   4   5 -36    8.94    3.67
   5  -9 -36    4.78    2.48
   4   5 -37    1.44    1.98
   5  -9 -37    2.03    1.76
   4   5 -38    2.39    2.42
   5  -9 -38    1.57    1.90
   9  -3 -38    2.25    1.90
  -6   9 -38   -0.11    1.72
   9  -3 -37    9.35    3.41
  -6   9 -37    4.33    3.25
   9  -3 -36    4.05    2.40
  -6   9 -36   -1.94    1.96
   9  -3 -35    5.00    2.53
  -6   9 -35    2.19    1.92
   9  -3 -34   -3.37    2.12
  -6   9 -34   -0.86    1.69
   9  -3 -33    3.38    2.29
  -6   9 -33   11.59    3.05
   9  -3 -32   10.40    3.01
  -6   9 -32    4.67    3.11
   9  -3 -31    1.34    1.76
  -6   9 -31   -0.33    1.99
   9  -3 -30    6.48    2.42
  -6   9 -30    2.64    1.72
   9  -3 -29    3.70    2.20
  -6   9 -29    3.48    2.37
   9  -3 -28    4.59    2.29
  -6   9 -28    2.08    2.05
   9  -3 -26    4.65    2.02
   9  -3 -25    3.76    2.16
   9  -3 -24    4.86    2.21
   9  -3 -23    3.08    3.58
   9  -3 -22  102.52    9.33
   9  -3 -21    9.63    3.73
   9  -3 -20    9.62    3.86
   9  -3 -19   32.76   29.27
   9  -3 -18    4.27    2.00
   9  -3 -17    2.74    1.47
   3   6  16  109.85    7.93
   9  -3 -16  118.52   10.08
   3   6  15   28.02    6.31
   9  -3 -15   25.02    5.54
   3   6  14   10.96    2.50
   9  -3 -14   10.09    2.15
   3   6  13  254.80    8.79
   9  -3 -13  252.00    9.86
   3   6  12  444.01    7.67
   9  -3 -12  471.28    7.77
   3   6  11  618.34   10.83
   9  -3 -11  638.20   11.59
   3   6  10  104.51    6.25
   9  -3 -10  105.67    4.92
   3   6   9  198.08    6.01
   9  -3  -9  193.35    5.92
   3   6   8    1.49    0.84
   9  -3  -8    0.60    0.85
   3   6   7   37.69    5.00
   9  -3  -7   36.70    4.34
   6  -9   6   56.53    3.21
   3   6   6   55.81    3.20
   9  -3  -6   54.88    3.25
   6  -9   5  144.08    3.86
   3   6   5  143.40    4.26
   9  -3  -5  139.99    5.48
   6  -9   4   67.82    3.33
   3   6   4   63.78    3.33
   9  -3  -4   64.06    3.42
   3   6   3    6.58    1.56
   9  -3  -3    6.62    1.89
   3   6   2  802.81    7.66
   9  -3  -2  770.58    8.83
   3   6   1   32.75    3.14
   9  -3  -1   31.70    5.12
   3   6   0  672.23    9.13
   9  -3   0  651.63    8.72
   9  -3   1   35.00    3.60
   3   6  -1   33.86    3.24
   9  -3   2  773.78    8.73
   3   6  -2  781.18    7.84
   6  -9  -2  792.90    7.22
   9  -3   3    7.18    1.78
   3   6  -3    7.95    1.83
   6  -9  -3    2.90    0.91
   9  -3   4   67.87    3.79
   3   6  -4   61.87    3.37
   6  -9  -4   72.99    4.12
   9  -3   5  140.00    4.02
   3   6  -5  135.37    4.21
   6  -9  -5  145.49    4.30
   9  -3   6   51.35    3.11
   3   6  -6   52.34    4.03
   6  -9  -6   59.05    2.91
   9  -3   7   37.27    4.45
   3   6  -7   36.57    4.10
   6  -9  -7   31.24    2.98
   9  -3   8    2.56    1.67
   3   6  -8    0.43    1.04
   6  -9  -8    1.21    0.58
   9  -3   9  192.53    5.80
   3   6  -9  185.80    5.89
   6  -9  -9  200.89    6.27
   9  -3  10  103.71    5.48
   3   6 -10  111.40    4.82
   6  -9 -10  106.00    5.61
   9  -3  11  652.94   10.55
   3   6 -11  630.97    9.36
   6  -9 -11  634.23    9.82
   9  -3  12  467.93   10.18
   3   6 -12  460.78    9.38
   6  -9 -12  452.92    7.93
   9  -3  13  245.15    8.52
   3   6 -13  226.12    7.97
   6  -9 -13  244.92    9.50
   3   6 -14    5.42    2.02
   6  -9 -14    3.65    1.57
   9  -3  15   25.69    5.80
   3   6 -15   21.62    4.89
   6  -9 -15   25.15    6.00
   9  -3  16  100.48    7.75
   3   6 -16  120.12   12.00
   6  -9 -16  104.26    7.30
   3   6 -17    1.88    1.56
   6  -9 -17    0.60    0.66
   9  -3  18    3.65    1.64
   3   6 -18    3.11    1.28
   6  -9 -18    1.88    1.27
   9  -3  19   38.07    3.96
   3   6 -19   31.95    3.39
   6  -9 -19   34.35    4.63
   9  -3  20   12.34    3.27
   3   6 -20    5.48    5.70
   6  -9 -20   11.65    3.15
   9  -3  21    7.04    3.23
   3   6 -21    9.55    3.49
   6  -9 -21    8.31    3.66
   3   6 -22   95.15    9.89
   6  -9 -22   94.83    6.71
   3   6 -23    3.08    3.76
   6  -9 -23    5.34    2.03
   3   6 -24    2.08    1.79
   6  -9 -24    3.33    2.39
   3   6 -25    2.65    2.37
   6  -9 -25    5.14    2.59
   3   6 -26    2.32    1.92
   6  -9 -26    2.52    2.06
   3   6 -27   16.42    5.33
   6  -9 -27   15.03    5.38
   3   6 -28   11.48    4.24
   6  -9 -28    4.94    2.57
   3   6 -29    1.05    1.55
   6  -9 -29   -0.21    1.49
   3   6 -30   -1.03    1.91
   6  -9 -30    6.92    2.49
   3   6 -31    4.52    2.73
   6  -9 -31   -0.76    1.94
   3   6 -32    2.18    2.56
   6  -9 -32    7.69    2.87
   3   6 -33    7.32    2.97
   6  -9 -33    9.84    3.37
   3   6 -34    1.43    1.66
   6  -9 -34    1.62    2.13
   3   6 -35    2.72    2.38
   6  -9 -35    5.04    2.93
   3   6 -36    1.32    1.76
   6  -9 -36    3.67    3.55
   3   6 -37    4.37    3.23
   6  -9 -37    0.47    1.16
   3   6 -38   -1.53    2.02
   6  -9 -38    0.84    1.54
   9  -2 -38    4.27    2.74
  -7   9 -38    7.06    2.97
  -2  -7 -38   -2.27    1.95
   9  -2 -37    7.86    3.52
  -7   9 -37    4.13    2.91
  -2  -7 -37    4.13    2.88
   9  -2 -36    6.34    2.99
  -7   9 -36    6.84    2.73
   9  -2 -35    1.18    1.70
  -7   9 -35    2.19    2.22
   9  -2 -34    2.84    2.71
  -7   9 -34    4.08    1.71
   9  -2 -33    7.88    2.79
  -7   9 -33   -0.43    1.92
   9  -2 -32    1.74    2.31
  -7   9 -32    2.44    2.32
   9  -2 -31    2.99    2.26
  -7   9 -31    0.69    1.69
   9  -2 -30    2.33    2.12
   9  -2 -29    5.65    2.66
   9  -2 -28   20.82    5.03
   9  -2 -27    2.44    2.17
   9  -2 -26    7.75    2.68
   9  -2 -25    3.94    1.92
   9  -2 -24   67.34    8.28
   9  -2 -23    4.10    1.96
   9  -2 -22  124.76   14.23
   9  -2 -21   11.26    3.93
   9  -2 -20   81.18    4.33
   9  -2 -19    1.57    1.09
   9  -2 -18    6.77    2.35
   9  -2 -17   54.43    7.23
   9  -2 -16   44.78    6.24
   9  -2 -15   16.61    3.72
   2   7  14   -2.68    1.19
   9  -2 -14   -1.92    1.41
   2   7  13   32.28    4.83
   9  -2 -13   35.18    4.83
   2   7  12  164.12    5.83
   9  -2 -12  154.65    5.71
   9  -2 -11    3.45    1.83
   2   7  10    2.91    1.21
   9  -2 -10    4.60    1.79
   7  -9   9    2.92    1.00
   2   7   9    3.97    1.57
   9  -2  -9    3.86    1.54
   7  -9   8   14.81    2.18
   2   7   8   17.74    2.84
   9  -2  -8   23.28    3.12
   7  -9   7   27.84    2.88
   2   7   7   28.31    4.38
   9  -2  -7   31.11    4.42
   7  -9   6  443.19    8.82
   2   7   6  450.23    9.02
   9  -2  -6  430.29    8.76
   7  -9   5  112.89    4.27
   2   7   5  113.94    4.34
   9  -2  -5  123.09    5.39
   7  -9   4  482.06    6.54
   2   7   4  471.82    6.57
   9  -2  -4  479.99    7.94
   2   7   3  133.40    4.14
   7  -9   3  127.49    3.77
   9  -2  -3  129.04    5.74
   2   7   2  175.79    5.41
   7  -9   2  166.66    4.80
   9  -2  -2  166.84    5.97
   2   7   1   31.92    2.60
   7  -9   1   31.81    2.58
   9  -2  -1   39.64   12.42
   2   7   0  102.59    3.42
   9  -2   0  108.41    3.48
   7  -9   0  102.85    3.08
   2   7  -1   30.72    2.74
   9  -2   1   36.86    3.51
   7  -9  -1   31.10    2.51
   9  -2   2  162.72    5.58
   2   7  -2  163.59    5.00
   7  -9  -2  169.53    4.61
   9  -2   3  129.56    4.31
   2   7  -3  121.67    4.34
   7  -9  -3  124.79    4.12
   9  -2   4  472.12    6.83
   2   7  -4  456.63    6.24
   7  -9  -4  477.38    6.57
   9  -2   5  112.66    4.39
   2   7  -5  106.94    4.83
   7  -9  -5  117.79    4.59
   9  -2   6  446.65    9.10
   2   7  -6  439.00    8.93
   7  -9  -6  439.10    8.97
   9  -2   7   18.21   11.97
   2   7  -7   29.99    4.49
   7  -9  -7   27.95    3.78
   9  -2   8   15.17    2.70
   2   7  -8   19.80    2.86
   7  -9  -8   15.90    3.03
   9  -2   9    3.92    1.48
   2   7  -9    2.10    1.23
   7  -9  -9    4.44    3.00
   9  -2  10    2.83    1.22
   2   7 -10    2.66    1.38
   7  -9 -10    4.21    1.89
   9  -2  11    7.75    3.20
   2   7 -11   12.97    2.22
   7  -9 -11    8.15    1.71
   9  -2  12  158.61    5.82
   2   7 -12  158.86    7.89
   7  -9 -12  164.25    6.37
   9  -2  13   31.19    2.85
   2   7 -13   29.67    3.37
   7  -9 -13   32.65    2.94
   9  -2  14    0.26    0.74
   2   7 -14   -0.50    1.45
   7  -9 -14    1.29    0.65
   9  -2  15   20.49    4.55
   2   7 -15    9.52    3.45
   7  -9 -15   17.25    3.98
   9  -2  16   45.29    3.91
   2   7 -16   48.01    6.94
   7  -9 -16   54.02    6.27
   9  -2  17   64.19    4.66
   2   7 -17   60.18    4.72
   7  -9 -17   56.21    4.06
   9  -2  18    7.88    2.58
   7  -9 -18    3.68    1.73
   9  -2  19    3.20    1.66
   2   7 -19    1.61    1.29
   7  -9 -19    2.28    1.37
   9  -2  20   78.72    3.80
   2   7 -20   69.31    8.13
   7  -9 -20   74.24    4.61
   9  -2  21   19.54    3.44
   2   7 -21   10.98    4.13
   7  -9 -21   11.71    3.53
   9  -2  22  140.25    9.85
   2   7 -22  124.02    9.74
   7  -9 -22  134.69   10.17
   2   7 -23    5.76    2.17
   7  -9 -23    1.56    1.54
   2   7 -24   68.46    8.80
   7  -9 -24   75.32    5.99
   2   7 -25   -0.37    2.22
   7  -9 -25    2.21    2.37
   2   7 -26    5.77    2.76
   7  -9 -26    6.62    6.65
   2   7 -27   -0.40    2.08
   7  -9 -27    3.47    2.01
   2   7 -28   20.71    4.71
   7  -9 -28   16.85   17.57
   2   7 -29    4.31    2.53
   7  -9 -29    6.60    2.57
   7  -9 -30    1.77    1.87
   2   7 -31    0.25    1.26
   7  -9 -31   -0.89    1.99
   2   7 -32    2.89    2.30
   7  -9 -32    4.99    3.20
   2   7 -33    2.30    2.79
   7  -9 -33    3.71    1.98
   2   7 -34    3.81    1.65
   7  -9 -34   -2.49    2.08
   2   7 -35    0.29    1.63
   7  -9 -35    2.16    2.81
   2   7 -36    5.89    2.65
   7  -9 -36    3.46    3.01
   2   7 -37    2.46    2.58
   7  -9 -37    3.13    2.22
   2   7 -38    2.18    1.89
   7  -9 -38   -0.36    2.45
   9  -1 -38    5.46    3.34
  -8   9 -38    5.52    2.91
  -1  -8 -38   -1.07    2.28
   9  -1 -37    3.01    2.31
  -8   9 -37    3.93    2.57
  -1  -8 -37   -1.15    1.53
   9  -1 -36    5.03    3.44
  -8   9 -36   -0.75    2.03
  -1  -8 -36    2.56    2.22
   9  -1 -35   -0.13    1.10
  -8   9 -35    3.05    2.53
   9  -1 -34    4.77    5.79
  -8   9 -34   -0.68    1.66
   9  -1 -33   -2.60    2.48
   9  -1 -32    6.58    2.23
   9  -1 -31    5.90    3.80
   9  -1 -30    3.20    2.40
   9  -1 -29    2.64    1.60
   9  -1 -28   -2.21    2.18
   9  -1 -27   -0.47    1.66
   9  -1 -26    8.58    3.16
   9  -1 -25    6.49    3.05
   9  -1 -24   81.61   10.89
   9  -1 -23   -0.53    1.22
   9  -1 -22   23.32    4.03
   9  -1 -21    2.65    2.40
   9  -1 -20    3.32    1.79
   9  -1 -19   24.78    4.50
   9  -1 -18    5.87    2.25
   9  -1 -17    4.28    1.84
   9  -1 -16    2.66    1.27
   9  -1 -15    9.17    3.12
   9  -1 -14    1.90    1.76
   1   8  13   40.71    5.85
   9  -1 -13   42.15    4.74
   8  -9  12   97.32    6.13
   1   8  12   92.97    6.35
   9  -1 -12   98.05    5.13
   1   8  11   34.80    4.45
   8  -9  11   26.81    2.66
   9  -1 -11   34.50    4.98
   8  -9  10    6.12    2.17
   1   8  10    4.50    1.76
   9  -1 -10    5.06    2.33
   1   8   9   31.89    4.41
   8  -9   9   27.42    2.75
   9  -1  -9   32.67    4.47
   1   8   8   69.66    3.38
   8  -9   8   82.59   54.25
   9  -1  -8   64.46    4.38
   1   8   7   17.78   11.79
   9  -1  -7   17.13    2.68
   1   8   6   13.36    2.37
   9  -1  -6   13.66    2.31
   8  -9   5    1.50    0.63
   9  -1  -5    4.03    1.45
   1   8   4    1.30    0.62
   8  -9   4    0.43    0.33
   9  -1  -4    1.54    0.88
   1   8   3    1.25    0.77
   8  -9   3    1.10    0.48
   9  -1  -3   -0.02    1.07
   1   8   2   -0.31    0.57
   8  -9   2    0.23    0.28
   9  -1  -2   -0.63    1.08
   1   8   1  176.00    5.05
   8  -9   1  171.44    4.73
   9  -1  -1  183.83    5.71
   8  -9   0   11.93    1.35
   1   8  -1  169.34    4.96
   9  -1   1  183.74    4.05
   8  -9  -1  172.93    5.09
   1   8  -2   -1.42    0.70
   8  -9  -2    0.66    0.38
   9  -1   3    2.56    1.05
   1   8  -3    1.99    0.97
   8  -9  -3    3.43    1.22
   9  -1   4    1.16    0.67
   1   8  -4    1.01    0.57
   8  -9  -4    1.01    0.51
   9  -1   5    2.19    0.87
   1   8  -5    0.68    0.90
   8  -9  -5    4.28    1.44
   9  -1   6   11.13    1.89
   1   8  -6    9.98    1.67
   8  -9  -6   11.05    1.69
   1   8  -7    9.69    2.44
   8  -9  -7   13.72    2.26
   9  -1   8   72.56    3.51
   1   8  -8   69.17    4.37
   8  -9  -8   74.25    3.69
   9  -1   9   35.79    5.34
   1   8  -9   30.80    4.50
   8  -9  -9   33.45    3.91
   9  -1  10    9.16    1.67
   1   8 -10    5.23    2.14
   8  -9 -10    6.04    2.48
   9  -1  11   30.95    4.77
   1   8 -11   25.14    3.44
   8  -9 -11   30.47    4.02
   9  -1  12  100.42    5.89
   1   8 -12   93.40    6.54
   8  -9 -12   97.22    6.95
   9  -1  13   44.63    5.25
   1   8 -13   42.45    3.87
   8  -9 -13   41.14    3.55
   9  -1  14   -1.73    1.10
   1   8 -14    0.93    1.00
   8  -9 -14   -0.90    1.33
   9  -1  15    4.74    2.59
   1   8 -15   15.58   11.59
   8  -9 -15    5.03    2.63
   9  -1  16    2.89    1.24
   1   8 -16   -1.03    1.70
   8  -9 -16   -1.05    1.36
   9  -1  17    3.15    1.49
   1   8 -17    5.26    2.07
   8  -9 -17    3.06    1.52
   9  -1  18    5.32    1.77
   1   8 -18    7.27    2.67
   8  -9 -18    6.47    2.14
   9  -1  19   27.19    3.99
   1   8 -19   18.42   18.71
   8  -9 -19   22.45    4.21
   9  -1  20    4.62    1.60
   1   8 -20    5.38    5.70
   8  -9 -20    1.86    1.28
   9  -1  21    7.71    2.68
   1   8 -21    3.19    1.83
   8  -9 -21    0.61    1.74
   9  -1  22   16.45    3.72
   1   8 -22   17.19   18.38
   8  -9 -22    8.62    4.14
   1   8 -23   -0.57    1.99
   8  -9 -23   -1.17    2.38
   1   8 -24   74.51    9.31
   8  -9 -24   63.50    9.35
   1   8 -25    9.74    2.64
   8  -9 -25    7.70    3.58
   1   8 -26    7.17    2.43
   8  -9 -26    9.49    3.17
   1   8 -27    0.86    1.44
   8  -9 -27   -0.08    1.82
   1   8 -28    0.50    0.93
   8  -9 -28    6.36    3.05
   1   8 -29    2.92    1.73
   8  -9 -29    2.69    1.87
   1   8 -30    3.30    1.93
   8  -9 -30    0.41    1.70
   1   8 -31   -0.52    2.06
   8  -9 -31    5.41    2.72
   1   8 -32   -0.76    2.33
   8  -9 -32    6.84    2.39
   1   8 -33    4.83    3.08
   8  -9 -33    3.36    2.56
   1   8 -34   -0.37    1.97
   8  -9 -34   -2.54    1.96
   1   8 -35    3.12    2.16
   8  -9 -35    5.29    2.36
   1   8 -36    6.23    3.31
   8  -9 -36    4.09    2.63
   8  -9 -37    1.95    1.99
   1   8 -37   -0.12    1.12
   1   8 -38   -2.05    2.04
   8  -9 -38    2.49    3.09
  -9   9 -38    1.50    1.74
   0  -9 -38    2.21    3.01
   9   0 -37    4.59    2.25
  -9   9 -37    1.47    1.68
   0  -9 -37   -0.83    2.24
   9   0 -36    6.82    4.05
   0  -9 -36    1.25    1.46
  -9   9 -36    6.26    2.66
   9   0 -35    2.22    2.27
   0  -9 -35    2.24    1.92
   9   0 -34   -2.57    2.22
   0  -9 -34    5.45    3.10
   9   0 -33   18.19    4.65
   9   0 -32    5.03    2.83
   9   0 -31   -2.53    2.71
   9   0 -30    6.49    3.39
   9   0 -29   25.25    5.02
   9   0 -28    1.07    2.11
   9   0 -27    5.84    3.60
   9   0 -26    0.18    1.79
   9   0 -25   -1.33    1.98
   9   0 -24    6.81    3.66
   9   0 -23   -2.91    2.14
   9   0 -22   23.21    4.41
   9   0 -21   47.70    6.62
   9   0 -20  122.17    7.42
   9   0 -19   43.07    5.25
   9   0 -18   28.08    2.82
   9   0 -17   14.78    1.84
   9   0 -16    4.63    3.43
   9  -9  15  139.04    8.11
   9   0 -15  150.96    9.35
   9  -9  14  285.67    6.30
   9   0 -14  272.57    7.13
   9  -9  13    0.21    0.42
   9   0 -13    0.35    0.69
   9  -9  12    1.01    1.26
   9   0 -12    1.00    1.05
   9  -9  11   69.62    4.67
   9   0 -11   66.50    4.24
   0   9  10    3.41    1.61
   9  -9  10    3.92    1.66
   9   0 -10    8.88    1.85
   0   9   9    0.62    0.71
   9  -9   9   -1.39    0.82
   9   0  -9    1.87    1.52
   0   9   8   18.50    2.48
   9  -9   8   21.29    3.12
   9   0  -8   18.75    2.66
   0   9   7   25.11    2.94
   9  -9   7   29.07    3.23
   9   0  -7   35.53    5.56
   0   9   6    4.19    1.67
   9   0  -6    5.30    1.19
   0   9   5  266.51    6.37
   9  -9   5  270.96    6.48
   9   0  -5  255.98    8.86
   0   9   4  195.08    5.72
   9  -9   4  197.74    5.82
   9   0  -4  190.92    5.73
   0   9   3   37.31    2.40
   9  -9   3   35.15    3.75
   9   0  -3   36.13   23.99
   0   9   2   63.40    2.84
   9  -9   2   65.95    3.02
   9   0  -2   70.73    3.73
   0   9   1  121.24    4.58
   9  -9   1  125.93    4.68
   9   0  -1  123.13    5.05
   0   9   0  509.07    6.94
   9  -9   0  495.72    6.53
   0   9  -1  126.99    5.04
   9   0   1  125.69    5.60
   9  -9  -1  121.51    4.80
   9   0   2   64.01    3.34
   0   9  -2   59.57    2.76
   9  -9  -2   66.50    3.02
   9   0   3   29.92    3.17
   0   9  -3   31.21    3.43
   9  -9  -3   30.46    3.09
   9   0   4  198.11    5.76
   0   9  -4  188.84    5.56
   9  -9  -4  194.68    6.34
   9   0   5  258.63    6.75
   0   9  -5  254.94    5.77
   9  -9  -5  252.77    5.89
   9   0   6    6.00    1.09
   0   9  -6    4.05    1.36
   9  -9  -6    4.07    1.85
   9   0   7   31.28    4.52
   0   9  -7   29.04    3.49
   9  -9  -7   25.05    4.03
   9   0   8   16.13    3.17
   0   9  -8   17.18    2.42
   9  -9  -8   18.30   12.22
   9   0   9    1.68    1.30
   0   9  -9   -0.33    0.70
   9  -9  -9    0.59    0.88
   9   0  10    7.48    2.75
   9  -9 -10    4.07    1.76
   0   9 -10   11.86    1.78
   9   0  11   76.52    4.48
   0   9 -11   71.14    4.33
   9  -9 -11   76.37    4.99
   0   9 -12    2.29    0.63
   9   0  13    3.75    1.25
   9  -9 -13    1.07    1.03
   0   9 -13   -1.73    1.23
   9   0  14  313.95    9.86
   0   9 -14  293.31   11.18
   9  -9 -14  300.46    7.12
   9   0  15  144.93    8.80
   0   9 -15  140.70   10.10
   9  -9 -15  130.39    9.77
   9   0  16    3.51    1.37
   0   9 -16    2.80    1.46
   9  -9 -16    3.87    1.60
   9   0  17   14.50    1.84
   9  -9 -17   14.98    2.07
   0   9 -17   10.73    3.01
   9   0  18   24.69    3.51
   9  -9 -18   27.54    3.31
   0   9 -18   20.28    4.24
   9   0  19   60.37    6.99
   0   9 -19   50.65    6.27
   9  -9 -19   48.49    6.00
   9   0  20  131.78    7.06
   9  -9 -20  121.56    7.45
   0   9 -20  120.92    8.26
   9   0  21   60.78    5.21
   0   9 -21   41.51    4.87
   9  -9 -21   48.86    6.37
   9   0  22   28.21    4.31
   0   9 -22   19.42    3.03
   9  -9 -22   21.82    4.59
   9   0  23    1.06    1.22
   0   9 -23    1.76    1.72
   9  -9 -23   -2.32    2.22
   0   9 -24    3.90    2.48
   9  -9 -24    6.52    3.81
   0   9 -25    1.56    1.73
   9  -9 -25    2.01    2.54
   9  -9 -26    3.77    2.44
   0   9 -26    5.50    2.71
   9  -9 -27    9.53    3.85
   0   9 -27    5.90    2.57
   0   9 -28    2.06    1.93
   9  -9 -28    5.19    2.22
   0   9 -29   14.58    5.68
   0   9 -30   10.29    5.12
   9  -9 -30    8.22    4.36
   9  -9 -31    3.10    2.01
   0   9 -31    2.20    2.14
   9  -9 -32    6.88    2.47
   0   9 -32    5.06    3.23
   9  -9 -33   11.25    2.70
   0   9 -33   19.47    3.47
   9  -9 -34   -0.79    1.91
   0   9 -34    3.12    1.79
   0   9 -35   -3.36    2.06
   9  -9 -35    0.60    0.95
   0   9 -36    2.68    2.36
   9  -9 -36    9.22    3.64
   9  -9 -37    3.10    2.32
   0   9 -37   -1.23    2.04
   9  -9 -38    3.75    3.38
   0   9 -38    8.98    3.92
  -1  10 -38    4.12    3.04
  10  -9 -38    5.05    3.15
  10  -9 -37    0.23    1.42
  -1  10 -37    5.22    2.19
  -1  10 -36    0.42    1.77
  10  -9 -36    4.41    3.36
  10  -9 -35   20.59    6.85
  -1  10 -35    9.01    3.23
  10  -9 -34    5.14    2.93
  -1  10 -34   -0.51    1.98
  -1  10 -33    2.46    2.50
  10  -9 -33    2.78    2.76
  -1  10 -32    4.52    2.41
  10  -9 -32    1.92    2.79
  10  -9 -31    1.94    2.86
  -1  10 -31    3.90    1.89
  10  -9 -30    3.40    2.31
  -1  10 -30    1.72    2.15
  10  -9 -29    3.90    2.11
  -1  10 -29    3.97    2.30
  10  -9 -28    2.14    2.06
  -1  10 -28    3.49    2.15
  10  -9 -27    2.96    1.92
  -1  10 -27    2.28    1.54
  10  -9 -26   52.84    7.15
  -1  10 -26   43.48    5.51
  10  -9 -25    2.48    2.17
  -1  10 -25    4.58    2.08
  10  -9 -24    2.23    2.41
  -1  10 -24    1.80    2.27
   9   1  23   23.47    3.55
  10  -9 -23   21.03   19.99
  -1  10 -23   28.29    4.79
   9   1  22   48.13    5.25
  10  -9 -22   46.09    6.68
  -1  10 -22   43.01    5.02
   9   1  21   -0.41    1.51
  10  -9 -21    2.92    2.13
  -1  10 -21    1.47    1.34
   9   1  20    2.05    1.73
  10  -9 -20    0.98    1.59
  -1  10 -20    1.79    1.45
   9   1  19   34.69    4.55
  10  -9 -19   28.36    4.55
  -1  10 -19   25.47    4.47
   9   1  18   13.15    2.30
  -1  10 -18    9.82    3.21
  10  -9 -18   10.83    3.93
   9   1  17   33.11   29.19
  10  -9 -17   31.19    3.67
  -1  10 -17   29.43    3.66
   9   1  16  114.35    6.84
  10  -9 -16  131.58    7.79
  -1  10 -16  118.18    7.86
   9   1  15   10.79    3.27
  -1  10 -15    6.22    2.12
   9   1  14    1.81    1.10
  10  -9 -14    5.45    2.82
  -1  10 -14    9.79    3.18
   9   1  13    2.39    0.85
  10  -9 -13    3.32    1.18
  -1  10 -13    2.01    1.02
   9   1  12   49.34    4.14
  10  -9 -12   46.37    5.88
  -1  10 -12   41.43    4.29
  10  -9 -11    3.36    1.22
   9   1  10   13.08    2.22
  10  -9 -10   11.18    1.91
  -1  10 -10   10.27    1.47
   9   1   9   78.62    4.64
  10  -9  -9   81.05    5.33
  -1  10  -9   78.82    4.97
   9   1   8  860.38   13.60
  10  -9  -8  853.45   12.66
  -1  10  -8  880.02   12.48
   9   1   7  256.97    6.71
  -1  10  -7  262.98    6.11
  10  -9  -7  254.06    6.92
   9   1   6  213.58    6.12
  -1  10  -6  212.40  139.27
  10  -9  -6  225.56    6.28
   9   1   5   24.78    4.29
  -1  10  -5   21.94    2.32
  10  -9  -5   22.56    3.58
   9   1   4   22.57    4.08
  -1  10  -4   21.96    2.41
  10  -9  -4   22.46    2.32
   9   1   3   22.35    3.37
  -1  10  -3   16.24    2.16
  10  -9  -3   22.96    3.07
  -1  10  -2  635.26    8.04
   9   1   2  627.95    9.34
  10  -9  -2  630.66    8.77
  -1  10  -1  101.72    3.91
   9   1   1   98.19    4.12
  10  -9  -1  102.11    4.32
  -1  10   0  109.64    3.97
  10  -9   0  111.47    4.32
   9   1   0  110.08    5.08
  -1  10   1  100.42    3.85
  10  -9   1  100.85    3.92
   9   1  -1  102.97    4.18
  -1  10   2  644.94    8.32
  10  -9   2  649.74    9.03
   9   1  -2  633.54    9.99
  -1  10   3   17.31    2.48
  10  -9   3   16.13    2.54
   9   1  -3   22.72    2.89
  -1  10   4   24.89    2.66
  10  -9   4   25.88    2.72
   9   1  -4   29.77    4.10
  -1  10   5   19.84    2.49
  10  -9   5   25.85    2.75
   9   1  -5   26.67    4.20
  -1  10   6  229.23    5.18
  10  -9   6  215.23    5.32
   9   1  -6  231.85    7.64
  -1  10   7  258.57    6.06
  10  -9   7  262.09    6.91
   9   1  -7  267.54    6.61
  -1  10   8  886.25   12.52
  10  -9   8  905.45   12.56
   9   1  -8  862.32   13.28
  10  -9   9   85.36    4.60
   9   1  -9   78.08    4.55
  10  -9  10    6.62    2.73
   9   1 -10   15.39    2.54
  10  -9  11    4.32    1.26
   9   1 -11    7.97    1.95
  10  -9  12   44.54    3.66
   9   1 -12   46.95    3.88
  10  -9  13    1.64    1.28
   9   1 -13    3.02    1.05
  10  -9  14    1.82    0.83
   9   1 -14    5.37    3.05
  10  -9  15   11.77    1.46
   9   1 -15    8.02    2.46
  10  -9  16  126.62    9.02
   9   1 -16  127.20   10.55
  10  -9  17   30.27    2.42
   9   1 -17   34.85    3.54
   9   1 -18   14.43    2.89
   9   1 -19   30.85    4.05
   9   1 -20   -0.83    1.98
   9   1 -21    4.93    1.98
   9   1 -22   42.11    5.14
   9   1 -23   28.83    3.67
   9   1 -24    0.20    1.12
   9   1 -25    4.23    1.80
   9   1 -26   50.78    6.97
   9   1 -27    3.66    2.50
   9   1 -28   -0.10    2.42
   9   1 -29   -0.15    2.61
   9   1 -30    3.86    4.02
   9   1 -31    6.81    2.93
   9   1 -32    4.28    2.33
   1 -10 -32    2.39    2.15
   9   1 -33    1.87    2.18
   1 -10 -33    4.06    2.02
   9   1 -34   -2.20    2.46
   1 -10 -34   -2.07    1.96
   9   1 -35   16.14    6.66
   1 -10 -35    5.00    3.40
   9   1 -36    2.59    2.37
   1 -10 -36   -0.78    1.82
   9   1 -37   -0.19    2.03
   1 -10 -37   -0.91    2.12
   9   1 -38   -2.14    2.05
   1 -10 -38    3.65    3.08
 -10   9 -38    3.37    2.06
  10  -8 -38    2.74    2.27
  -2  10 -38    1.70    1.66
  10  -8 -37    0.37    1.47
  -2  10 -37    3.62    2.14
  10  -8 -36    4.55    2.99
  -2  10 -36    5.62    3.05
  10  -8 -35    3.65    2.62
  -2  10 -35    2.32    2.54
  10  -8 -34    2.84    2.17
  -2  10 -34   -2.58    1.98
  10  -8 -33   -3.19    2.24
  -2  10 -33   -0.92    1.94
  10  -8 -32   27.37    5.27
  -2  10 -32   14.53    3.37
  10  -8 -31   -2.91    2.20
  -2  10 -31    3.31    2.37
  10  -8 -30   14.77    5.54
  -2  10 -30   14.87    5.35
  10  -8 -29    2.58    2.88
  -2  10 -29    1.70    2.03
  10  -8 -28    2.73    1.95
  -2  10 -28    8.23    3.86
  10  -8 -27    6.13    3.03
  -2  10 -27    3.36    1.96
  10  -8 -26   -1.17    1.73
  -2  10 -26    4.95    2.42
  10  -8 -25    7.09    3.10
  -2  10 -25    4.25    2.64
  10  -8 -24   45.97   40.52
  -2  10 -24   43.26    6.84
   8   2  23   39.43    5.81
  10  -8 -23   43.71    5.51
  -2  10 -23   38.79    6.81
   8   2  22    3.60    1.35
  10  -8 -22    4.57    1.79
  -2  10 -22    1.09    1.39
   8   2  21    2.95    1.56
  10  -8 -21    2.92    2.07
  -2  10 -21    2.32    1.89
   8   2  20  161.20    8.95
  10  -8 -20  195.78   10.79
  -2  10 -20  172.18   11.60
   8   2  19   14.81    3.55
  10  -8 -19    6.54    2.67
  -2  10 -19    6.12    2.32
   8   2  18   -0.96    1.63
  10  -8 -18    4.53    1.86
  -2  10 -18    1.87    0.99
  10  -8 -17   24.82    4.06
  -2  10 -17   23.30    3.20
   8   2  16  374.77   13.27
  10  -8 -16  393.74   14.72
  -2  10 -16  380.77   14.62
   8   2  15   34.73    7.74
  10  -8 -15   33.87    8.19
  -2  10 -15   30.32    6.95
   8   2  14    1.51    1.10
  10  -8 -14    0.71    0.64
  -2  10 -14    7.68    3.55
   8   2  13   75.29    6.26
  10  -8 -13   64.81    5.02
  -2  10 -13   63.93    4.67
   8   2  12  849.90   17.06
  -2  10 -12  842.35   16.72
   8   2  11    1.46    1.50
  10  -8 -11    2.38    1.27
  -2  10 -11    1.93    0.97
   8   2  10  125.02    6.64
  10  -8 -10  120.06    5.72
  -2  10 -10  120.25    4.82
   8   2   9   76.65    4.21
  10  -8  -9   90.58    6.53
  -2  10  -9   77.58    4.46
   8   2   8  155.34    6.98
  10  -8  -8  160.37    7.67
   8   2   7 1175.09   15.36
  10  -8  -7 1156.48   15.29
  -2  10  -7 1183.60   15.26
   8   2   6   50.73    3.78
  10  -8  -6   48.95    3.01
  -2  10  -6   45.40    2.79
   8   2   5  487.96  319.88
  10  -8  -5  473.45  310.37
  -2  10  -5  512.73    6.93
   8   2   4  802.41   11.03
  10  -8  -4  777.31   10.59
   8   2   3  184.36    5.49
  10  -8  -3  188.48    5.66
   8   2   2   76.59    3.41
  10  -8  -2   79.62    3.61
   8   2   1   89.73    4.92
  10  -8  -1   85.78    3.80
   8   2   0  270.52    6.45
  10  -8   0  272.24    6.17
  -2  10   1   87.96    3.20
  10  -8   1   85.52    3.36
   8   2  -1   92.63    4.48
  -2  10   2   80.35    3.45
  10  -8   2   83.97   55.10
   8   2  -2   82.38   54.08
  -2  10   3  186.59    5.06
  10  -8   3  185.32    5.52
   8   2  -3  179.88    5.67
  -2  10   4  769.67    9.71
  10  -8   4  794.02   10.52
   8   2  -4  786.32   12.72
  10  -8   5  490.02  321.22
   8   2  -5  502.68    8.24
  10  -8   6   54.58    3.63
   8   2  -6   49.78    3.23
  10  -8   7 1185.36   15.52
   8   2  -7 1125.21   17.21
  10  -8   8  166.24    5.88
   8   2  -8  181.15    7.43
  10  -8   9   77.21    4.39
   8   2  -9   80.37    5.75
  10  -8  10  121.19    5.24
   8   2 -10  116.90    6.23
  10  -8  11    1.35    1.03
   8   2 -11   -1.21    1.29
  10  -8  12  817.67   17.65
   8   2 -12  787.73   17.30
  10  -8  13   71.75    5.04
   8   2 -13   74.10    8.25
  10  -8  14    1.43    0.95
   8   2 -14    2.24    1.33
  10  -8  15   47.03    6.54
   8   2 -15   33.03    7.34
  10  -8  16  393.43   13.73
   8   2 -16  380.81   14.24
  10  -8  17   27.40    2.88
   8   2 -17   31.40    4.98
  10  -8  18    0.13    1.19
   8   2 -18   -0.37    1.82
   8   2 -19    8.87    3.49
   8   2 -20  152.55   13.46
   8   2 -21    4.08    1.82
   8   2 -22    1.27    1.74
   8   2 -23   37.23    6.04
   8   2 -24   58.64    7.75
   8   2 -25    6.35    2.72
   8   2 -26    3.77    1.72
   8   2 -27    6.67    3.18
   8   2 -28    0.81    1.42
   8   2 -29    0.04    1.39
   2 -10 -29    0.97    1.45
   8   2 -30   15.44    3.87
   2 -10 -30   19.54    3.09
   8   2 -31    3.35    2.88
   2 -10 -31    1.89    1.91
   8   2 -32   19.07    5.02
   2 -10 -32   12.17    4.18
   8   2 -33   -0.71    1.24
   2 -10 -33    1.72    2.20
   8   2 -34    4.17    2.20
   2 -10 -34    0.66    1.15
   8   2 -35    2.33    2.47
   2 -10 -35    6.70    2.81
   8   2 -36    9.30    3.61
   2 -10 -36    6.36    3.02
   8   2 -37   -0.83    2.11
   8   2 -38    7.82    2.32
   2 -10 -38    4.40    3.14
  10  -7 -38   -0.14    1.05
  -3  10 -38   -0.51    1.76
  10  -7 -37    3.17    2.79
  -3  10 -37   -2.36    1.91
  10  -7 -36    7.99    3.93
  -3  10 -36   -0.10    1.83
  10  -7 -35    3.59    2.46
  -3  10 -35   -1.26    1.92
  10  -7 -34    4.27    2.48
  -3  10 -34    1.34    1.90
  -3  10 -33   -1.60    1.86
  10  -7 -32    4.09    2.39
  -3  10 -32    4.63    2.97
  10  -7 -31   -2.73    2.30
  -3  10 -31    0.81    2.28
  10  -7 -30    0.49    1.70
  -3  10 -30    1.19    1.97
  10  -7 -29    6.41    2.24
  -3  10 -29    2.20    2.08
  10  -7 -28   18.88    4.03
  -3  10 -28   20.28    4.51
  10  -7 -27    0.61    0.95
  -3  10 -27    4.59    2.15
  10  -7 -26    6.88    2.70
  -3  10 -26    3.76    1.45
  10  -7 -25    1.01    1.37
  -3  10 -25    3.05    2.26
  10  -7 -24   60.29    5.78
  -3  10 -24   65.44    8.59
  10  -7 -23   -0.10    2.11
  -3  10 -23    3.46    1.93
   7   3  22   38.98    5.40
  10  -7 -22   46.43    5.16
  -3  10 -22   40.90    4.19
   7   3  21   26.40    4.09
  10  -7 -21   28.28    4.10
  -3  10 -21   20.49    4.15
   7   3  20   90.83    3.84
  10  -7 -20   96.97   10.08
  -3  10 -20   86.31    4.62
   7   3  19  220.64   14.12
  10  -7 -19  204.15   13.66
  -3  10 -19  210.82   14.35
   7   3  18  135.19    6.64
  10  -7 -18  123.15    7.16
  -3  10 -18  126.94  111.04
   7   3  17   56.90    7.02
  10  -7 -17   63.58    7.78
  -3  10 -17   61.60    4.97
   7   3  16    2.61    1.57
  10  -7 -16    3.90    1.74
  -3  10 -16    3.71    1.41
   7   3  15  116.26   10.10
  10  -7 -15  122.77   10.82
  -3  10 -15  113.94    7.76
   7   3  14  110.73    6.83
  10  -7 -14  109.69    7.36
  -3  10 -14  116.42    7.36
   7   3  13   21.07    3.22
  10  -7 -13   25.36    3.84
  -3  10 -13   16.80    2.77
  10  -7 -12   -0.70    1.43
  -3  10 -12   -1.00    0.84
   7   3  11  269.53    6.87
  10  -7 -11  243.88    8.75
  -3  10 -11  265.86    6.56
   7   3  10  166.56    5.90
  10  -7 -10  183.19    8.22
  -3  10 -10  167.04    5.93
   7   3   9  435.75  293.31
  10  -7  -9  428.31  288.33
  -3  10  -9  462.06    6.56
   7   3   8   49.27    5.13
  10  -7  -8   53.99    5.30
  -3  10  -8   48.62    3.74
   7   3   7  359.48    7.50
  10  -7  -7  346.06    7.79
   7   3   6  898.08   13.08
  10  -7  -6  905.08   12.11
  -3  10  -6  919.49   11.68
   7   3   5    6.04    1.03
  -3  10  -5    6.36    0.86
   7   3   4    3.91    1.47
  10  -7  -4    1.41    0.63
   7   3   3  245.27    5.67
  10  -7  -3  258.57    5.96
   7   3   2   37.51    4.20
  10  -7  -2   29.11    2.79
   7   3   1   14.79    2.58
  10  -7  -1   15.02    2.50
   7   3   0  146.92    4.61
  10  -7   0  150.64    4.49
  10  -7   1   17.27    2.91
   7   3  -1   16.81    3.27
  10  -7   2   31.03    3.05
   7   3  -2   32.47    3.67
  10  -7   3  249.35    5.81
   7   3  -3  245.08    6.32
  10  -7   4   -0.94    0.72
   7   3  -4   -1.38    1.20
  10  -7   5    5.19    1.12
   7   3  -5    8.99    1.71
  10  -7   6  914.22   12.50
   7   3  -6  916.84   12.13
  10  -7   7  356.51    7.26
   7   3  -7  363.02    8.12
  10  -7   8   43.11    3.80
   7   3  -8   51.73    6.34
  10  -7   9  447.09    7.00
   7   3  -9  434.18  292.32
  10  -7  10  178.33    6.46
   7   3 -10  166.65    6.11
  10  -7  11  263.42    6.38
   7   3 -11  262.73    7.23
  10  -7  12    1.13    0.63
   7   3 -12   -0.51    1.31
  10  -7  13   20.65    3.53
   7   3 -13   22.44    3.58
  10  -7  14  107.48    6.57
   7   3 -14  108.70    7.13
  10  -7  15  125.30    7.97
   7   3 -15  135.98   12.44
  10  -7  16    1.00    0.83
   7   3 -16    1.45    2.18
  10  -7  17   59.16    4.14
   7   3 -17   58.14    4.36
  10  -7  18  145.57    6.12
   7   3 -18  142.38    6.91
  10  -7  19  220.09   14.27
   7   3 -19  219.33   16.44
   7   3 -20   95.29    8.67
   7   3 -21   22.93    3.78
   7   3 -22   45.03    5.56
   7   3 -23    0.69    1.39
   7   3 -24   58.43    6.96
   7   3 -25   -0.64    1.72
   7   3 -26   -0.86    2.34
   3 -10 -26    0.97    2.23
   7   3 -27    1.66    2.18
   3 -10 -27    0.02    0.76
   7   3 -28   15.92    6.25
   7   3 -29    3.53    3.21
   3 -10 -29    3.14    1.92
   3 -10 -30    2.25    2.19
   7   3 -31   -3.84    2.23
   3 -10 -31   -1.40    1.82
   7   3 -32    4.11    2.68
   3 -10 -32    5.96    2.78
   7   3 -33    6.82    2.61
   3 -10 -33    9.09    2.39
   7   3 -34    2.12    3.17
   3 -10 -34    2.74    1.94
   7   3 -35    2.84    3.23
   3 -10 -35    2.92    2.02
   7   3 -36    8.66    3.51
   3 -10 -36   -1.26    1.77
   7   3 -37    3.26    2.52
   7   3 -38    2.39    2.42
   3 -10 -38    4.81    2.70
  10  -6 -38    5.15    2.57
  -4  10 -38    2.96    2.67
  10  -6 -37   -0.23    1.99
  -4  10 -37    2.16    1.64
  10  -6 -36    3.64    3.30
  -4  10 -36    0.34    1.29
  10  -6 -35    8.58    4.40
  -4  10 -35    2.89    2.13
  10  -6 -34    8.80    2.71
  -4  10 -34    5.39    2.98
  10  -6 -33    4.15    2.72
  -4  10 -33    5.02    2.75
  10  -6 -32    3.54    2.44
  -4  10 -32    3.71    2.73
  10  -6 -31    9.21    4.44
  -4  10 -31    1.84    2.08
  10  -6 -30    4.37    2.34
  -4  10 -30    3.76    2.57
  10  -6 -29    7.05    2.49
  -4  10 -29    2.10    1.74
  10  -6 -28    1.02    1.32
  -4  10 -28   -4.02    1.56
  10  -6 -27    4.13    1.65
  -4  10 -27    2.80    1.97
  10  -6 -26   -1.37    1.00
  -4  10 -26   -0.87    1.61
  10  -6 -25   45.41    5.30
  -4  10 -25   48.10    6.35
  10  -6 -24    2.63    2.12
  -4  10 -24    5.09    2.29
  10  -6 -23    9.76    3.44
  -4  10 -23   14.22    3.07
  10  -6 -22   60.57    8.60
  -4  10 -22   72.04    8.49
  10  -6 -21    0.04    1.47
  -4  10 -21    1.69    1.67
   6   4  20   82.93    8.15
  10  -6 -20   78.24    9.02
  -4  10 -20   71.27    6.12
   6   4  19   98.33    6.84
  10  -6 -19  103.49    5.56
  -4  10 -19  100.17    2.99
   6   4  18   68.34    7.90
  10  -6 -18   66.77    7.87
  -4  10 -18   66.94   58.57
   6   4  17   29.86   19.59
  10  -6 -17   33.69    3.91
  -4  10 -17   27.01    4.10
   6   4  16    2.68    1.34
  10  -6 -16   -2.22    1.78
  -4  10 -16    0.93    1.45
   6   4  15   82.28    6.89
  10  -6 -15   74.18    7.68
  -4  10 -15   72.01    7.13
   6   4  14  193.89   11.82
  10  -6 -14  210.96   13.05
  -4  10 -14  206.91   12.53
   6   4  13   12.41    2.78
  10  -6 -13   18.18    2.91
  -4  10 -13    8.80    2.00
   6   4  12   31.42    4.40
  10  -6 -12   31.73    4.24
  -4  10 -12   26.41    3.61
   6   4  11  121.82    5.10
  10  -6 -11  114.93    5.52
  -4  10 -11  105.81    5.28
   6   4  10  805.37   12.25
  10  -6 -10  774.89   11.80
  -4  10 -10  820.64   11.51
   6   4   9    1.72    1.38
  10  -6  -9   -0.86    1.43
  -4  10  -9    0.97    0.89
   6   4   8  368.66    7.89
  10  -6  -8  371.06    9.32
  -4  10  -8  379.09    7.78
   6   4   7  506.27    7.24
  10  -6  -7  483.66  317.07
  -4  10  -7  501.80    6.57
   6   4   6   42.06    2.82
  10  -6  -6   49.26    3.54
  -4  10  -6   42.48    2.39
   6   4   5  163.06    5.12
  10  -6  -5  165.56    5.99
   6   4   4   95.97    3.99
  10  -6  -4   94.44    3.93
   6   4   3  218.78    5.32
  10  -6  -3  226.42    5.63
   6   4   2    0.93    0.53
  10  -6  -2    1.64    1.04
   6   4   1  203.35    4.60
  10  -6  -1  203.03    4.30
   6   4   0   16.33    2.14
  10  -6   0   12.44    2.38
  10  -6   1  195.19    4.04
   6   4  -1  191.71    4.35
  10  -6   2   -0.20    0.84
   6   4  -2    1.41    1.05
  10  -6   3  221.93    5.36
   6   4  -3  216.59    5.55
   4 -10  -3  228.21    4.95
  10  -6   4   96.21    3.88
   6   4  -4   92.48    4.51
  10  -6   5  176.19    5.22
   6   4  -5  163.70    5.28
  10  -6   6   47.70    3.28
   6   4  -6   41.14    3.15
  10  -6   7  489.90  321.16
   6   4  -7  483.00  316.65
  10  -6   8  386.95    8.10
   6   4  -8  372.46    8.31
  10  -6   9   -0.42    0.89
   6   4  -9    1.16    1.00
  10  -6  10  791.80   11.68
   6   4 -10  817.40   11.97
  10  -6  11  117.19    5.15
   6   4 -11  104.63   70.54
  10  -6  12   31.16    3.94
   6   4 -12   30.60    3.32
  10  -6  13   10.86    2.50
   6   4 -13   13.55    2.11
  10  -6  14  202.82   11.55
   6   4 -14  208.80   13.42
  10  -6  15   60.82    8.73
   6   4 -15   74.62   10.78
  10  -6  16   -0.22    1.04
   6   4 -16   -3.50    1.79
  10  -6  17   32.13    2.70
   6   4 -17   26.23    3.59
  10  -6  18   77.02    5.93
   6   4 -18   72.95    5.24
  10  -6  19   95.72    6.76
   6   4 -19   98.63    6.40
  10  -6  20   72.60    3.62
   6   4 -20   68.62    4.15
   6   4 -21    5.18    2.63
   4 -10 -21    1.94    1.59
   6   4 -22   58.77    9.89
   4 -10 -22   71.37    5.62
   6   4 -23   12.57    3.79
   4 -10 -23    8.54    3.35
   6   4 -24    3.21    2.91
   4 -10 -24    1.83    1.59
   6   4 -25   48.38    6.93
   4 -10 -25   44.29    6.50
   6   4 -26   -0.18    1.65
   4 -10 -26    0.96    2.01
   6   4 -27    7.67    3.65
   4 -10 -27    5.80    3.04
   6   4 -28    3.85    2.24
   4 -10 -28   -0.77    1.81
   6   4 -29    6.13    2.89
   4 -10 -29    3.84    2.48
   6   4 -30    6.95    3.72
   4 -10 -30    9.09    4.22
   6   4 -31    1.71    2.10
   4 -10 -31    3.79    1.84
   6   4 -32    8.28    3.10
   4 -10 -32   -1.75    2.05
   6   4 -33    3.68    2.19
   4 -10 -33   -0.55    2.22
   6   4 -34    5.51    3.12
   4 -10 -34    5.35    2.56
   6   4 -35   -0.30    2.17
   4 -10 -35    7.86    3.16
   6   4 -36   -0.54    2.41
   4 -10 -36    1.83    2.09
   6   4 -37    1.97    1.75
   4 -10 -37    1.43    2.24
   6   4 -38    1.09    2.34
   4 -10 -38    3.55    2.41
  10  -5 -38    0.94    1.55
  -5  10 -38    1.49    1.78
  10  -5 -37    2.41    2.19
  -5  10 -37    3.43    2.58
  10  -5 -36   -0.42    1.60
  -5  10 -36    3.92    2.63
  10  -5 -35    7.19    3.79
  -5  10 -35    5.40    2.46
  10  -5 -34    1.30    1.72
  -5  10 -34   -1.48    2.58
  10  -5 -33    2.96    2.54
  -5  10 -33   -4.47    1.80
  10  -5 -32   -0.91    2.25
  -5  10 -32   -3.38    1.70
  10  -5 -31    0.91    1.32
  -5  10 -31   -0.09    1.97
  10  -5 -30    2.15    2.63
  -5  10 -30    5.11    5.05
  10  -5 -29    5.13    2.99
  -5  10 -29   -3.39    1.72
  10  -5 -28    1.90    2.03
  -5  10 -28   -1.05    1.50
  10  -5 -27    5.36    2.33
  -5  10 -27   -1.29    1.55
  10  -5 -26   37.76    4.92
  10  -5 -25   10.14    2.79
  -5  10 -25    8.00    2.70
  10  -5 -24    5.00    2.06
  -5  10 -24    0.73    1.49
  10  -5 -23    8.70    3.32
  -5  10 -23    9.12    2.92
  10  -5 -22   -3.42    2.12
  -5  10 -22    2.93    1.85
  10  -5 -21    9.41    3.42
  -5  10 -21    3.52    1.66
  10  -5 -20    4.13    1.70
  -5  10 -20    2.92    1.96
   5   5  19    3.12    2.06
  10  -5 -19   -0.33    2.14
  -5  10 -19    0.45    0.72
   5   5  18   29.49    3.20
  10  -5 -18   30.18    3.88
   5   5  17   28.59    4.25
  10  -5 -17   36.77    4.44
   5   5  16   33.20    4.19
  10  -5 -16   40.50    2.06
  10  -5 -15    2.66    0.82
   5   5  14  127.83    8.65
  10  -5 -14  135.96    8.66
   5   5  13    0.30    0.71
  10  -5 -13    0.24    0.73
   5   5  12   22.71    3.21
  10  -5 -12   25.82    3.41
   5   5  11   10.99    1.59
  10  -5 -11    5.38    2.12
   5   5  10   16.98    2.55
  10  -5 -10   14.94    2.23
   5   5   9   51.66    3.80
  10  -5  -9   55.39    4.62
   5   5   8   11.35    2.27
  10  -5  -8   13.80    2.06
   5   5   7   12.58    2.27
  10  -5  -7   14.57    2.66
   5   5   6   66.43    5.67
  10  -5  -6   70.33    4.01
   5   5   5   83.07   54.55
  10  -5  -5   85.19    4.11
   5   5   4  403.11    8.36
  10  -5  -4  395.51    8.70
   5   5   3   47.58    3.46
  10  -5  -3   41.17    2.59
   5   5   2  334.65    6.99
  10  -5  -2  319.05    7.44
   5   5   1  112.26    4.00
  10  -5  -1  113.95    3.71
   5   5   0  177.48    5.79
  10  -5   0  186.45    4.76
  10  -5   1  108.11    3.57
   5   5  -1  115.49    4.44
  10  -5   2  324.94    8.28
   5   5  -2  341.98    7.07
  10  -5   3   47.08    4.09
   5   5  -3   44.32    2.97
   5 -10  -3   39.73    2.22
  10  -5   4  414.27    8.54
   5   5  -4  397.48    8.46
   5 -10  -4  394.40    7.72
  10  -5   5   78.16    3.58
   5   5  -5   75.69    3.60
   5 -10  -5   83.61   54.82
  10  -5   6   70.44    3.36
   5   5  -6   70.81    3.75
   5 -10  -6   70.49    3.35
  10  -5   7   13.55    1.99
   5   5  -7   13.13    2.35
   5 -10  -7   12.66    1.73
  10  -5   8   12.56    2.08
   5   5  -8    6.88    1.50
   5 -10  -8   11.68    1.88
  10  -5   9   54.46    4.03
   5   5  -9   47.17    4.15
   5 -10  -9   56.09    4.25
  10  -5  10   11.32    1.95
   5   5 -10   14.47    2.25
   5 -10 -10   11.32    1.99
  10  -5  11    8.34    1.45
   5   5 -11   12.48    2.03
   5 -10 -11   12.76    1.89
  10  -5  12   27.03    3.56
   5   5 -12   23.29    3.82
   5 -10 -12   23.49    3.67
  10  -5  13    3.86    1.28
   5 -10 -13    1.56    1.01
  10  -5  14  135.57    7.80
   5   5 -14  126.59    9.15
   5 -10 -14  135.36    7.92
  10  -5  15    1.55    1.05
   5 -10 -15    1.38    0.76
  10  -5  16   43.03    3.95
   5   5 -16   36.72    4.52
   5 -10 -16   41.16    5.94
  10  -5  17   29.33    4.21
   5   5 -17   28.96    3.73
   5 -10 -17   33.05    3.70
  10  -5  18   28.23    3.33
   5   5 -18   31.32    4.10
   5 -10 -18   23.18    3.88
  10  -5  19   -0.04    1.39
   5   5 -19    2.52    1.53
   5 -10 -19    0.31    0.66
  10  -5  20    1.45    1.58
   5   5 -20    1.64    1.49
   5 -10 -20   -0.11    1.37
  10  -5  21    5.40    2.83
   5   5 -21    5.03    2.34
   5 -10 -21    9.19    3.38
   5   5 -22    2.74    1.88
   5 -10 -22    4.56    1.77
   5   5 -23    9.27    3.40
   5 -10 -23    7.81    2.58
   5   5 -24    2.83    1.84
   5 -10 -24    2.06    2.84
   5   5 -25    9.40    2.50
   5 -10 -25   18.82    5.34
   5   5 -26   31.51    4.39
   5 -10 -26   32.94    3.86
   5   5 -27   -2.68    2.47
   5 -10 -27   -1.33    1.89
   5   5 -28    3.17    2.32
   5 -10 -28    3.58    1.88
   5   5 -29    2.41    1.84
   5 -10 -29    2.29    2.49
   5   5 -30    2.59    2.09
   5 -10 -30    5.09    2.64
   5   5 -31    2.74    1.86
   5 -10 -31    1.74    1.93
   5   5 -32   -1.11    1.90
   5 -10 -32    0.53    1.55
   5   5 -33   -1.14    1.48
   5 -10 -33    4.59    3.13
   5   5 -34    4.97    3.32
   5 -10 -34    5.82    2.03
   5   5 -35   -4.05    2.34
   5 -10 -35    3.44    2.64
   5   5 -36   -1.38    2.50
   5 -10 -36    6.79    3.52
   5   5 -37    4.51    3.30
   5 -10 -37   -0.70    2.42
   5   5 -38    0.82    1.63
   5 -10 -38   -0.13    2.17
  10  -4 -38   -0.93    2.20
  -6  10 -38    0.64    1.49
  10  -4 -37    3.09    2.69
  -6  10 -37    1.28    1.49
  10  -4 -36   21.99    7.44
  -6  10 -36   34.78   29.83
  10  -4 -35    4.18    3.30
  -6  10 -35    2.72    2.43
  10  -4 -34    1.07    3.10
  -6  10 -34    8.37    2.33
  10  -4 -33    4.88    4.23
  -6  10 -33    3.73    1.96
  10  -4 -32    6.25    2.77
  -6  10 -32    7.83    2.85
  10  -4 -31    7.59    4.30
  -6  10 -31    6.77    3.20
  10  -4 -30    5.58    3.40
  -6  10 -30    9.16    4.64
  10  -4 -29   14.72    4.59
  -6  10 -29    4.74    2.85
  10  -4 -28   81.15   11.50
  -6  10 -28   88.72   92.03
  10  -4 -27   -1.51    1.96
  -6  10 -27    3.26    1.93
  10  -4 -26    7.01    2.85
  -6  10 -26    7.88    2.63
  10  -4 -25    1.76    1.86
  -6  10 -25    2.65    2.68
  10  -4 -24   83.86    6.08
  10  -4 -23   11.37    4.00
  10  -4 -22  257.99   19.09
  10  -4 -21   -0.45    2.62
  10  -4 -20  242.16   15.84
  10  -4 -19   30.24    4.69
   4   6  18   27.19    3.33
  10  -4 -18   24.63    3.16
   4   6  17    3.78    1.51
  10  -4 -17    2.75    1.61
   4   6  16  314.15   11.08
  10  -4 -16  325.29   11.91
   4   6  15   26.03    5.35
  10  -4 -15   20.69    4.34
   4   6  14  376.51    7.77
  10  -4 -14  395.61    8.76
   4   6  13    3.68    1.47
  10  -4 -13    1.38    2.01
   4   6  12  526.98   11.12
  10  -4 -12  515.40   12.89
   4   6  11   21.68    3.47
  10  -4 -11   24.99    3.61
   4   6  10  185.57    6.56
  10  -4 -10  179.57    6.54
   4   6   9   57.61    5.05
  10  -4  -9   62.71    4.80
   4   6   8 1108.35   15.56
  10  -4  -8 1099.46   15.67
   4   6   7  118.38    4.77
  10  -4  -7  132.52   86.97
   4   6   6  416.02    9.08
  10  -4  -6  405.36    8.40
   4   6   5   30.90    4.76
  10  -4  -5   29.05    2.96
   4   6   4   58.37    2.75
  10  -4  -4   65.11    3.33
   4   6   3  414.87    9.34
  10  -4  -3  433.96    9.04
   4   6   2  208.45    6.16
  10  -4  -2  207.35    6.05
   4   6   1  258.16    5.50
  10  -4  -1  266.05    7.00
   4   6   0  511.96    7.92
  10  -4   0  520.34    8.43
  10  -4   1  267.41    5.76
   4   6  -1  258.56    6.00
  10  -4   2  196.43    5.73
   4   6  -2  198.99    6.13
   6 -10  -2  209.20    5.69
  10  -4   3  413.88    8.65
   4   6  -3  418.53    8.72
   6 -10  -3  425.48    8.50
  10  -4   4   66.44    4.41
   4   6  -4   58.99    3.00
   6 -10  -4   62.76    2.95
  10  -4   5   33.06    4.68
   4   6  -5   26.48    2.81
   6 -10  -5   29.93    2.89
  10  -4   6  390.92    8.87
   4   6  -6  405.77    8.89
   6 -10  -6  401.15    8.40
  10  -4   7  124.35    5.77
   4   6  -7  129.15   84.70
   6 -10  -7  119.04    4.74
  10  -4   8 1085.51   16.13
   4   6  -8 1095.11   15.27
   6 -10  -8 1123.59   14.79
  10  -4   9   65.27    3.85
   4   6  -9   61.53   41.56
   6 -10  -9   58.06    4.60
  10  -4  10  182.27    6.98
   4   6 -10  180.37    7.33
   6 -10 -10  184.08    6.65
  10  -4  11   23.99    3.35
   4   6 -11   17.75    2.69
   6 -10 -11   22.24   15.20
  10  -4  12  526.66   12.05
   4   6 -12  513.43   12.68
   6 -10 -12  534.47   12.05
  10  -4  13    5.91    1.73
   4   6 -13    4.53    1.49
   6 -10 -13    3.77    1.70
  10  -4  14  364.65    7.87
   4   6 -14  355.86    8.42
   6 -10 -14  376.08    8.17
  10  -4  15   13.69    3.13
  10  -4  16  316.97   11.47
   4   6 -16  302.42   13.27
   6 -10 -16  318.53   12.81
  10  -4  17    5.56    2.74
   4   6 -17    3.21    1.27
   6 -10 -17    3.49    1.44
  10  -4  18   30.37    3.21
   4   6 -18   24.16    3.32
   6 -10 -18   23.43    3.23
  10  -4  19   36.35    5.04
   4   6 -19   28.54    4.47
   6 -10 -19   32.68    4.61
  10  -4  20  229.68   15.24
   4   6 -20  246.07   19.02
   6 -10 -20  249.61   16.36
  10  -4  21    1.75    1.57
   4   6 -21   -1.43    2.13
   6 -10 -21   -1.81    1.67
  10  -4  22  236.25   17.67
   4   6 -22  253.57   16.89
   6 -10 -22  267.75   19.69
   4   6 -23    5.76    2.06
   6 -10 -23    7.35    2.96
   4   6 -24   76.23    9.95
   6 -10 -24   70.47   10.16
   4   6 -25   -1.09    2.22
   6 -10 -25    1.72    1.92
   4   6 -26    2.60    2.38
   6 -10 -26    1.69    1.79
   4   6 -27    1.92    1.81
   6 -10 -27   -0.68    1.94
   4   6 -28   92.71   96.12
   6 -10 -28   75.31   10.58
   4   6 -29   10.28    4.20
   6 -10 -29   12.93    4.24
   4   6 -30    7.45    3.55
   6 -10 -30   10.01    3.83
   4   6 -31    8.90    4.18
   6 -10 -31    1.23    1.61
   4   6 -32    5.93    2.02
   6 -10 -32    3.32    2.28
   4   6 -33    3.86    1.99
   6 -10 -33    4.06    1.56
   4   6 -34    3.96    1.81
   6 -10 -34    3.44    1.89
   4   6 -35   -2.09    2.24
   6 -10 -35   -0.13    1.80
   6 -10 -36   18.82    6.41
   4   6 -37    2.38    2.21
   6 -10 -37   -1.02    2.14
   4   6 -38    2.42    2.13
   6 -10 -38    4.73    3.55
  10  -3 -38    4.74    2.57
  -7  10 -38    0.61    1.91
  10  -3 -37    5.40    2.56
  -7  10 -37    3.74    2.12
  10  -3 -36    2.95    2.77
  -7  10 -36    6.26    2.85
  10  -3 -35    3.30    2.90
  -7  10 -35    6.97    3.08
  10  -3 -34    1.31    2.15
  -7  10 -34   -0.72    1.97
  10  -3 -33    2.77    2.83
  -7  10 -33    3.81    1.74
  10  -3 -32    5.39    5.98
  -7  10 -32    2.13    2.03
  10  -3 -31    2.43    3.20
  -7  10 -31    4.65    3.87
  10  -3 -30    3.29    2.04
  -7  10 -30   -0.03    1.93
  10  -3 -29   27.26    3.67
  -7  10 -29   20.05    4.57
  10  -3 -28    4.32    2.48
  10  -3 -27    1.49    2.44
  10  -3 -26    2.56    2.06
  10  -3 -25    1.05    1.21
  10  -3 -24   15.53    3.56
  10  -3 -23    3.21    2.42
  10  -3 -22    3.34    1.97
  10  -3 -21  128.41    7.96
  10  -3 -20   17.79    4.86
  10  -3 -19   59.62    8.39
  10  -3 -18   15.48    3.52
  10  -3 -17   17.34    2.86
   3   7  16   18.23    1.89
  10  -3 -16   18.42    2.07
   3   7  15  290.73    9.92
  10  -3 -15  289.71   11.90
   3   7  14    4.47    3.29
  10  -3 -14    0.94    0.94
   3   7  13   14.61    2.50
  10  -3 -13   17.84    2.80
   3   7  12  231.82    8.35
  10  -3 -12  236.30    8.46
   3   7  11   -0.47    0.77
  10  -3 -11   -0.27    1.45
   3   7  10  131.24    6.77
  10  -3 -10  143.17    6.40
   3   7   9    2.20    1.11
  10  -3  -9    2.00    1.31
   3   7   8    2.70    1.63
  10  -3  -8    6.93    1.26
   7 -10   7   68.43    3.04
   3   7   7   76.51    6.56
  10  -3  -7   75.75    5.01
   7 -10   6   39.92    3.33
   3   7   6   42.23    4.76
  10  -3  -6   43.95    4.74
   7 -10   5  112.57    4.19
   3   7   5  108.83    4.40
  10  -3  -5  107.01    4.97
   3   7   4  127.58    5.01
  10  -3  -4  126.77    5.84
   3   7   3 1027.33   14.29
  10  -3  -3 1036.79   13.90
   3   7   2   69.52    3.09
  10  -3  -2   72.92    3.47
   3   7   1   -0.56    0.68
  10  -3  -1    1.30    0.66
   3   7   0    1.54    0.75
   7 -10   0    1.63    0.59
  10  -3   0   -0.49    1.07
   3   7  -1    0.75    0.55
  10  -3   1    3.39    1.35
   7 -10  -1    0.76    0.30
  10  -3   2   73.54    3.86
   3   7  -2   65.62    3.19
   7 -10  -2   73.68    3.41
  10  -3   3 1020.70   13.93
   3   7  -3 1014.66   13.01
   7 -10  -3 1038.01   13.27
  10  -3   4  121.88    4.66
   3   7  -4  122.60    5.39
   7 -10  -4  132.09   86.60
  10  -3   5  105.36    4.08
   3   7  -5  108.89    4.54
   7 -10  -5  116.89    4.64
  10  -3   6   37.16    2.63
   3   7  -6   27.53    5.00
   7 -10  -6   41.88    3.09
  10  -3   7   66.74    3.21
   3   7  -7   65.02    4.48
   7 -10  -7   70.46    4.11
  10  -3   8    2.08    0.93
   3   7  -8    2.23    0.83
   7 -10  -8    3.86    1.42
  10  -3   9    2.07    1.04
   3   7  -9   -0.44    1.12
   7 -10  -9    3.63    1.95
  10  -3  10  132.43    6.80
   3   7 -10  137.32    6.00
   7 -10 -10  145.36    5.90
  10  -3  11    1.86    1.71
   3   7 -11    2.02    1.15
   7 -10 -11    0.57    1.42
  10  -3  12  237.06    9.46
   3   7 -12  230.82    8.27
   7 -10 -12  221.71    9.89
  10  -3  13   14.18    2.38
   3   7 -13   13.23    2.89
   7 -10 -13    7.05    1.95
  10  -3  14    3.13    1.22
   3   7 -14    0.57    0.61
   7 -10 -14    0.47    1.04
  10  -3  15  290.12    7.43
   3   7 -15  294.61   13.06
   7 -10 -15  288.21    8.08
  10  -3  16   22.49    2.75
   3   7 -16   19.02    1.90
   7 -10 -16   20.86    3.04
  10  -3  17   13.52    2.08
   3   7 -17   12.10    1.95
   7 -10 -17   17.24    3.15
  10  -3  18   22.33    3.42
   3   7 -18   19.57    2.88
   7 -10 -18   17.88    3.52
  10  -3  19   61.87    7.36
   3   7 -19   61.61    6.97
   7 -10 -19   54.81    3.05
  10  -3  20   19.34    4.32
   3   7 -20   21.72    3.22
   7 -10 -20   11.38    3.63
  10  -3  21  124.31    6.80
   3   7 -21  108.29    6.73
   7 -10 -21  131.90    8.14
  10  -3  22    3.94    1.72
   3   7 -22    3.32    1.67
   7 -10 -22    0.46    0.98
  10  -3  23    4.71    1.63
   3   7 -23   -1.14    1.29
   7 -10 -23    4.12    2.64
   3   7 -24    6.85    2.06
   7 -10 -24    7.33    2.36
   3   7 -25    2.07    1.95
   7 -10 -25    3.16    2.05
   3   7 -26    2.48    2.43
   7 -10 -26    4.01    1.46
   3   7 -27    6.51    3.38
   7 -10 -27    4.68    2.43
   3   7 -28   -1.59    1.93
   7 -10 -28   -3.18    1.84
   3   7 -29   28.18    3.75
   7 -10 -29   25.49    3.85
   3   7 -30    2.59    2.33
   7 -10 -30    4.65    2.38
   3   7 -31    5.03    2.71
   7 -10 -31    2.61    1.81
   3   7 -32    7.69    2.97
   7 -10 -32    8.56    3.38
   3   7 -33    5.80    6.79
   7 -10 -33    0.66    1.83
   3   7 -34    3.63    1.76
   7 -10 -34    8.25    9.22
   3   7 -35    0.89    1.61
   3   7 -36    2.47    2.39
   7 -10 -36   11.98    4.45
   3   7 -37    5.39    2.85
   7 -10 -37    1.41    2.77
   3   7 -38   -1.61    2.11
   7 -10 -38    4.03    2.83
  10  -2 -38    0.26    2.28
  -8  10 -38   -0.89    1.94
  -2  -8 -38    5.22    2.46
  10  -2 -37   -0.65    2.23
  -8  10 -37    2.82    2.46
  10  -2 -36   -5.68    2.04
  -8  10 -36    1.51    1.95
  10  -2 -35    0.33    1.15
  -8  10 -35    5.92    2.64
  10  -2 -34    0.51    1.55
  -8  10 -34    4.95    2.99
  10  -2 -33    9.89    2.58
  -8  10 -33    6.33    1.94
  10  -2 -32   -0.09    2.45
  -8  10 -32   -2.20    1.78
  10  -2 -31   32.21    7.29
  10  -2 -30    2.20    2.17
  10  -2 -29    4.79    2.76
  10  -2 -28    7.79    3.55
  10  -2 -27    9.24    3.80
  10  -2 -26   17.63    3.36
  10  -2 -25    7.88    7.32
  10  -2 -24    4.86    2.27
  10  -2 -23   63.71    8.15
  10  -2 -22   34.26    4.65
  10  -2 -21  314.95  336.79
  10  -2 -20   17.10    2.80
  10  -2 -19    4.32    1.62
  10  -2 -18  191.18    8.89
  10  -2 -17   10.39    3.07
  10  -2 -16   18.71    3.18
   2   8  15  206.66   13.56
  10  -2 -15  191.57   12.88
   2   8  14  116.60    9.28
  10  -2 -14  119.57    7.64
   2   8  13  409.15    9.09
  10  -2 -13  401.72   12.85
   2   8  12  116.05    6.10
  10  -2 -12  122.83    8.65
   2   8  11    5.27    2.08
  10  -2 -11    5.70    2.76
   8 -10  10  696.03   10.53
   2   8  10  699.42   11.09
  10  -2 -10  710.15   10.62
   8 -10   9   70.65    3.71
   2   8   9   67.12    4.69
  10  -2  -9   68.84    4.56
   8 -10   8  757.02   10.55
   2   8   8  737.41   11.49
  10  -2  -8  742.80   13.07
   8 -10   7   38.10    3.66
   2   8   7   36.46   24.15
  10  -2  -7   47.47    4.75
   8 -10   6 2046.47   25.61
   2   8   6 2100.18 1376.66
  10  -2  -6 2090.32 1370.26
   8 -10   5 1342.40   17.02
  10  -2  -5 1335.74   18.29
   8 -10   4 1419.97   17.79
   2   8   4 1434.73   18.40
  10  -2  -4 1449.41   18.98
   2   8   3  614.56    9.71
   8 -10   3  611.89    7.95
  10  -2  -3  633.52    9.21
   8 -10   2 1183.91   14.68
  10  -2  -2 1206.31   16.36
   2   8   1   29.48    4.09
   8 -10   1   25.70    2.48
  10  -2  -1   29.36    2.97
   2   8   0  146.50    4.53
   8 -10   0  145.98    4.33
  10  -2   0  152.65    4.69
   2   8  -1   30.38    3.23
  10  -2   1   24.46    3.19
  10  -2   2 1200.95   16.01
   2   8  -2 1188.15   15.21
   8 -10  -2 1189.84   15.62
  10  -2   3  614.42    9.06
   2   8  -3  604.68   10.35
   8 -10  -3  624.97    8.85
  10  -2   4 1402.37   19.31
   2   8  -4 1427.67   19.02
   8 -10  -4 1411.91   18.47
  10  -2   5 1304.23   18.96
   2   8  -5 1295.80   16.48
   8 -10  -5 1292.64   17.22
  10  -2   6 2069.02   28.04
   2   8  -6 2033.96   26.51
   8 -10  -6 2064.75   26.62
  10  -2   7   36.99    2.62
   2   8  -7   34.40    3.91
   8 -10  -7   38.74    3.51
  10  -2   8  727.01   11.77
   2   8  -8  728.79   11.73
   8 -10  -8  719.85   10.48
  10  -2   9   73.18    4.66
   2   8  -9   70.89    4.42
   8 -10  -9   76.24    4.96
  10  -2  10  682.22   12.04
   2   8 -10  680.38   11.22
   8 -10 -10  690.64   10.87
  10  -2  11    7.30    2.93
  10  -2  12  111.69    6.29
   2   8 -12  113.02    6.89
   8 -10 -12  105.21    6.08
  10  -2  13  422.24    9.28
   2   8 -13  411.14    8.94
   8 -10 -13  403.69   10.62
  10  -2  14  120.02    7.75
   2   8 -14  122.07    9.39
   8 -10 -14  108.83    8.22
  10  -2  15  201.09   11.48
   2   8 -15  171.78   12.65
   8 -10 -15  217.45   14.14
  10  -2  16   19.40    2.76
   2   8 -16   16.22    1.85
   8 -10 -16   18.19    3.00
   2   8 -17   17.06    3.04
   8 -10 -17    6.43    2.49
  10  -2  18  203.16    9.26
   2   8 -18  197.23    8.75
   8 -10 -18  193.96    9.89
  10  -2  19    2.07    1.51
   2   8 -19    1.81    1.12
   8 -10 -19   -1.63    1.56
   8 -10 -20   16.42    3.13
  10  -2  21  309.23  330.56
   2   8 -21  255.54   14.87
   8 -10 -21  299.22  319.81
  10  -2  22   34.84    3.15
   2   8 -22   32.91    4.47
  10  -2  23   62.59    2.85
   2   8 -23   56.88    7.63
   8 -10 -23   52.17    7.31
   2   8 -24   11.29    2.95
   8 -10 -24    8.97    2.30
   2   8 -25    7.04    3.16
   8 -10 -25    5.00    1.99
   2   8 -26   11.79    4.76
   8 -10 -26   22.64    5.30
   2   8 -27    7.82    3.20
   8 -10 -27   13.95    5.00
   2   8 -28    7.68    2.88
   8 -10 -28    7.29    7.79
   2   8 -29    6.88    2.60
   8 -10 -29    5.08    2.98
   2   8 -30    1.21    2.47
   8 -10 -30    5.67    2.73
   2   8 -31   35.83   37.42
   8 -10 -31   29.89    6.98
   2   8 -32    3.68    2.77
   8 -10 -32    1.95    2.56
   2   8 -33    7.08    3.02
   8 -10 -33    5.94    1.72
   2   8 -35   -2.89    2.07
   8 -10 -35    2.50    2.28
   2   8 -36    0.78    1.56
   8 -10 -36    5.44    2.46
   2   8 -37    3.53    2.64
   8 -10 -37    3.22    2.85
   2   8 -38    2.14    2.52
   8 -10 -38    5.10    2.99
  -9  10 -38    2.94    2.44
  -1  -9 -38    1.10    1.74
  10  -1 -37    6.54    3.25
  -9  10 -37    6.08    2.49
  -1  -9 -37   -0.43    2.40
  10  -1 -36   -0.61    2.00
  -9  10 -36    2.70    2.19
  -1  -9 -36   -0.33    1.91
  10  -1 -35    2.96    1.95
  -9  10 -35    2.71    2.18
  10  -1 -34    5.14    2.80
  -9  10 -34    8.42    3.11
  10  -1 -33    3.78    2.18
  10  -1 -32    4.60    2.77
  10  -1 -31    3.42    2.16
  10  -1 -30    6.57    3.76
  10  -1 -29    2.02    1.81
  10  -1 -28    5.59    2.31
  10  -1 -27    2.78    2.31
  10  -1 -26    9.72    3.47
  10  -1 -25    5.93    2.96
  10  -1 -24   51.42    7.50
  10  -1 -23   -1.58    2.14
  10  -1 -22   -2.31    2.25
  10  -1 -21   21.25    3.81
  10  -1 -20    8.00    3.22
  10  -1 -19   -0.48    1.32
  10  -1 -18    3.94    2.18
  10  -1 -17   11.03    4.15
  10  -1 -16   42.47    3.72
  10  -1 -15   -1.19    1.83
  10  -1 -14   73.73    9.36
   9 -10  13   71.45    6.93
   1   9  13   66.52    6.08
  10  -1 -13   67.75    7.13
   9 -10  12   56.11    4.56
   1   9  12   54.12    5.19
  10  -1 -12   66.81    6.58
   9 -10  11    7.69    1.65
   1   9  11    4.88    1.43
  10  -1 -11    5.58    1.51
   1   9  10   92.71    6.22
   9 -10  10   90.47    5.17
  10  -1 -10  105.59    5.15
   1   9   9  129.20    7.48
   9 -10   9  130.48    5.69
  10  -1  -9  121.33    6.81
   1   9   8   31.79    3.79
   9 -10   8   27.75    3.11
  10  -1  -8   34.39    3.95
   1   9   7  135.65    5.62
   9 -10   7  137.02    5.39
  10  -1  -7  141.66    6.56
   1   9   6  331.07    9.07
   9 -10   6  336.81    7.10
  10  -1  -6  329.22    8.22
   9 -10   5    9.30    1.63
  10  -1  -5    8.32    2.23
   1   9   4   14.93    2.46
   9 -10   4   19.13    2.31
  10  -1  -4   14.20    2.52
   1   9   3  549.84    7.98
   9 -10   3  554.93    7.34
   1   9   2  331.76    6.91
   9 -10   2  333.78    6.76
  10  -1  -2  331.27    8.07
   1   9   1  144.77    4.54
   9 -10   1  138.58    4.19
  10  -1  -1  154.40    6.43
   1   9   0   18.13   12.05
  10  -1   0   22.73    3.13
   9 -10   0   17.35    2.25
   1   9  -1  143.36    4.43
  10  -1   1  147.31    5.51
   9 -10  -1  136.64    4.35
  10  -1   2  326.26  213.88
   1   9  -2  323.63    7.09
   9 -10  -2  328.56    6.80
  10  -1   3  527.47    7.80
   1   9  -3  527.24    7.12
   9 -10  -3  537.33    7.86
  10  -1   4   21.59    3.08
   1   9  -4   14.26    2.47
   9 -10  -4   15.29    2.85
  10  -1   5    7.59    2.00
   1   9  -5   10.43    1.54
   9 -10  -5    9.87    1.53
  10  -1   6  317.81    7.81
   1   9  -6  323.94    7.75
   9 -10  -6  327.08    7.56
  10  -1   7  138.30    5.87
   1   9  -7  131.76    6.39
   9 -10  -7  140.72    6.87
  10  -1   8   30.29    3.93
   1   9  -8   26.18    3.28
   9 -10  -8   29.41    3.88
  10  -1   9  127.98    5.44
   1   9  -9  131.53    5.67
   9 -10  -9  144.85    6.32
  10  -1  10   89.98    6.05
   1   9 -10   88.94    5.07
   9 -10 -10   98.22    5.43
  10  -1  11    7.81    2.50
   1   9 -11    4.41    1.47
   9 -10 -11    5.79    1.40
  10  -1  12   60.24    8.41
   1   9 -12   51.97    4.99
   9 -10 -12   63.71    5.15
  10  -1  13   63.25    6.02
   1   9 -13   63.50    7.13
   9 -10 -13   65.72    9.08
  10  -1  14   58.75    5.62
   1   9 -14   67.88    9.23
   9 -10 -14   59.66    5.96
  10  -1  15   -2.72    1.26
   1   9 -15   -2.71    1.54
   9 -10 -15   -2.58    1.55
  10  -1  16   35.62    3.83
   1   9 -16   31.78    4.27
   9 -10 -16   32.91    3.76
  10  -1  17    9.41    2.96
   1   9 -17    8.30    2.62
   9 -10 -17    8.64    2.76
  10  -1  18    2.27    1.44
   1   9 -18    2.58    1.27
   9 -10 -18   -0.14    1.42
  10  -1  19    0.22    0.54
   1   9 -19   -1.73    1.41
   9 -10 -19    0.54    1.08
  10  -1  20   10.50    4.07
   1   9 -20   15.37    2.74
   9 -10 -20   14.04    3.21
  10  -1  21   25.65   27.39
   1   9 -21   22.83    3.99
   9 -10 -21   21.88    4.16
   1   9 -22   -0.81    1.98
   9 -10 -22   -2.99    1.97
  10  -1  23   -0.17    1.57
   1   9 -23    1.77    1.66
   9 -10 -23   -0.31    1.98
  10  -1  24   49.41    5.94
   1   9 -24   63.28    8.03
   9 -10 -24   56.30    6.72
   1   9 -25    5.74    3.07
   9 -10 -25   17.21    3.92
   1   9 -26    4.94    2.51
   9 -10 -26    6.83    2.20
   1   9 -27    5.26    2.68
   9 -10 -27   -0.38    1.88
   1   9 -28   -0.95    1.60
   9 -10 -28    3.35    1.73
   1   9 -29   -1.66    1.80
   9 -10 -29    0.60    1.57
   1   9 -30   11.13    4.79
   9 -10 -30    8.30    4.09
   1   9 -31    2.48    1.72
   9 -10 -31    8.09    2.88
   1   9 -32    6.76    7.23
   9 -10 -32    4.83    3.20
   1   9 -33    2.63    2.21
   9 -10 -33    7.10    3.26
   9 -10 -34    8.51    2.54
   1   9 -34    6.45    2.88
   9 -10 -35   -0.84    1.74
   1   9 -35    4.07    2.50
   9 -10 -36   -3.20    1.89
   1   9 -37   -0.62    1.90
   9 -10 -37    1.43    2.61
   1   9 -38    7.73    2.90
   9 -10 -38    2.40    2.58
  10   0 -37    4.43    3.05
   0 -10 -37   -1.71    2.42
 -10  10 -37    1.09    1.43
  10   0 -36   -0.92    1.36
   0 -10 -36    1.26    2.28
 -10  10 -36    1.78    2.06
  10   0 -35    2.23    2.90
   0 -10 -35    1.74    2.39
  10   0 -34    5.08    2.61
  10   0 -33    2.33    2.30
  10   0 -32    2.39    1.99
  10   0 -31   -4.17    2.59
  10   0 -30    2.06    2.40
  10   0 -29   -2.56    2.59
  10   0 -28    1.06    2.22
  10   0 -26   45.93    6.05
  10   0 -25    0.03    1.37
  10   0 -24    7.55    3.43
  10   0 -23    9.07    3.61
  10   0 -22    7.36    2.87
  10   0 -21    2.49    2.03
  10   0 -20    8.90    3.98
  10   0 -19   39.11    5.73
  10   0 -18  269.01   18.15
  10   0 -17    7.15    6.41
  10   0 -16   56.94    7.04
  10 -10  15   -0.18    0.91
  10   0 -15   -2.83    1.85
  10 -10  14  684.89   13.96
  10   0 -14  687.57   15.47
  10 -10  13    0.51    0.58
  10 -10  12  179.66    6.34
  10   0 -12  168.67    8.55
   0  10  11   10.17    2.40
  10 -10  11    9.15    1.92
  10   0 -11   12.19    3.08
   0  10  10  823.63   17.32
  10 -10  10  847.64   16.99
  10   0 -10  825.82   17.28
   0  10   9  138.08    6.08
  10 -10   9  148.62    5.63
  10   0  -9  140.18    7.24
   0  10   8   22.88    3.04
  10 -10   8   30.16    3.25
  10   0  -8   24.74    3.64
   0  10   7   44.05    3.67
  10 -10   7   45.68    3.38
  10   0  -7   47.53    5.91
   0  10   6  931.06   13.12
  10 -10   6  929.68   12.82
  10   0  -6  935.57   13.88
   0  10   5  105.80    5.06
  10 -10   5  103.25    4.62
  10   0  -5  104.93    4.60
   0  10   4   33.93    3.82
  10 -10   4   31.09    3.53
  10   0  -4   36.90    4.33
   0  10   3   17.46    2.73
  10 -10   3   18.50    2.55
  10   0  -3   20.34    2.77
   0  10   2  649.77    8.49
  10 -10   2  634.13    8.74
  10   0  -2  654.74   12.14
   0  10   1  279.64    6.34
  10 -10   1  301.79    6.97
  10   0  -1  288.77    7.23
   0  10   0 1992.88   24.39
  10 -10   0 1966.19   24.51
  10   0   0 2011.00   25.18
   0  10  -1  271.13    6.58
  10   0   1  273.67    7.17
  10 -10  -1  290.33    6.98
  10   0   2  642.14    9.30
   0  10  -2  649.55    8.93
  10 -10  -2  632.87    9.17
  10   0   3   21.88    3.66
   0  10  -3   15.63    2.29
  10 -10  -3   18.79    2.46
  10   0   4   37.80    4.58
   0  10  -4   28.14    3.29
  10 -10  -4   34.49    4.90
  10   0   5   97.83    5.40
   0  10  -5   99.93    4.02
  10 -10  -5  114.86    4.75
   0  10  -6  904.88   12.67
  10 -10  -6  888.33   14.43
  10   0   7   47.66    5.47
   0  10  -7   41.97    3.32
  10 -10  -7   53.08    5.47
  10   0   8   27.50    3.97
   0  10  -8   21.57    3.04
  10 -10  -8   21.48    2.94
  10   0   9  135.67    6.19
   0  10  -9  139.34    5.84
  10 -10  -9  132.13    7.42
  10   0  10  778.54   16.68
   0  10 -10  812.51   16.34
  10 -10 -10  807.58   18.12
  10   0  11   12.64    2.89
   0  10 -11    9.31    2.02
  10 -10 -11   11.25    2.49
  10   0  12  188.50    7.34
  10 -10 -12  167.28    7.22
   0  10 -12  171.23    6.61
  10   0  13    5.67    2.72
   0  10 -13    4.81    2.14
  10 -10 -13   -1.42    1.61
  10   0  14  667.17   13.33
  10 -10 -14  673.77   17.85
   0  10 -14  677.64   12.19
  10   0  15   -0.96    1.45
   0  10 -15   -3.01    1.43
  10 -10 -15   -3.16    1.58
  10   0  16   48.93    2.19
  10 -10 -16   52.98    6.28
   0  10 -16   59.09    3.55
  10   0  17    6.01    2.41
   0  10 -17   10.33    3.01
  10 -10 -17   11.48    3.43
  10   0  18  283.78   19.30
  10 -10 -18  263.19   17.69
   0  10 -18  293.82   18.46
  10   0  19   35.36    4.02
  10 -10 -19   32.78    4.89
   0  10 -19   35.62    3.51
  10   0  20    8.73    3.33
   0  10 -20    2.60    1.98
  10 -10 -20    1.43    1.80
  10   0  21    2.35    1.70
  10 -10 -21   -2.98    1.87
   0  10 -21    1.81    1.66
  10   0  22    9.05    2.63
  10 -10 -22    7.38    2.33
   0  10 -22    8.98    2.91
  10   0  23    5.36    1.92
  10 -10 -23    0.06    1.91
   0  10 -23    5.90    2.18
  10   0  24    1.92    2.18
  10 -10 -24    2.70    2.19
   0  10 -24    1.40    1.90
  10 -10 -25    4.14    2.49
   0  10 -25   -1.16    0.96
  10 -10 -26   42.24    5.71
   0  10 -26   43.87    5.80
  10 -10 -27   26.22    6.16
   0  10 -27   24.15    5.28
  10 -10 -28    2.10    1.70
   0  10 -28   -1.87    1.74
  10 -10 -29   -1.49    1.81
   0  10 -29    6.32    3.50
  10 -10 -30    3.14    3.47
   0  10 -30    5.20    2.93
  10 -10 -31    4.48    2.64
   0  10 -31    2.94    2.41
  10 -10 -32    2.57    1.94
   0  10 -32    2.38    1.34
  10 -10 -33   -2.34    2.29
   0  10 -33    4.58    2.35
  10 -10 -34    4.91    2.31
   0  10 -34    7.57    3.57
   0  10 -35    5.25    2.70
  10 -10 -35   -1.83    1.78
  10 -10 -36    1.47    1.51
   0  10 -36   -2.01    1.89
  10 -10 -37   -2.14    2.45
   0  10 -37    6.68    2.86
  11 -10 -37   -0.64    2.38
  -1  11 -37    6.55    2.94
  11 -10 -36    4.60    2.37
  -1  11 -36    0.50    1.42
  11 -10 -35   -3.75    1.83
  -1  11 -35    3.44    3.50
  11 -10 -34   -0.25    1.15
  -1  11 -34   -1.47    1.51
  11 -10 -33    5.16    2.73
  -1  11 -33    5.01    3.55
  -1  11 -32    3.35    2.15
  11 -10 -32    4.79    5.44
  11 -10 -31   30.89    8.37
  -1  11 -31   21.08    5.86
  11 -10 -30    1.77    1.85
  -1  11 -30   -2.85    1.90
  -1  11 -29   11.54    4.53
  11 -10 -29   12.50    4.61
  11 -10 -28   25.27    3.92
  -1  11 -28   19.60    3.43
  -1  11 -27   23.95    3.53
  11 -10 -27   21.58    4.25
  -1  11 -26    2.32    1.94
  11 -10 -26    2.84    2.17
  10   1  25    4.27    2.28
  11 -10 -25    6.53    6.42
  -1  11 -25    2.66    2.11
  10   1  24   15.16    4.27
  -1  11 -24   13.91    4.12
  11 -10 -24   11.26    3.44
  10   1  23   42.19    4.87
  11 -10 -23   38.87    3.89
  -1  11 -23   32.84    4.79
  10   1  22    4.27    2.22
  11 -10 -22   -0.06    0.82
  -1  11 -22    2.54    1.92
  10   1  21   37.94    4.20
  11 -10 -21   36.27    4.48
  -1  11 -21   36.57    4.83
  10   1  20   49.27    6.05
  11 -10 -20   43.99    5.91
  -1  11 -20   46.14    5.56
  10   1  19   88.08    6.60
  11 -10 -19   93.60    6.69
  -1  11 -19   96.95    5.78
  10   1  18    1.68    1.32
  11 -10 -18   -0.36    1.71
  -1  11 -18   -0.76    1.39
  10   1  17   41.39    5.52
  11 -10 -17   48.79    6.19
  -1  11 -17   46.30    3.43
  10   1  16   62.95    2.53
  11 -10 -16   62.28    6.55
  -1  11 -16   65.58    4.44
  10   1  15  119.86    8.81
  11 -10 -15  116.71    7.50
  -1  11 -15  124.16    7.33
  10   1  14   71.86    8.41
  11 -10 -14   88.08    8.44
  -1  11 -14   65.16    7.58
  11 -10 -13   32.61    6.94
  -1  11 -13   24.41    5.49
  10   1  12   12.20    2.66
  -1  11 -12   26.40    5.69
  11 -10 -12   12.32    2.74
  10   1  11  248.43    8.90
  -1  11 -11  259.04    9.10
  11 -10 -11  252.45   10.62
  10   1  10   21.02    3.40
  -1  11 -10   14.96    2.38
  10   1   9   17.31    2.60
  -1  11  -9   16.28    2.39
  11 -10  -9   22.54    3.40
  10   1   8   46.76    3.67
  -1  11  -8   43.01    4.72
  11 -10  -8   47.95    3.81
  10   1   7  206.55  139.06
  -1  11  -7  198.14    7.00
  11 -10  -7  208.56  140.42
  10   1   6   29.96    3.91
  11 -10  -6   29.00    4.39
  10   1   5  563.93    9.66
  -1  11  -5  586.30    8.50
  11 -10  -5  551.79    9.39
  10   1   4  488.20    9.68
  -1  11  -4  489.00    7.09
  11 -10  -4  474.22    8.45
  10   1   3  956.86   15.24
  -1  11  -3  966.29   12.95
  11 -10  -3  940.14   14.70
  -1  11  -2  347.83    7.06
  10   1   2  344.84    8.17
  11 -10  -2  335.13    8.20
  -1  11  -1  460.31    9.11
  10   1   1  470.87  308.72
  11 -10  -1  441.70   10.49
  -1  11   0  232.23    5.64
  10   1   0  223.61    7.16
  11 -10   0  234.06    6.19
  -1  11   1  460.49    9.22
  11 -10   1  464.10  304.24
  10   1  -1  434.75    9.34
  -1  11   2  345.06    7.18
  11 -10   2  332.09    7.12
  10   1  -2  329.70    9.05
  -1  11   3  994.75   13.09
  11 -10   3  982.08   13.78
  10   1  -3  994.64   15.31
  -1  11   4  488.39    7.02
  11 -10   4  488.83    8.58
  10   1  -4  469.97    9.81
  -1  11   5  566.77    8.24
  11 -10   5  575.31    9.43
  10   1  -5  563.01   10.37
  -1  11   6   26.11    2.59
  11 -10   6   30.14    3.27
  10   1  -6   34.92    4.25
  -1  11   7  210.90    4.87
  11 -10   7  213.02    5.02
  10   1  -7  205.33    9.25
  -1  11   8   47.45    4.06
  11 -10   8   43.83    4.14
  10   1  -8   49.01    4.02
  11 -10   9   16.81    2.82
  10   1  -9   16.89    2.61
  11 -10  10   21.14    3.13
  10   1 -10   20.20    3.12
  11 -10  11  264.77    9.32
  10   1 -11  255.06    9.11
  11 -10  12   14.04    2.95
  10   1 -12   20.25    4.57
  11 -10  13   29.26    6.40
  10   1 -13   38.00    4.78
  11 -10  14   78.87    7.60
  10   1 -14   69.37    6.01
  11 -10  15  112.76    5.81
  10   1 -15  117.41    7.53
  11 -10  16   69.32    6.05
  10   1 -16   72.41    7.01
  11 -10  17   51.76    5.04
  10   1 -17   52.61    5.55
  10   1 -18    0.05    1.05
  10   1 -19   95.94    9.45
  10   1 -20   49.49    7.70
  10   1 -21   34.55    5.04
  10   1 -22    4.00    2.46
  10   1 -23   38.35    6.57
  10   1 -24    9.72    2.54
  10   1 -25    2.25    2.32
  10   1 -26    1.10    1.92
  10   1 -27   16.91    5.91
  10   1 -28   21.03    4.24
  10   1 -29    6.93    3.17
  10   1 -30    4.36    3.06
  10   1 -31   29.52    6.60
  10   1 -32   -2.51    2.31
  10   1 -33    6.06    3.05
   1 -11 -33    9.49    3.84
  10   1 -34    5.07    2.74
   1 -11 -34    3.00    2.38
  10   1 -35    2.19    2.29
   1 -11 -35    0.66    1.10
  10   1 -36    1.55    2.48
   1 -11 -36    1.57    1.87
  10   1 -37    4.90    2.95
   1 -11 -37    4.54    2.62
  11  -9 -37    1.92    2.05
  -2  11 -37   -0.90    1.70
  11  -9 -36   -1.52    2.15
  -2  11 -36   -2.77    1.81
  11  -9 -35    6.24    2.96
  -2  11 -35    7.69    2.93
  11  -9 -34   -0.96    1.20
  -2  11 -34    3.19    2.08
  11  -9 -33    1.97    2.18
  -2  11 -33    4.50    2.25
  -2  11 -32   -1.11    1.79
  11  -9 -31    5.49    2.20
  -2  11 -31   -2.34    1.81
  11  -9 -30    4.18    1.82
  -2  11 -30    4.80    2.73
  11  -9 -29    4.19    2.55
  -2  11 -29    9.34    3.94
  11  -9 -28   -0.52    1.77
  -2  11 -28    1.78    1.96
  11  -9 -27   -1.05    1.71
  -2  11 -27    2.49    1.69
  11  -9 -26    1.60    1.55
  -2  11 -26   -0.35    1.67
  11  -9 -25    8.92    2.84
  -2  11 -25    2.36    2.21
   9   2  24   15.10    4.51
  11  -9 -24   10.76    3.22
  -2  11 -24   13.44    4.04
   9   2  23    9.96    2.90
  11  -9 -23   12.29    4.05
  -2  11 -23    7.62    2.85
   9   2  22    7.69    2.49
  11  -9 -22    5.46    2.72
  -2  11 -22    2.18    1.72
   9   2  21    9.10    2.69
  11  -9 -21   14.82    3.87
  -2  11 -21    6.97    2.73
   9   2  20    2.72    1.31
  11  -9 -20    2.96    1.87
  -2  11 -20    2.65    1.26
   9   2  19    1.51    1.70
  11  -9 -19    1.40    1.97
  -2  11 -19    0.32    0.72
   9   2  18   23.86    3.30
  11  -9 -18   30.90    4.39
  -2  11 -18   21.49    3.45
   9   2  17   18.06    3.31
  11  -9 -17   21.83    3.28
  -2  11 -17   24.52    3.43
   9   2  16   23.00    3.67
  11  -9 -16   24.67    3.17
  -2  11 -16   21.44    2.90
   9   2  15   24.97    3.39
  11  -9 -15   23.27    3.01
  -2  11 -15   19.20    2.28
   9   2  14   41.90    5.48
  11  -9 -14   42.26    4.45
  -2  11 -14   39.50    2.20
   9   2  13   27.11    6.00
  11  -9 -13   21.34    4.71
  -2  11 -13   27.84    6.12
   9   2  12   21.72    4.84
  11  -9 -12   27.35    5.66
  -2  11 -12   23.58    5.03
   9   2  11  216.82    7.78
  11  -9 -11  210.34    8.74
  -2  11 -11  211.01    7.45
  11  -9 -10    0.19    0.74
  -2  11 -10   -0.59    0.54
   9   2   9  572.87    9.74
  11  -9  -9  577.18    9.85
  -2  11  -9  583.93    8.75
   9   2   8   99.55    6.23
  11  -9  -8  103.10    6.54
  -2  11  -8   92.94    4.95
   9   2   7  100.72    6.97
  11  -9  -7   99.24    7.94
  -2  11  -7  110.28    4.79
   9   2   6  602.62   10.88
  -2  11  -6  635.24    8.87
  11  -9  -6  603.85    9.49
   9   2   5   33.80    4.35
  -2  11  -5   23.40    2.63
  11  -9  -5   31.42    4.72
   9   2   4   75.78    4.50
  -2  11  -4   72.93    3.32
  11  -9  -4   75.23    3.50
   9   2   3  277.21    6.60
  11  -9  -3  283.95    8.17
   9   2   2  344.71    7.95
  11  -9  -2  348.04    7.39
   9   2   1  102.88    5.03
  11  -9  -1  109.07    4.36
  -2  11   0   36.89    2.30
   9   2   0   41.29    5.29
  11  -9   0   39.68    2.49
  11  -9   1  106.67    4.86
   9   2  -1  102.48    4.45
  -2  11   2  354.64    7.37
  11  -9   2  346.36    8.29
   9   2  -2  354.28    7.98
  -2  11   3  275.01    6.54
  11  -9   3  270.34    6.69
   9   2  -3  270.53    7.12
  -2  11   4   77.19    3.43
  11  -9   4   77.87    3.62
   9   2  -4   75.26    4.42
  -2  11   5   24.06    2.55
  11  -9   5   32.09    3.21
   9   2  -5   34.26    4.52
  11  -9   6  614.05    8.98
   9   2  -6  622.89   10.51
  11  -9   7   94.22    5.10
   9   2  -7   93.99    5.87
  11  -9   8  107.36    6.46
   9   2  -8   95.95    5.97
  11  -9   9  604.78    9.33
   9   2  -9  598.30   10.22
  11  -9  10    0.45    0.55
   9   2 -10   -0.81    1.24
  11  -9  11  219.12    8.05
   9   2 -11  214.81    9.62
  11  -9  12   19.06    4.23
   9   2 -12   17.75    3.79
  11  -9  13   15.72   11.39
   9   2 -13   32.55    7.04
  11  -9  14   38.31    3.67
   9   2 -14   38.85    3.89
  11  -9  15   24.11    3.27
   9   2 -15   21.84    3.46
  11  -9  16   21.92    2.96
   9   2 -16   25.24    3.69
  11  -9  17   24.10    3.14
   9   2 -17   28.81    3.62
  11  -9  18   30.08    3.81
   9   2 -18   26.02    4.16
   9   2 -19    1.77    1.76
   9   2 -20    4.01    2.14
   9   2 -21    5.80    2.21
   9   2 -22    1.25    2.03
   9   2 -23    5.12    2.50
   9   2 -24    8.66    2.46
   9   2 -25    3.18    2.51
   9   2 -26    2.92    2.36
   9   2 -27    2.02    3.05
   9   2 -28    6.05    2.52
   9   2 -29    4.67    3.07
   9   2 -30    5.30    3.32
   2 -11 -30    6.62    3.50
   9   2 -31   -2.18    2.25
   2 -11 -31    1.99    1.82
   9   2 -32    3.02    2.12
   2 -11 -32    1.96    2.31
   9   2 -33    4.25    2.11
   2 -11 -33    2.17    2.05
   9   2 -34    3.67    4.25
   2 -11 -34   -0.88    1.79
   9   2 -35    5.12    2.59
   2 -11 -35    4.07    2.59
   9   2 -36    1.70    1.74
   2 -11 -36    2.20    2.63
   9   2 -37    3.11    2.43
   2 -11 -37    4.58    2.59
  11  -8 -37    5.59    3.10
  -3  11 -37    4.19    2.65
  11  -8 -36    1.45    1.80
  -3  11 -36    5.83    2.62
  11  -8 -35    3.50    2.74
  -3  11 -35    1.51    1.85
  11  -8 -34    7.98    3.61
  -3  11 -34    4.02    2.59
  11  -8 -33   -2.02    2.17
  -3  11 -33   -1.38    1.92
  11  -8 -32    2.47    2.54
  -3  11 -32    3.64    2.10
  11  -8 -31    3.88    2.65
  -3  11 -31   -1.36    1.81
  11  -8 -30   12.33    5.04
  -3  11 -30    6.52    2.97
  11  -8 -29   -1.85    1.87
  -3  11 -29   -1.15    1.80
  11  -8 -28    2.89    2.11
  -3  11 -28    0.75    1.91
  11  -8 -27    4.87    2.27
  -3  11 -27    2.27    2.41
  11  -8 -26   10.09    3.35
  -3  11 -26   17.51    3.87
  11  -8 -25    5.74    2.79
  -3  11 -25    1.56    1.72
  11  -8 -24    9.83    2.62
  -3  11 -24    6.76    3.79
   8   3  23    8.15    2.78
  11  -8 -23    6.91    2.79
  -3  11 -23   10.31    3.63
   8   3  22    2.24    1.70
  11  -8 -22    4.33    2.37
  -3  11 -22    1.87    2.18
   8   3  21    3.55    1.34
  11  -8 -21    5.64    2.29
  -3  11 -21    3.64    1.70
   8   3  20   -2.43    1.74
  11  -8 -20    4.22    2.18
  -3  11 -20    3.48    1.80
   8   3  19    1.46    1.65
  11  -8 -19    2.36    1.79
  -3  11 -19    0.25    0.96
   8   3  18  183.42   12.57
  11  -8 -18  184.75   13.20
  -3  11 -18  202.32   13.05
   8   3  17    4.96    1.93
  11  -8 -17    2.42    1.36
  -3  11 -17    3.12    1.48
   8   3  16   -0.03    0.61
  11  -8 -16    3.14    1.63
  -3  11 -16    3.65    1.71
   8   3  15   20.08    2.59
  11  -8 -15   23.05    2.84
  -3  11 -15   18.52    2.50
   8   3  14   85.28    7.73
  11  -8 -14  100.62    6.31
  -3  11 -14   76.71    7.93
   8   3  13  139.46   10.42
  11  -8 -13  147.85    8.79
  -3  11 -13  149.62   10.00
   8   3  12   11.65    2.46
  11  -8 -12    9.25    2.12
  -3  11 -12    9.97    2.09
   8   3  11   37.06    5.36
  11  -8 -11   35.84    4.27
  -3  11 -11   34.27    3.98
   8   3  10   92.19    5.87
  11  -8 -10   84.95    5.61
  -3  11 -10   91.50    5.54
   8   3   9   78.19    4.31
  11  -8  -9   74.23    4.55
  -3  11  -9   69.04    4.65
   8   3   8   -0.60    1.19
  11  -8  -8    0.49    0.61
  -3  11  -8    3.04    1.35
   8   3   7  119.31    5.44
  11  -8  -7  127.87    5.96
  -3  11  -7  126.00    5.04
   8   3   6  170.44    6.12
  11  -8  -6  164.01    6.70
  -3  11  -6  168.00    5.77
   8   3   5   28.63    4.63
  11  -8  -5   31.61    3.93
  -3  11  -5   27.17    2.92
   8   3   4  100.89    4.92
  11  -8  -4   98.82    4.65
   8   3   3   -0.05    1.21
  11  -8  -3    1.68    0.79
   8   3   2  329.04    7.06
  11  -8  -2  325.00    8.04
   8   3   1    9.13    1.71
  11  -8  -1    8.39    1.64
   8   3   0   17.28    3.14
  11  -8   0   15.05    2.15
  11  -8   1    9.03    1.52
   8   3  -1   11.85    2.06
  11  -8   2  324.70    7.65
   8   3  -2  323.81    8.47
  11  -8   3   -0.50    0.80
   8   3  -3    0.68    0.81
  11  -8   4  105.91    5.17
   8   3  -4   94.97    4.34
  11  -8   5   27.31    3.93
   8   3  -5   29.33    3.87
  11  -8   6  183.56    6.53
   8   3  -6  176.98    8.01
  11  -8   7  128.63    5.37
   8   3  -7  130.65    7.28
  11  -8   8    3.14    1.36
   8   3  -8   -0.95    1.22
  11  -8   9   75.01    4.56
   8   3  -9   83.28    6.32
  11  -8  10   86.40    5.94
   8   3 -10   80.41    5.71
  11  -8  11   34.90    3.35
   8   3 -11   43.68    5.41
  11  -8  12   12.13    2.66
   8   3 -12   10.15    2.04
  11  -8  13  134.42   95.76
   8   3 -13  133.91   95.53
  11  -8  14   92.91    6.13
   8   3 -14   89.89   10.01
  11  -8  15   24.06    3.61
   8   3 -15   22.82    3.40
  11  -8  16    3.28    1.22
   8   3 -16   -1.31    1.68
  11  -8  17    2.64    1.22
   8   3 -17    4.47    2.29
  11  -8  18  194.43   12.98
   8   3 -18  193.98   15.02
  11  -8  19    3.89    1.59
   8   3 -19   -0.45    1.93
  11  -8  20   -0.49    1.29
   8   3 -20    0.55    1.63
   8   3 -21    9.18    3.45
   8   3 -22    1.93    1.84
   8   3 -23    6.60    2.98
   8   3 -24   10.36    2.62
   8   3 -25    2.38    2.54
   8   3 -26   12.53    4.32
   3 -11 -26   20.55    4.43
   8   3 -27    2.93    2.19
   3 -11 -27    3.22    2.19
   8   3 -28   -0.59    2.54
   3 -11 -28    3.18    1.90
   8   3 -29   -0.58    2.35
   3 -11 -29    3.14    3.09
   8   3 -30    9.21    4.21
   3 -11 -30    1.51    1.94
   8   3 -31    3.30    2.20
   3 -11 -31   -1.79    1.84
   8   3 -32    7.66    2.88
   3 -11 -32    5.58    1.58
   8   3 -33    2.58    3.17
   3 -11 -33   -1.48    2.04
   8   3 -34    6.11    3.21
   3 -11 -34   12.08    4.03
   8   3 -35    0.75    2.14
   3 -11 -35   -0.50    1.92
   8   3 -36    8.99    3.25
   3 -11 -36    5.17    2.88
   8   3 -37   -3.14    2.18
  11  -7 -37   -1.61    2.11
  -4  11 -37    4.30    2.92
  11  -7 -36    7.68    3.59
  -4  11 -36    4.81    2.75
  11  -7 -35    1.33    2.54
  -4  11 -35    5.23    4.77
  11  -7 -34   -0.41    2.21
  -4  11 -34   -3.90    1.82
  11  -7 -33    5.62    3.44
  -4  11 -33    3.53    2.06
  11  -7 -32    3.48    1.98
  -4  11 -32    3.15    2.52
  11  -7 -31   -1.33    2.18
  -4  11 -31   -0.53    1.25
  11  -7 -30    2.58    2.10
  -4  11 -30    6.29    3.03
  11  -7 -29    3.58    2.56
  -4  11 -29    3.49    2.50
  11  -7 -28    1.43    1.88
  -4  11 -28    1.62    2.11
  11  -7 -27   17.78    3.11
  -4  11 -27    9.79   10.33
  11  -7 -26    2.69    2.12
  -4  11 -26    6.20    3.01
  11  -7 -25   10.70    3.62
  -4  11 -25   14.74    4.69
  11  -7 -24    2.10    1.96
  -4  11 -24    2.83    2.45
  11  -7 -23    9.07    2.96
  -4  11 -23   11.54    4.25
   7   4  22   96.07    7.30
  11  -7 -22   92.61   11.34
  -4  11 -22  102.49   10.87
   7   4  21    4.06    2.25
  11  -7 -21    2.82    2.62
  -4  11 -21    4.65    1.82
   7   4  20   -0.94    1.71
  11  -7 -20    2.48    1.80
  -4  11 -20   -1.47    1.39
   7   4  19   79.22    7.78
  11  -7 -19   81.52    5.60
  -4  11 -19   77.08    6.43
   7   4  18   33.33    4.77
  11  -7 -18   33.46    4.70
  -4  11 -18   34.85    4.40
   7   4  17   -4.53    1.47
  -4  11 -17   -2.81    1.04
   7   4  16   24.63    3.54
  11  -7 -16   30.87    4.59
  -4  11 -16   30.89    3.09
   7   4  15   49.22    3.35
  11  -7 -15   57.91    7.19
  -4  11 -15   54.04    5.87
   7   4  14   25.83    5.55
  11  -7 -14   23.23    5.46
  -4  11 -14   19.92    4.15
   7   4  13   -0.51    1.19
  11  -7 -13   -0.25    1.47
   7   4  12  293.56    6.63
  11  -7 -12  294.50    7.19
  -4  11 -12  293.32    6.36
   7   4  11    0.89    1.45
  11  -7 -11   -1.24    1.37
  -4  11 -11   -0.63    0.77
   7   4  10  101.74    5.85
  11  -7 -10  107.16    5.12
  -4  11 -10   94.10    5.56
   7   4   9   -0.84    1.00
  11  -7  -9    1.26    1.07
  -4  11  -9    0.33    0.39
   7   4   8   26.33    3.55
  11  -7  -8   31.02    3.91
  -4  11  -8   23.69    2.70
   7   4   7  129.39    6.17
  11  -7  -7  135.25    5.63
  -4  11  -7  139.00    5.42
   7   4   6   36.43   24.20
  11  -7  -6   40.13    4.53
  -4  11  -6   27.46    2.96
   7   4   5   95.03    5.49
  11  -7  -5  100.37    5.61
   7   4   4  444.88    9.66
  11  -7  -4  452.49    9.60
   7   4   3   46.23    3.14
  11  -7  -3   47.67    3.91
   7   4   2  366.01    8.78
  11  -7  -2  355.69    9.13
   7   4   1  198.54    7.49
  11  -7  -1  213.13    5.31
   7   4   0  224.27    6.29
  11  -7   0  231.46    6.66
  11  -7   1  207.32    5.94
   7   4  -1  206.76    6.47
  11  -7   2  373.51    8.81
   7   4  -2  367.58    8.90
  11  -7   3   59.95    3.97
   7   4  -3   53.49    4.69
  11  -7   4  440.99    9.34
   7   4  -4  444.84   10.12
  11  -7   5  101.52    4.58
   7   4  -5  102.63    6.12
  11  -7   6   39.59    4.32
   7   4  -6   29.86    3.42
  11  -7   7  141.59    6.40
   7   4  -7  140.32    5.97
  11  -7   8   30.39    2.92
   7   4  -8   27.86    3.67
  11  -7   9    0.97    0.79
   7   4  -9    1.38    1.05
  11  -7  10   98.13    5.71
   7   4 -10   95.37    5.81
  11  -7  11    0.99    0.86
   7   4 -11   -0.99    1.23
  11  -7  12  293.03    6.87
   7   4 -12  286.40    7.73
  11  -7  13   -0.68    1.04
   7   4 -13   -1.15    1.42
  11  -7  14   19.16    4.72
   7   4 -14   32.24    6.67
  11  -7  15   56.69    3.71
   7   4 -15   45.35    3.26
  11  -7  16   28.83    3.77
   7   4 -16   25.39    3.92
  11  -7  17   -0.75    1.16
   7   4 -17   -1.04    1.65
  11  -7  18   35.93    4.72
   7   4 -18   32.13    4.62
  11  -7  19   79.30    3.26
   7   4 -19   68.67    7.89
  11  -7  20    0.77    0.99
   7   4 -20    2.57    1.40
  11  -7  21    3.63    1.72
   7   4 -21    5.15    2.22
   7   4 -22   98.29   12.21
   4 -11 -22   85.32    9.37
   7   4 -23    7.41    3.33
   4 -11 -23    1.74    2.18
   7   4 -24    4.17    2.07
   4 -11 -24    2.65    2.56
   7   4 -25    5.56    2.73
   4 -11 -25   11.57    4.16
   7   4 -26    7.83    3.19
   4 -11 -26    7.58    2.74
   7   4 -27   11.64    4.59
   4 -11 -27    8.29    3.65
   7   4 -28    1.94    2.00
   4 -11 -28    5.15    3.09
   7   4 -29    7.05    3.24
   4 -11 -29   -1.33    1.76
   7   4 -30    7.83    3.87
   4 -11 -30    2.78    2.29
   7   4 -31    1.85    2.42
   4 -11 -31   -0.05    1.77
   7   4 -32    4.70    2.64
   4 -11 -32    4.59    2.70
   7   4 -33    2.53    2.55
   4 -11 -33    2.75    2.20
   7   4 -34    2.35    3.04
   4 -11 -34    1.02    1.72
   7   4 -35    3.77    2.44
   4 -11 -35    1.03    1.39
   7   4 -36    4.43    3.20
   4 -11 -36    2.16    1.91
   7   4 -37    3.75    3.05
   4 -11 -37   -1.07    1.98
  -5  11 -38    0.69    1.27
  11  -6 -37    4.25    3.13
  -5  11 -37    4.77    2.34
  11  -6 -36    2.55    2.22
  -5  11 -36    3.38    1.92
  11  -6 -35    5.26    3.08
  -5  11 -35    4.77    2.52
  11  -6 -34    4.40    2.13
  -5  11 -34    3.60    4.15
  11  -6 -33   -1.32    2.46
  -5  11 -33    1.43    2.60
  11  -6 -32    4.08    2.57
  -5  11 -32    6.88    2.38
  11  -6 -31    1.52    2.77
  -5  11 -31    1.32    2.26
  11  -6 -30   -3.21    2.13
  -5  11 -30    4.61    3.06
  11  -6 -29   10.41    3.96
  -5  11 -29    2.57    2.65
  11  -6 -28   -4.33    1.94
  -5  11 -28   -3.18    1.75
  11  -6 -27   47.28    6.80
  -5  11 -27   52.76    8.08
  11  -6 -26    6.88    2.13
  -5  11 -26    6.57    6.25
  11  -6 -25   -2.47    1.73
  -5  11 -25    4.38    2.15
  11  -6 -24   13.38    4.19
  -5  11 -24   19.60    3.01
  11  -6 -23   -0.03    1.84
  -5  11 -23    0.35    1.02
  11  -6 -22    2.28    1.91
  -5  11 -22   -0.37    1.66
   6   5  21   25.95   27.89
  11  -6 -21   28.01    4.32
  -5  11 -21   36.52    4.31
   6   5  20    6.96    2.46
  11  -6 -20    5.03    2.21
  -5  11 -20    6.74    2.76
   6   5  19  441.72   27.90
  11  -6 -19  493.14  495.02
  -5  11 -19  468.29  470.04
   6   5  18   26.01    3.00
  11  -6 -18   21.40    2.90
   6   5  17    3.00    1.80
  11  -6 -17   -1.09    1.93
  -5  11 -17    0.65    0.82
   6   5  16  134.21    7.39
  11  -6 -16  123.36    7.72
  -5  11 -16  128.08    6.92
   6   5  15  107.80    8.17
  11  -6 -15  116.61    7.24
  -5  11 -15  104.36    7.55
   6   5  14   67.55    6.48
  11  -6 -14   62.71    6.20
  -5  11 -14   62.53    6.87
   6   5  13   42.87    5.72
  11  -6 -13   39.32    5.66
  -5  11 -13   41.69    5.18
   6   5  12   61.52    4.49
  11  -6 -12   66.19    6.20
  -5  11 -12   47.83    4.38
   6   5  11  225.83    7.86
  11  -6 -11  233.22    8.54
  -5  11 -11  235.48    8.21
   6   5  10    1.67    1.30
  11  -6 -10    3.58    1.56
  -5  11 -10    0.66    0.60
   6   5   9   54.77    4.87
  11  -6  -9   53.52    5.50
  -5  11  -9   49.20    4.10
   6   5   8   46.80    3.72
  11  -6  -8   50.57    4.17
  -5  11  -8   45.10    3.95
   6   5   7  635.17    9.16
  11  -6  -7  628.65   10.07
  -5  11  -7  639.56    9.09
   6   5   6  195.07    6.17
  11  -6  -6  189.91    6.81
  -5  11  -6  204.93    5.65
   6   5   4    0.68    0.64
  11  -6  -4    2.45    1.27
   6   5   3    3.66    1.80
  11  -6  -3    2.46    1.12
   6   5   2   50.96    5.15
  11  -6  -2   54.19    3.59
   6   5   1  320.89    7.64
  11  -6  -1  328.89    7.29
   6   5   0  181.33    5.61
  11  -6   0  187.52    5.69
  11  -6   1  317.81    7.28
   6   5  -1  313.24    8.36
  11  -6   2   51.96    3.08
   6   5  -2   49.91    3.31
  11  -6   3    3.05    1.09
   6   5  -3    2.16    1.37
   5 -11  -3    0.53    0.24
  11  -6   4    1.50    0.72
   6   5  -4    1.50    1.17
   5 -11  -4    1.43    0.65
  11  -6   5    4.98    1.00
   6   5  -5    9.32    2.15
   5 -11  -5    8.37    1.19
  11  -6   6  203.97    5.88
   6   5  -6  195.32    6.86
   5 -11  -6  196.17    6.20
  11  -6   7  638.63   11.03
   6   5  -7  617.21   10.70
   5 -11  -7  640.90    9.06
  11  -6   8   53.44    4.03
   6   5  -8   52.86    6.30
   5 -11  -8   45.82    4.03
  11  -6   9   50.44    4.34
   6   5  -9   53.94    6.12
   5 -11  -9   45.34    3.64
  11  -6  10    1.53    1.29
   6   5 -10    5.58    2.19
   5 -11 -10    2.22    0.99
  11  -6  11  233.44    8.70
   6   5 -11  237.69    9.18
   5 -11 -11  239.56    8.83
  11  -6  12   54.44    4.21
   6   5 -12   49.29    4.21
   5 -11 -12   53.04    4.25
  11  -6  13   41.28    5.59
   6   5 -13   42.17    5.69
   5 -11 -13   41.12    3.58
  11  -6  14   61.55    5.73
   6   5 -14   82.53    7.91
   5 -11 -14   59.25    6.48
  11  -6  15  107.43    5.87
   6   5 -15  101.90    8.91
   5 -11 -15  102.63    7.26
  11  -6  16  124.44    6.59
   6   5 -16  121.21    8.38
   5 -11 -16  121.60    7.13
  11  -6  17   -0.73    1.10
   6   5 -17    0.90    1.15
   5 -11 -17    1.18    1.03
  11  -6  18   25.57    2.96
   6   5 -18   21.88    3.39
   5 -11 -18   23.02    3.69
  11  -6  19  460.44   28.93
   6   5 -19  410.37   28.41
   5 -11 -19  406.73   28.40
  11  -6  20    6.05    2.10
   6   5 -20    3.49    2.72
   5 -11 -20    5.02    2.77
  11  -6  21   27.51    3.41
   6   5 -21   29.36    4.42
   5 -11 -21   24.75    4.21
  11  -6  22    1.10    1.11
   6   5 -22    0.07    1.29
   5 -11 -22   -1.75    1.65
   6   5 -23    4.47    2.48
   5 -11 -23   -1.44    1.78
   6   5 -24   10.47    4.41
   5 -11 -24   17.10    5.23
   6   5 -25   -0.21    2.31
   5 -11 -25    3.88    1.73
   6   5 -26    7.23    3.52
   5 -11 -26   11.27    4.05
   6   5 -27   49.26    8.39
   5 -11 -27   64.64    7.35
   6   5 -28    3.55    2.35
   5 -11 -28   -3.55    1.95
   6   5 -29   15.66    5.55
   5 -11 -29   13.70    4.29
   6   5 -30    5.02    3.09
   5 -11 -30    4.44    2.43
   6   5 -31    2.28    2.20
   5 -11 -31    1.16    2.33
   6   5 -32    1.96    1.99
   5 -11 -32    1.26    1.74
   6   5 -33    2.53    2.70
   5 -11 -33    0.87    1.63
   6   5 -34    1.37    1.68
   5 -11 -34   -1.16    1.85
   6   5 -35    3.00    3.02
   5 -11 -35    8.10    3.08
   6   5 -36    5.72    2.14
   5 -11 -36    3.11    2.37
   6   5 -37    7.74    2.87
   5 -11 -37    0.43    1.59
   6   5 -38    2.98    2.50
   5 -11 -38   -1.19    2.00
  -6  11 -38   -1.21    1.85
  11  -5 -37   -1.84    2.24
  -6  11 -37    1.62    1.56
  11  -5 -36    9.53    3.70
  -6  11 -36    6.46    3.16
  11  -5 -35    3.01    2.32
  -6  11 -35   -1.77    1.84
  11  -5 -34   -1.81    2.62
  -6  11 -34    1.28    1.22
  11  -5 -33    2.03    2.45
  -6  11 -33    2.86    2.47
  -6  11 -32    9.27    3.19
  11  -5 -31   -0.61    2.25
  -6  11 -31    6.10    1.76
  11  -5 -30    6.85    3.42
  -6  11 -30    9.07    4.53
  11  -5 -29    2.05    1.69
  -6  11 -29    3.83    2.42
  11  -5 -28   18.24    6.20
  -6  11 -28   18.31    5.48
  11  -5 -27    4.44    2.74
  -6  11 -27    9.00    3.39
  11  -5 -26    2.22    2.48
  -6  11 -26    3.65    2.14
  11  -5 -25    3.66    2.19
  -6  11 -25   -0.79    1.60
  11  -5 -24   25.86    4.22
  -6  11 -24   22.37    3.93
  11  -5 -23   -3.54    1.96
  -6  11 -23    5.13    2.00
  11  -5 -22    0.54    2.40
  -6  11 -22    0.52    1.21
  11  -5 -21    9.73    2.87
  -6  11 -21   17.42   18.72
   5   6  20  165.65    9.94
  11  -5 -20  184.20    9.89
   5   6  19   50.99    6.07
  11  -5 -19   47.56    7.26
   5   6  18   29.18    3.78
  11  -5 -18   33.56    4.04
   5   6  17   10.59    3.39
  11  -5 -17   19.07    2.88
   5   6  16    2.61    1.04
  11  -5 -16    2.75    1.32
   5   6  15   11.26    3.11
  11  -5 -15   17.92    2.27
   5   6  14  260.93    9.75
  11  -5 -14  264.83    9.53
   5   6  13   22.61    5.02
  11  -5 -13   25.74    5.67
   5   6  12    5.98    1.52
  11  -5 -12    4.64    1.25
   5   6  11  115.02    6.52
  11  -5 -11  139.63   11.64
   5   6  10   19.36    2.99
  11  -5 -10   25.59    3.52
   5   6   9   82.03    4.47
  11  -5  -9   74.39    4.65
   5   6   8  177.78    6.58
  11  -5  -8  171.21    8.15
   5   6   7  105.82    4.79
  11  -5  -7  100.04    6.59
   5   6   6  700.85   10.12
  11  -5  -6  709.45   11.13
   5   6   5  208.93    7.14
  11  -5  -5  211.36  138.58
   5   6   4   15.70    2.66
  11  -5  -4   18.06   12.14
   5   6   3    4.06    1.48
  11  -5  -3    1.72    1.13
   5   6   2 1354.65   17.78
  11  -5  -2 1354.95   19.35
   5   6   1   32.84    3.86
  11  -5  -1   31.81    3.34
   5   6   0   51.00    3.21
  11  -5   0   60.32    3.51
   5   6  -1   34.15    4.46
  11  -5   1   30.60    3.60
  11  -5   2 1294.22   18.06
   5   6  -2 1363.32   18.18
  11  -5   3    4.10    1.46
   5   6  -3    5.31    1.88
   6 -11  -3    2.41    0.85
  11  -5   4   16.31    2.59
   5   6  -4   16.68    2.56
   6 -11  -4   15.82    2.19
  11  -5   5  223.72    7.10
   5   6  -5  208.42    7.63
   6 -11  -5  207.58    5.94
  11  -5   6  703.43   10.22
   5   6  -6  703.48   10.66
   6 -11  -6  715.75    9.81
  11  -5   7   99.11    5.16
   5   6  -7   99.43    5.65
   6 -11  -7  100.15    5.25
  11  -5   8  190.81    8.65
   5   6  -8  186.55    7.04
   6 -11  -8  173.48    6.25
  11  -5   9   77.47    4.33
   5   6  -9   77.04    5.06
   6 -11  -9   74.89    4.87
  11  -5  10   23.13    3.27
   5   6 -10   18.36    3.07
   6 -11 -10   26.01    3.10
  11  -5  11  116.93    6.40
   5   6 -11  105.64    5.85
   6 -11 -11  118.80    7.19
  11  -5  12    4.63    1.34
   5   6 -12    7.10    2.00
   6 -11 -12    4.82    1.37
  11  -5  13   24.28    5.53
   5   6 -13   23.81    5.47
   6 -11 -13   20.74    4.98
  11  -5  14  261.92    6.29
   5   6 -14  272.35   11.54
   6 -11 -14  263.11    6.00
   5   6 -15    6.89    2.15
   6 -11 -15    7.62    2.83
  11  -5  16    0.93    0.92
   5   6 -16    1.81    1.20
   6 -11 -16    2.15    1.41
  11  -5  17   15.81    2.47
   5   6 -17   15.81    2.74
   6 -11 -17   12.19    2.25
  11  -5  18   32.97   28.93
   5   6 -18   29.61    3.78
   6 -11 -18   33.72    4.26
  11  -5  19   46.73    5.80
   5   6 -19   42.41    6.33
   6 -11 -19   48.01    4.79
  11  -5  20  171.86   10.71
   5   6 -20  157.61    9.09
   6 -11 -20  158.69    8.56
  11  -5  21   14.48    3.46
   5   6 -21   14.80    3.63
   6 -11 -21   16.12    3.63
  11  -5  22    2.19    1.55
   5   6 -22    5.60    2.60
   6 -11 -22    1.58    1.70
   5   6 -23    4.21    2.45
   6 -11 -23    6.27    2.39
   5   6 -24   24.03    5.05
   6 -11 -24   21.60    4.18
   5   6 -25   -0.24    1.53
   6 -11 -25    5.55    2.88
   5   6 -26    6.37    3.70
   6 -11 -26    3.40    2.67
   5   6 -27    6.90    3.12
   6 -11 -27    4.02    2.07
   5   6 -28    9.45    4.29
   6 -11 -28   18.37    5.79
   5   6 -29   -1.88    2.05
   6 -11 -29   -1.00    1.83
   5   6 -30    5.59    3.41
   6 -11 -30   10.18    3.92
   5   6 -31    3.75    2.47
   6 -11 -31    5.09    3.14
   5   6 -32    9.13    4.25
   6 -11 -32    4.80    2.92
   5   6 -33    0.80    2.47
   6 -11 -33    1.27    1.95
   5   6 -34    4.70    2.90
   6 -11 -34    5.76    6.34
   5   6 -35    5.75    3.39
   6 -11 -35   -1.43    1.69
   5   6 -36    6.99    3.44
   6 -11 -36   -1.30    1.98
   5   6 -37    1.22    1.47
   6 -11 -37   -0.17    1.06
   5   6 -38   -2.00    2.15
   6 -11 -38    2.48    2.69
  11  -4 -37    4.04    3.31
  -7  11 -37    3.61    2.04
  11  -4 -36    2.98    2.77
  -7  11 -36    5.17    2.57
  11  -4 -35    4.24    3.98
  -7  11 -35   -1.87    1.80
  11  -4 -34    3.20    2.47
  -7  11 -34    5.60    2.89
  11  -4 -33    2.72    2.43
  -7  11 -33    2.34    2.69
  11  -4 -32    5.92    2.42
  -7  11 -32    5.43    5.83
  11  -4 -31   17.28    5.30
  -7  11 -31    8.57    3.00
  11  -4 -30    2.11    3.26
  -7  11 -30    3.71    1.88
  11  -4 -29    4.63    2.48
  -7  11 -29    0.61    1.67
  11  -4 -28    5.07    2.63
  -7  11 -28   -0.14    1.69
  11  -4 -27    0.53    1.42
  -7  11 -27    4.55    2.00
  11  -4 -26   16.97    4.01
  -7  11 -26   15.00    5.10
  11  -4 -25    5.89    3.10
  11  -4 -24    3.09    2.58
  11  -4 -23   58.49    5.27
  11  -4 -22   74.38    9.79
  11  -4 -21   -2.92    2.26
  11  -4 -20    2.64    2.10
  11  -4 -19    8.41    3.63
   4   7  18   47.26    5.20
  11  -4 -18   48.95    6.28
   4   7  17    1.38    1.07
  11  -4 -17    3.42    1.93
   4   7  16   18.58    1.94
  11  -4 -16   20.29    2.47
   4   7  15   -1.80    1.35
  11  -4 -15   -0.32    1.65
   4   7  14   26.24    5.65
  11  -4 -14   18.33    4.44
   4   7  13  146.42    8.75
  11  -4 -13  178.43   11.38
   4   7  12    3.30    0.84
  11  -4 -12    3.42    1.02
   4   7  11    3.54    1.09
  11  -4 -11   -0.18    1.26
   4   7  10   81.74    4.47
  11  -4 -10   84.61    5.43
   4   7   9    1.99    0.98
  11  -4  -9    3.39    1.65
   4   7   8   12.21    2.33
  11  -4  -8   13.31    2.02
   4   7   7   13.47    2.10
  11  -4  -7    5.49    2.57
   4   7   6  143.19    4.87
  11  -4  -6  146.58    4.67
   4   7   5   97.08    4.13
  11  -4  -5   99.71    4.93
   4   7   4  279.80    6.91
  11  -4  -4  287.22    6.97
   4   7   3    2.06    0.87
  11  -4  -3    1.65    0.75
   4   7   2   90.27    5.83
  11  -4  -2   93.47    3.72
   4   7   1   72.50    4.17
  11  -4  -1   69.17    3.77
   4   7   0  121.24    4.93
  11  -4   0  131.60   86.32
   4   7  -1   72.41    4.31
  11  -4   1   71.11    3.53
  11  -4   2   94.71    4.24
   4   7  -2   84.33    3.80
   7 -11  -2   95.28    3.60
  11  -4   3    1.23    0.88
   4   7  -3    1.74    0.85
   7 -11  -3    1.11    0.54
  11  -4   4  285.89    6.56
   7 -11  -4  295.91    6.51
  11  -4   5   93.82    4.29
   4   7  -5   95.55    4.20
   7 -11  -5   98.78    4.26
  11  -4   6  145.65    4.78
   4   7  -6  138.59    4.58
   7 -11  -6  148.07    4.68
  11  -4   7   16.97    2.53
   4   7  -7   13.92    2.23
   7 -11  -7   13.16    2.05
  11  -4   8   12.09    1.97
   4   7  -8   13.39    1.93
   7 -11  -8   13.32    2.04
  11  -4   9    0.75    0.89
   4   7  -9    1.22    1.05
   7 -11  -9    3.08    1.31
  11  -4  10   84.36    5.08
   4   7 -10   82.16    5.02
   7 -11 -10   82.86    4.64
  11  -4  11    1.99    1.25
   4   7 -11   -0.04    1.04
   7 -11 -11    1.92    0.91
  11  -4  12    6.15    1.81
   4   7 -12    3.89    0.99
   7 -11 -12    2.40    0.75
  11  -4  13  158.20    9.32
   4   7 -13  156.15    9.53
   7 -11 -13  146.85    9.90
  11  -4  14   14.78    3.00
   4   7 -14   29.51    6.30
   7 -11 -14   13.80    3.07
  11  -4  15    2.37    1.38
   4   7 -15   -1.44    1.52
   7 -11 -15   -1.54    1.33
  11  -4  16   16.39    2.26
   4   7 -16   18.91    2.85
   7 -11 -16   20.24    3.78
  11  -4  17    4.94    2.21
   4   7 -17    3.21    1.61
   7 -11 -17    0.25    0.75
  11  -4  18   47.07    5.05
   4   7 -18   49.23    6.19
   7 -11 -18   49.00    7.24
  11  -4  19    6.18    2.57
   4   7 -19    4.70    1.77
   7 -11 -19    6.52    2.57
  11  -4  20    2.37    2.71
   4   7 -20    3.38    1.95
   7 -11 -20    1.91    2.02
  11  -4  21    0.83    1.79
   4   7 -21    2.44    1.70
   7 -11 -21    2.34    1.45
  11  -4  22   80.46    8.27
   4   7 -22   70.03    9.08
   7 -11 -22   62.78   10.47
  11  -4  23   52.32    5.06
   4   7 -23   51.52    4.21
   7 -11 -23   47.19   44.79
   4   7 -24    4.19    1.86
   7 -11 -24    0.87    1.55
   4   7 -25    2.53    2.19
   7 -11 -25    2.48    2.08
   4   7 -26   15.11    6.12
   7 -11 -26   16.83    3.44
   4   7 -27   -1.26    1.91
   7 -11 -27    1.87    1.88
   4   7 -28    4.91    3.38
   7 -11 -28    3.16    1.66
   4   7 -29    6.65    2.81
   7 -11 -29    0.56    1.58
   4   7 -30    3.96    2.33
   7 -11 -30    3.25    2.03
   4   7 -31   10.46    3.41
   7 -11 -31   15.90    3.46
   4   7 -32    5.57    1.86
   7 -11 -32    5.47    2.10
   4   7 -33    2.59    2.20
   7 -11 -33    5.12    2.99
   4   7 -34    3.43    2.34
   7 -11 -34    2.45    2.22
   4   7 -35   -1.60    2.06
   7 -11 -35    0.28    1.49
   4   7 -36    1.82    1.66
   7 -11 -36    0.10    1.01
   4   7 -37    3.11    3.76
   7 -11 -37    3.85    2.36
  11  -3 -37    8.97    3.59
  -8  11 -37    0.59    2.23
  11  -3 -36    2.49    3.25
  -8  11 -36   -3.27    1.74
  11  -3 -35    4.04    2.61
  -8  11 -35    1.61    2.12
  11  -3 -34    3.26    2.40
  -8  11 -34    0.99    1.51
  11  -3 -33    2.63    2.01
  -8  11 -33   -0.03    1.35
  11  -3 -32    2.67    2.92
  -8  11 -32    2.93    1.60
  11  -3 -31    3.80    4.65
  -8  11 -31    4.10    2.38
  11  -3 -30   -4.59    2.07
  -8  11 -30    2.74    2.72
  11  -3 -29    5.51    2.56
  11  -3 -28   -2.09    2.02
  11  -3 -27    8.36    4.23
  11  -3 -26    6.24    2.74
  11  -3 -25    7.42    2.65
  11  -3 -24   16.78    4.83
  11  -3 -23    8.63    2.97
  11  -3 -22   76.75    8.27
  11  -3 -21   24.45    3.98
  11  -3 -20   17.80    3.69
  11  -3 -19   60.00    5.01
  11  -3 -18   -1.74    1.70
   3   8  17    7.96    2.61
  11  -3 -17   15.40    2.68
   3   8  16   26.39    4.52
  11  -3 -16   27.77    4.60
   3   8  15   27.49    3.34
  11  -3 -15   30.13   19.85
   3   8  14   45.76    5.66
  11  -3 -14   51.38    6.25
   3   8  13    5.80    2.70
  11  -3 -13   -0.54    1.39
   3   8  12  204.36    7.09
  11  -3 -12  219.18    9.40
   3   8  11   24.76    3.29
  11  -3 -11   27.23    4.08
   3   8  10  126.91    6.48
  11  -3 -10  120.32    8.11
   3   8   9   61.48   41.51
  11  -3  -9   65.59    4.81
   8 -11   8  110.21    4.54
   3   8   8  112.96    4.80
  11  -3  -8  111.99    6.64
   3   8   7    1.16    1.16
  11  -3  -7   -0.46    1.32
   8 -11   6   -1.45    0.44
   3   8   6    0.28    0.58
  11  -3  -6    0.45    0.82
   8 -11   5  137.32    3.93
   3   8   5  138.93    5.50
  11  -3  -5  147.15    5.99
   8 -11   4  280.86    6.07
   3   8   4  272.66    7.55
  11  -3  -4  283.47    7.17
   8 -11   3   10.24    1.54
   3   8   3   13.24    2.05
  11  -3  -3   11.69    1.86
   8 -11   2  620.32    7.75
   3   8   2  599.80    9.06
  11  -3  -2  601.58    9.11
   3   8   1    9.05    1.51
   8 -11   1    7.73    1.10
  11  -3  -1   11.82    1.96
   3   8   0   51.42    3.95
   8 -11   0   46.48    2.51
  11  -3   0   45.97    3.23
   3   8  -1   10.85    1.73
  11  -3   1    8.09    1.32
  11  -3   2  600.71    8.85
   3   8  -2  595.61    8.29
   8 -11  -2  582.63    8.11
  11  -3   3   13.96    2.73
   3   8  -3   14.13    2.11
   8 -11  -3   10.52    1.66
  11  -3   4  284.09    7.72
   3   8  -4  264.00    6.96
   8 -11  -4  280.62    6.97
  11  -3   5  138.80    4.84
   3   8  -5  135.37    4.68
   8 -11  -5  145.74    4.51
  11  -3   6    1.00    0.88
   3   8  -6   -0.87    1.09
   8 -11  -6    0.88    0.93
  11  -3   7    2.43    1.08
   3   8  -7    2.50    1.23
   8 -11  -7    1.16    0.96
  11  -3   8  112.34    5.63
   3   8  -8  104.44   70.34
   8 -11  -8  108.20    4.43
  11  -3   9   54.37    5.44
   3   8  -9   59.61    4.75
   8 -11  -9   62.71    4.88
  11  -3  10  124.39    6.85
   3   8 -10  127.27    6.65
   8 -11 -10  126.04    6.56
  11  -3  11   27.29    3.68
   3   8 -11   21.87    3.74
   8 -11 -11   24.03    3.66
  11  -3  12  228.53    9.04
   3   8 -12  202.83   10.15
   8 -11 -12  213.93    7.73
  11  -3  13   -1.26    1.25
   3   8 -13    3.29    1.35
   8 -11 -13    0.08    0.67
  11  -3  14   42.55    3.76
   3   8 -14   42.28    5.04
   8 -11 -14   42.02    5.73
  11  -3  15   30.31    3.26
   3   8 -15   28.95    3.66
   8 -11 -15   26.31    3.52
  11  -3  16   24.73    3.48
   3   8 -16   24.81    3.24
   8 -11 -16   29.15    5.11
  11  -3  17   11.42    3.52
   3   8 -17    5.39    2.06
   8 -11 -17    7.51    2.62
  11  -3  18   -1.55    1.77
   3   8 -18   -2.81    1.31
   8 -11 -18    0.25    1.16
  11  -3  19   63.69    8.35
   3   8 -19   44.05    5.74
   8 -11 -19   49.97    3.04
  11  -3  20   26.96    3.34
   3   8 -20   20.43    3.92
   8 -11 -20   16.63    3.03
  11  -3  21   35.02   37.46
   8 -11 -21   29.74    3.67
  11  -3  22   64.66    7.80
   3   8 -22   62.76    7.24
   8 -11 -22   60.39    7.72
  11  -3  23    9.11    2.86
   3   8 -23    7.98    3.28
   8 -11 -23    7.69    3.19
  11  -3  24   19.55    3.73
   3   8 -24   13.89    4.70
   8 -11 -24    6.56    2.90
   3   8 -25    5.86    2.89
   8 -11 -25    2.60    2.31
   3   8 -26    2.04    2.58
   8 -11 -26   -1.32    1.88
   3   8 -27    6.45    3.43
   8 -11 -27    6.85    3.33
   3   8 -28   -1.27    1.58
   8 -11 -28    0.64    1.43
   3   8 -29    6.75    6.67
   8 -11 -29    2.42    2.61
   3   8 -30    6.17    2.95
   8 -11 -30    1.47    1.89
   3   8 -31    2.48    2.05
   8 -11 -31    1.52    2.13
   3   8 -32    4.73    2.68
   8 -11 -32    4.73    3.38
   3   8 -33   -0.29    1.30
   8 -11 -33   -0.28    2.27
   3   8 -34    1.26    1.79
   8 -11 -34    2.36    2.60
   3   8 -35   -1.80    1.42
   8 -11 -35    3.58    2.96
   3   8 -36    4.52    2.42
   8 -11 -36    3.19    2.64
   3   8 -37    2.38    2.19
   8 -11 -37    1.17    1.90
  11  -2 -37    3.53    2.71
  -9  11 -37    6.23    2.28
  11  -2 -36    1.15    2.19
  -9  11 -36    3.98    2.83
  11  -2 -35    2.16    2.09
  -9  11 -35    3.70    2.47
  11  -2 -34    7.24    3.49
  -9  11 -34    3.61    2.76
  11  -2 -33    5.07    2.48
  -9  11 -33    5.35    2.61
  11  -2 -32    4.73    2.48
  -9  11 -32    5.01    3.02
  11  -2 -31    3.50    3.46
  11  -2 -30    1.53    2.43
  11  -2 -29    1.86    2.32
  11  -2 -28   10.73    3.69
  11  -2 -27    0.67    1.41
  11  -2 -26   25.34    4.60
  11  -2 -25    8.82    3.37
  11  -2 -24    3.13    2.92
  11  -2 -23    1.64    1.65
  11  -2 -22   19.48    4.43
  11  -2 -21   67.37    7.92
  11  -2 -20    7.18    3.02
  11  -2 -19    3.06    2.50
  11  -2 -18  117.52    8.73
  11  -2 -17   -0.18    2.02
  11  -2 -16   38.35    4.68
   2   9  15   20.66   13.74
  11  -2 -15   22.02    2.82
   2   9  14  240.53    8.90
  11  -2 -14  218.14    9.56
   2   9  13  102.56   10.09
  11  -2 -13   89.80    6.84
   2   9  12    0.53    0.74
  11  -2 -12   -2.49    1.41
   9 -11  11   68.12    4.49
   2   9  11   63.20    5.23
  11  -2 -11   77.86    7.47
   9 -11  10  285.11    6.01
   2   9  10  276.83    6.38
  11  -2 -10  278.13    8.90
   9 -11   9    1.84    1.39
   2   9   9    1.54    1.34
  11  -2  -9    1.42    1.24
   9 -11   8   26.22    3.10
   2   9   8   27.98    3.70
  11  -2  -8   30.61    3.78
   9 -11   7  198.47    7.13
   2   9   7  188.16    6.96
  11  -2  -7  184.76    8.58
   2   9   6   54.18    4.51
   9 -11   6   52.53    3.83
  11  -2  -6   48.78    4.02
   9 -11   5    0.53    0.46
   2   9   5    1.35    1.29
  11  -2  -5   -2.94    1.68
   2   9   4  445.62    9.25
   9 -11   4  445.15    8.67
  11  -2  -4  447.62    9.49
   2   9   3  435.80    9.54
   9 -11   3  435.40    8.61
  11  -2  -3  434.42    9.81
   2   9   2  349.29    7.55
   9 -11   2  332.85    6.43
  11  -2  -2  348.42    9.71
   2   9   1  193.06    5.83
   9 -11   1  188.83    5.28
  11  -2  -1  191.47    6.11
   2   9   0  121.51    4.69
  11  -2   0  126.70    5.99
   9 -11   0  122.07    4.52
   2   9  -1  190.84    5.58
  11  -2   1  185.27    5.60
   9 -11  -1  191.99    5.82
  11  -2   2  355.40    9.13
   2   9  -2  337.00    7.14
   9 -11  -2  349.60    7.07
  11  -2   3  419.58    9.56
   2   9  -3  431.96    9.03
   9 -11  -3  428.91    9.07
  11  -2   4  432.72    9.03
   2   9  -4  429.32    9.57
   9 -11  -4  419.44    9.40
  11  -2   5   -0.68    1.42
   2   9  -5    1.54    1.36
   9 -11  -5   -1.05    0.73
  11  -2   6   53.49    4.70
   2   9  -6   44.83    4.29
   9 -11  -6   45.94    3.35
  11  -2   7  184.60    6.38
   2   9  -7  173.59    6.58
   9 -11  -7  178.45    6.55
  11  -2   8   30.73    3.99
   2   9  -8   27.66    3.39
   9 -11  -8   26.13    3.62
  11  -2   9    0.55    0.76
   2   9  -9    2.24    1.00
   9 -11  -9   -0.01    0.95
  11  -2  10  271.18   29.74
   2   9 -10  274.39    6.70
   9 -11 -10  274.18    7.99
  11  -2  11   65.45    4.58
   2   9 -11   62.32    4.46
   9 -11 -11   71.92    6.60
  11  -2  12   -0.50    1.01
   2   9 -12    7.30    3.56
   9 -11 -12   -0.16    0.84
  11  -2  13   84.34    5.49
   2   9 -13  100.58   10.88
   9 -11 -13   81.84    5.76
  11  -2  14  250.29    9.71
   2   9 -14  221.37    9.35
   9 -11 -14  252.08   10.92
  11  -2  15   20.68    2.91
   2   9 -15   22.32    3.18
   9 -11 -15   24.97    3.01
  11  -2  16   43.55    4.64
   2   9 -16   36.91    4.89
   9 -11 -16   45.40    4.59
  11  -2  17    1.57    1.28
   2   9 -17    1.81    1.04
   9 -11 -17    2.67    1.64
  11  -2  18  129.11    9.50
   2   9 -18  111.73  112.24
   9 -11 -18  128.45   11.38
  11  -2  19   -0.88    1.66
   2   9 -19   -0.14    1.48
   9 -11 -19    0.28    0.89
  11  -2  20   23.28    3.16
   2   9 -20   21.97    3.59
   9 -11 -20   20.05    3.97
  11  -2  21   71.14    7.67
   2   9 -21   67.31    9.44
   9 -11 -21   64.36    9.58
   2   9 -22   10.40    2.91
   9 -11 -22    9.61    3.40
  11  -2  23    2.39    2.61
   2   9 -23    3.09    2.12
   9 -11 -23    0.30    1.34
  11  -2  24   -0.07    0.88
   2   9 -24    2.88    2.17
   9 -11 -24   -0.68    2.01
   2   9 -25    6.64    6.65
   9 -11 -25   12.09    4.48
   2   9 -26   24.59    5.03
   9 -11 -26   19.04    4.91
   2   9 -27   -0.12    1.60
   9 -11 -27    3.44    1.74
   2   9 -28    8.70    3.22
   2   9 -29    4.54    2.57
   9 -11 -29   -1.30    1.87
   2   9 -30    6.93    3.21
   9 -11 -30    6.34    2.97
   2   9 -31    2.08    2.29
   9 -11 -31    0.25    1.50
   2   9 -32   -0.08    1.77
   9 -11 -32    1.85    2.45
   2   9 -33    9.01    2.77
   9 -11 -33    5.92    2.88
   2   9 -34    5.35    2.75
   9 -11 -34    6.29    2.96
   2   9 -35    2.72    2.43
   9 -11 -35    5.48    2.41
   2   9 -36    4.25    2.68
   9 -11 -36    7.19    2.47
   2   9 -37   -0.27    1.41
   9 -11 -37    4.75    2.66
  11  -1 -37    0.76    2.14
 -10  11 -37    2.62    2.58
  11  -1 -36    4.62    2.23
 -10  11 -36    2.97    2.39
  11  -1 -35    1.21    1.96
 -10  11 -35    1.17    1.86
  11  -1 -34    3.72    2.83
  11  -1 -33    3.47    1.95
  11  -1 -32   10.45    2.66
  11  -1 -31    6.91    3.38
  11  -1 -30   12.99    5.43
  11  -1 -29    2.60    1.98
  11  -1 -28   38.51    5.69
  11  -1 -27   11.73    4.35
  11  -1 -26   11.03    3.71
  11  -1 -25    8.70    3.56
  11  -1 -24    1.28    1.63
  11  -1 -23   43.66    6.04
  11  -1 -22  110.15   11.88
  11  -1 -21   -0.75    1.75
  11  -1 -20   17.39   18.75
  11  -1 -19   33.72    6.38
  11  -1 -18   35.01    5.52
  11  -1 -17   -1.19    1.85
  11  -1 -16  155.28    7.90
  11  -1 -15   -0.24    0.98
  10 -11  14  275.07   10.31
  11  -1 -14  264.59    9.98
   1  10  13   59.45    8.85
  10 -11  13   51.54    5.02
  11  -1 -13   66.77    7.42
   1  10  12   86.36    6.07
  10 -11  12   72.48    7.33
  11  -1 -12   79.81   57.01
   1  10  11   22.34    3.51
  10 -11  11   17.87    2.82
  11  -1 -11   23.38    4.29
   1  10  10  346.58    7.38
  10 -11  10  346.39    7.22
  11  -1 -10  355.50    9.06
  10 -11   9    3.65    0.92
   1  10   9    3.45    0.89
  11  -1  -9    6.27    1.46
   1  10   8   20.15    2.74
  10 -11   8   21.04    3.04
  11  -1  -8   18.81    2.94
   1  10   7   49.39    4.41
  10 -11   7   57.76    4.24
  11  -1  -7   58.14    4.72
   1  10   6  163.22    5.72
  10 -11   6  152.23    5.78
  11  -1  -6  164.58    6.99
   1  10   5  112.48    4.63
  10 -11   5  101.80    5.23
  11  -1  -5  110.18    7.85
   1  10   4  661.79    9.35
   1  10   3   17.56    2.91
  10 -11   3   22.66    2.87
  11  -1  -3   18.39    3.18
   1  10   2  422.24    9.29
  10 -11   2  408.28    8.44
  11  -1  -2  409.09    8.95
   1  10   1    3.21    1.26
  10 -11   1    2.29    0.91
  11  -1  -1    2.64    1.39
   1  10   0    8.36    1.40
  10 -11   0    6.32    1.01
  11  -1   0    7.53    1.68
   1  10  -1    3.99    1.30
  11  -1   1    2.88    1.29
  11  -1   2  416.55    8.72
   1  10  -2  416.15    8.69
  10 -11  -2  415.48    8.68
  11  -1   3   19.77    3.48
   1  10  -3   19.91    2.66
  10 -11  -3   24.14    3.17
  11  -1   4  649.91    9.57
   1  10  -4  664.00    9.34
  10 -11  -4  643.57    9.65
  11  -1   5  107.70    5.30
   1  10  -5  103.11    5.38
  10 -11  -5  107.96    5.19
  11  -1   6  163.79    7.12
   1  10  -6  158.14    5.74
  10 -11  -6  163.31    6.03
  11  -1   7   53.48    4.16
   1  10  -7   53.86    3.86
  10 -11  -7   62.89    5.67
  11  -1   8   25.36    3.14
   1  10  -8   19.71    2.81
  10 -11  -8   23.78    2.93
  11  -1   9    3.50    1.49
   1  10  -9    6.76    1.53
  10 -11  -9    5.14    1.53
  11  -1  10  355.43    8.01
   1  10 -10  343.97    8.97
  10 -11 -10  345.63    8.36
  11  -1  11   22.50    3.69
   1  10 -11   16.61    2.93
  10 -11 -11   20.64    3.53
  11  -1  12   79.12    7.81
   1  10 -12   91.80    8.91
  10 -11 -12   69.57    6.53
  11  -1  13   64.29    7.80
   1  10 -13   54.22    7.29
  10 -11 -13   58.76    5.99
  11  -1  14  288.21   10.46
   1  10 -14  280.12   10.00
  10 -11 -14  272.01   11.19
  11  -1  15    1.66    1.18
   1  10 -15    3.43    1.40
  10 -11 -15   -1.28    1.72
  11  -1  16  152.22    7.37
   1  10 -16  162.24    7.03
  10 -11 -16  164.23    7.96
  11  -1  17    3.12    2.39
   1  10 -17    0.44    0.81
  10 -11 -17    1.81    1.43
  11  -1  18   41.92    5.61
   1  10 -18   36.19    5.26
  10 -11 -18   39.93    5.21
  11  -1  19   35.23    4.31
   1  10 -19   28.05    4.17
  10 -11 -19   36.68    4.00
  11  -1  20   17.58   18.94
   1  10 -20   18.19    3.21
  10 -11 -20   15.04    3.36
  11  -1  21   -2.18    1.56
   1  10 -21   -1.81    1.84
  10 -11 -21    1.68    1.74
  11  -1  22  112.57   10.34
   1  10 -22   99.51   11.20
  10 -11 -22  122.12    8.29
  11  -1  23   53.21    6.12
   1  10 -23   51.73    6.07
  10 -11 -23   46.53    5.85
  11  -1  24    5.29    2.05
   1  10 -24    1.14    1.43
  10 -11 -24    4.39    1.85
  11  -1  25    4.99    2.18
   1  10 -25    4.96    2.14
  10 -11 -25    4.74    2.38
   1  10 -26    8.03    3.33
  10 -11 -26    5.64    2.67
   1  10 -27    5.58    1.70
  10 -11 -27    6.29    2.18
   1  10 -28   27.86    3.46
  10 -11 -28   33.08    5.63
   1  10 -29    1.61    1.57
  10 -11 -29    2.70    1.97
   1  10 -30    5.28    3.24
  10 -11 -30    6.66    3.72
   1  10 -31    5.85    2.25
  10 -11 -31    5.17    3.12
   1  10 -32   13.79    3.36
  10 -11 -32   11.89    3.68
   1  10 -33    2.76    2.43
  10 -11 -33    2.64    1.96
   1  10 -34    3.41    2.80
  10 -11 -34    5.76    2.67
   1  10 -35    4.32    2.69
  10 -11 -35   -0.25    1.48
   1  10 -36    3.31    2.47
  10 -11 -36    2.47    2.39
   1  10 -37    0.49    1.53
  10 -11 -37    2.35    2.82
  11   0 -37    3.87    2.97
 -11  11 -37    1.65    1.62
   0 -11 -37    7.63    2.46
  11   0 -36    5.60    2.98
   0 -11 -36    3.72    2.35
  11   0 -35    1.88    2.88
   0 -11 -35    3.43    2.35
  11   0 -34    5.86    3.24
  11   0 -33    3.73    2.74
  11   0 -32    6.65    3.52
  11   0 -31    2.68    2.00
  11   0 -30    4.13    3.11
  11   0 -29    1.59    2.15
  11   0 -28    6.51    2.75
  11   0 -27    1.74    2.52
  11   0 -26    8.69    3.86
  11   0 -25   -0.27    2.13
  11   0 -24    6.68    3.46
  11   0 -23   66.07    8.62
  11   0 -22   52.05   10.16
  11   0 -21    5.58    2.81
  11   0 -20   30.87    5.25
  11   0 -19   -1.08    2.05
  11   0 -18   22.41    3.26
  11   0 -17    2.11    1.67
  11 -11  16   17.15    2.48
  11   0 -16    7.93    2.79
  11 -11  15   50.88    2.95
  11   0 -15   50.43    5.86
  11 -11  14    1.42    1.08
  11   0 -14    3.35    1.71
  11 -11  13    2.42    0.90
  11   0 -13    7.67    2.69
  11 -11  12    2.28    0.82
  11   0 -12    8.85    2.89
   0  11  11   22.58    4.96
  11 -11  11   13.94    2.95
  11   0 -11   17.54    3.94
   0  11  10   21.93    3.71
  11 -11  10   23.47    3.70
  11   0 -10   27.83    3.61
   0  11   9  227.93    7.62
  11 -11   9  227.85    7.75
  11   0  -9  221.38    9.66
   0  11   8   26.89    2.84
  11 -11   8   21.53    3.28
  11   0  -8   33.31    3.64
   0  11   7   -2.12    0.64
  11 -11   7   -0.46    0.61
  11   0  -7    0.15    0.78
   0  11   6   -1.38    0.64
  11 -11   6    0.13    0.31
   0  11   5   19.93    3.28
  11 -11   5   23.14    3.03
  11   0  -5   24.79    3.67
   0  11   4   23.81    2.51
  11 -11   4   23.28    2.99
  11   0  -4   25.07    3.43
   0  11   3   -0.60    0.52
  11   0  -3   -0.25    0.83
   0  11   2   15.03    2.29
  11 -11   2   19.44    2.83
  11   0  -2   20.33    3.39
   0  11   1  115.36    4.79
  11 -11   1  111.17    4.84
  11   0  -1  116.39    5.57
   0  11   0   25.10    2.28
  11   0   0   31.42    4.60
  11 -11   0   28.07    2.71
   0  11  -1  113.62    4.47
  11   0   1  111.95    5.18
  11 -11  -1  118.40    5.00
   0  11  -2   15.49    1.91
  11   0   2   23.16    3.33
  11 -11  -2   18.49    2.67
  11   0   3    0.75    1.41
   0  11  -3    0.07    0.28
  11 -11  -3   -1.41    0.74
  11   0   4   26.40    4.15
   0  11  -4   21.62    3.05
  11 -11  -4   25.57    3.33
  11   0   5   18.73    3.37
   0  11  -5   17.08    2.46
  11 -11  -5   20.83    2.89
   0  11  -6    0.38    0.34
  11 -11  -6   -0.50    0.99
  11   0   7   -1.54    1.25
   0  11  -7    0.54    0.59
  11 -11  -7   -0.05    1.05
  11   0   8   20.84    3.68
   0  11  -8   20.43    3.20
  11 -11  -8   28.37    4.06
  11   0   9  195.31    8.61
   0  11  -9  206.52    7.76
  11 -11  -9  210.28    7.41
  11   0  10   21.74    4.35
   0  11 -10   18.64    2.83
  11 -11 -10   24.32    4.10
  11   0  11   19.26    5.14
  11 -11 -11   14.77    3.27
  11   0  12    5.46    2.63
   0  11 -12   -1.77    0.97
  11 -11 -12   -0.23    0.80
  11   0  13    2.46    1.52
   0  11 -13    1.13    0.78
  11 -11 -13    6.29    2.18
  11   0  14   -1.05    1.50
   0  11 -14    1.50    1.00
  11 -11 -14    2.13    1.53
  11   0  15   55.39    5.66
   0  11 -15   46.11    3.83
  11 -11 -15   55.10    3.14
  11   0  16   12.01    2.18
   0  11 -16    9.99    2.94
  11 -11 -16   15.80    2.51
  11   0  17   -3.30    1.63
  11 -11 -17   -1.18    1.37
   0  11 -17   -1.33    1.23
  11   0  18   22.18    3.56
  11 -11 -18   21.42   23.15
   0  11 -18   21.18    3.99
  11   0  19    2.13    1.60
   0  11 -19   -2.55    1.43
  11 -11 -19   -0.99    1.63
  11   0  20   40.68    3.54
   0  11 -20   31.93    4.07
  11 -11 -20   40.51    4.29
  11   0  21   14.61    2.55
   0  11 -21    5.48    2.58
  11 -11 -21    6.53    2.59
  11   0  22   45.22    6.69
   0  11 -22   49.65    4.50
  11 -11 -22   58.11    8.39
  11   0  23   84.67    6.80
   0  11 -23   76.02    8.49
  11 -11 -23   73.88    9.08
  11   0  24   20.90    4.38
   0  11 -24   15.49    5.22
  11 -11 -24   21.52    4.81
  11   0  25   -0.29    1.49
   0  11 -25   -1.54    1.57
  11 -11 -25   -2.68    1.97
   0  11 -26    5.47    2.30
  11 -11 -26    7.52    3.12
  11 -11 -27    0.49    1.58
   0  11 -27    0.84    1.27
  11 -11 -28    7.67    2.61
   0  11 -28    7.75    3.56
   0  11 -29    1.26    1.73
  11 -11 -29    3.53    2.66
  11 -11 -30    6.98    2.40
   0  11 -30    8.41    2.84
  11 -11 -31    1.81    2.34
   0  11 -31   -0.11    1.71
   0  11 -32    0.40    2.23
  11 -11 -32    3.99    2.83
   0  11 -33    0.85    1.53
  11 -11 -33    7.01    1.83
   0  11 -34    4.89    2.72
  11 -11 -34    2.16    2.73
   0  11 -35   -2.89    1.87
  11 -11 -35    0.20    1.04
   0  11 -36    2.10    1.91
  11 -11 -36    3.11    2.71
  11 -11 -37   -2.72    2.10
  12 -11 -36    3.16    2.75
  12 -11 -35    1.09    2.44
  12 -11 -34    2.74    2.65
  12 -11 -33    1.61    1.81
  12 -11 -32    6.23    2.05
  12 -11 -31    3.62    2.17
  -1  12 -31    4.91    2.97
  12 -11 -30    1.43    1.80
  -1  12 -30    4.48    2.31
  12 -11 -29    7.43    3.63
  -1  12 -29    1.72    1.90
  12 -11 -28    3.65    3.64
  -1  12 -28    4.70    2.89
  -1  12 -27   -1.15    1.57
  11   1  26   13.72    4.34
  12 -11 -26    9.37    4.64
  -1  12 -26   10.78    3.67
  12 -11 -25    5.86    2.83
  -1  12 -25    7.04    3.33
  11   1  24   41.14    4.09
  12 -11 -24   34.83    5.48
  -1  12 -24   36.33    5.04
  11   1  23   21.50    3.57
  12 -11 -23   17.99    4.97
  -1  12 -23   20.05    3.64
  11   1  22    0.58    1.00
  12 -11 -22   -1.29    1.88
  -1  12 -22   -1.24    1.48
  11   1  21    3.26    1.69
  12 -11 -21    2.03    1.80
  -1  12 -21    2.56    1.96
  11   1  20  111.41   12.60
  12 -11 -20  113.82    9.47
  -1  12 -20   99.04    7.80
  11   1  19   85.32    8.64
  -1  12 -19   89.15   94.87
  12 -11 -19   82.74    9.17
  11   1  18  183.86    8.74
  12 -11 -18  170.03    9.37
  -1  12 -18  181.73   11.70
  11   1  17  134.38   15.22
  12 -11 -17  148.07   12.72
  -1  12 -17  146.13   10.16
  11   1  16   30.46    5.23
  -1  12 -16   24.82    3.94
  12 -11 -16   23.34    3.70
  11   1  15   44.91    4.75
  12 -11 -15   41.61    5.63
  -1  12 -15   38.60    4.19
  11   1  14   25.30    3.67
  -1  12 -14   20.15    2.02
  12 -11 -14   25.02    4.27
  11   1  13  276.91   10.19
  12 -11 -13  253.94   11.60
  -1  12 -13  268.25   10.85
  11   1  12  179.56   10.40
  12 -11 -12  157.34    8.67
  -1  12 -12  162.08    6.50
  11   1  11    0.42    0.92
  12 -11 -11   -0.86    1.30
  -1  12 -11   -0.18    1.00
  11   1  10  103.43    7.75
  11   1   9   75.83    7.97
  -1  12  -9   77.48    7.34
  12 -11  -9   72.23    6.71
  11   1   8   89.64    7.24
  -1  12  -8   72.92    4.84
  12 -11  -8   74.85    5.23
  11   1   7   29.49    3.10
  -1  12  -7   22.40    3.18
  12 -11  -7   26.14    2.92
  11   1   6  218.13    7.58
  -1  12  -6  207.63    7.35
  12 -11  -6  214.21    7.56
  11   1   5  205.85  138.60
  -1  12  -5  183.45    6.68
  12 -11  -5  198.38    7.04
  11   1   4  288.73    9.09
  -1  12  -4  297.29    6.70
  12 -11  -4  304.95    7.64
  11   1   3   -0.37    1.14
  -1  12  -3    0.47    0.45
  12 -11  -3    0.71    0.81
  -1  12  -2  222.12    5.14
  11   1   2  219.20    5.97
  12 -11  -2  232.10    5.63
  -1  12  -1   49.33    3.80
  11   1   1   56.45    6.47
  12 -11  -1   52.43    3.89
  -1  12   0  105.54    4.29
  11   1   0  117.77    5.05
  12 -11   0  110.42    4.92
  -1  12   1   47.33    3.70
  12 -11   1   50.39    3.60
  11   1  -1   51.98    5.97
  -1  12   2  226.61    5.30
  12 -11   2  219.50    5.26
  11   1  -2  220.69    6.19
  -1  12   3    0.66    0.50
  12 -11   3   -0.05    0.74
  11   1  -3    1.29    1.36
  -1  12   4  306.77    6.91
  12 -11   4  296.44    7.08
  11   1  -4  310.30    7.85
  -1  12   5  192.25    6.81
  12 -11   5  190.33    6.83
  11   1  -5  192.17    8.55
  -1  12   6  213.38    7.48
  12 -11   6  213.60    7.22
  11   1  -6  192.33    7.84
  -1  12   7   23.60    3.58
  12 -11   7   22.71    3.89
  11   1  -7   29.13    3.42
  -1  12   8   76.31    5.96
  12 -11   8   79.40    5.39
  11   1  -8   73.81    5.09
  12 -11   9   75.09    6.81
  11   1  -9   76.28    7.21
  12 -11  10  102.62    6.57
  11   1 -10  108.39    7.09
  12 -11  11    1.20    0.40
  11   1 -11    4.62    2.23
  12 -11  12  160.20  104.36
  11   1 -12  159.63    9.30
  12 -11  13  270.50   10.40
  11   1 -13  261.92   11.64
  12 -11  14   21.06    2.79
  11   1 -14   24.07    4.11
  12 -11  15   41.94    4.83
  11   1 -15   46.29    4.61
  12 -11  16   28.14    3.88
  11   1 -16   27.39   27.89
  12 -11  17  144.93   11.15
  11   1 -17  135.75   15.09
  12 -11  18  186.20    9.70
  11   1 -18  183.84    9.82
  11   1 -19   91.73   11.85
  11   1 -20  122.21   12.77
  11   1 -21    4.02    2.18
  11   1 -22   -1.88    2.18
  11   1 -23   18.35    5.23
  11   1 -24   32.48    6.29
  11   1 -25   13.61    4.10
  11   1 -26   14.23    4.96
  11   1 -27   -1.12    2.62
  11   1 -28    3.17    2.82
  11   1 -29    5.21    2.71
  11   1 -30    1.68    2.35
  11   1 -31    2.46    2.64
  11   1 -32    0.38    1.71
  11   1 -33    0.95    2.12
   1 -12 -33    0.51    1.32
  11   1 -34    4.69    2.43
   1 -12 -34   -0.87    1.31
  11   1 -35    3.07    2.34
   1 -12 -35    3.25    1.45
  11   1 -36    3.15    2.70
   1 -12 -36    8.12    3.03
  12 -10 -37    5.31    2.43
  12 -10 -36    1.02    2.89
  12 -10 -35    4.63    2.83
  12 -10 -34   -4.47    1.78
  12 -10 -33   -0.55    1.84
  -2  12 -33    5.72    6.61
  12 -10 -32    5.01    2.61
  -2  12 -32    2.61    1.89
  12 -10 -31    1.15    1.66
  -2  12 -31    6.63    2.13
  12 -10 -30   11.64    3.59
  -2  12 -30    7.16    2.45
  12 -10 -29    2.53    2.27
  -2  12 -29    3.80    1.74
  12 -10 -28   -0.54    1.84
  -2  12 -28    0.69    2.21
  12 -10 -27    3.78    2.45
  -2  12 -27    2.62    1.61
  12 -10 -26    0.86    1.70
  -2  12 -26   -1.33    1.54
  10   2  25    1.08    1.38
  12 -10 -25    3.50    2.43
  -2  12 -25    3.18    1.79
  10   2  24   -1.52    1.50
  12 -10 -24   -0.18    1.35
  -2  12 -24    1.69    1.80
  10   2  23   33.14    4.14
  12 -10 -23   31.24    4.64
  -2  12 -23   28.04    4.54
  10   2  22   17.68    3.18
  12 -10 -22    9.94    3.70
  -2  12 -22    7.89    2.77
  10   2  21   19.09    3.04
  12 -10 -21   14.41    3.58
  -2  12 -21   18.44    3.31
  10   2  20   -0.59    1.65
  12 -10 -20   -2.89    1.84
  -2  12 -20   -2.80    1.37
  10   2  19   24.75    3.34
  12 -10 -19   25.08    3.40
  -2  12 -19   31.64    3.61
  10   2  18    1.92    1.51
  12 -10 -18    2.19    1.59
  -2  12 -18    0.17    0.67
  10   2  17   48.82    6.56
  12 -10 -17   50.46    4.40
  -2  12 -17   45.86    4.67
  10   2  16   10.76    3.59
  12 -10 -16    8.80    2.92
  -2  12 -16    4.54    1.66
  10   2  15   66.69    6.81
  12 -10 -15   64.58    3.21
  -2  12 -15   61.15    5.18
  10   2  14   71.44    8.29
  12 -10 -14   56.81    7.58
  -2  12 -14   52.05    5.79
  10   2  13  122.88    6.61
  12 -10 -13  129.50    8.09
  -2  12 -13  125.67    7.44
  10   2  12   42.28    5.58
  12 -10 -12   46.52    6.54
  -2  12 -12   36.04    7.58
  10   2  11  131.90    8.56
  12 -10 -11  126.10    8.72
  10   2  10   45.92    4.81
  12 -10 -10   54.35    6.47
  -2  12 -10   51.17    6.43
  10   2   9  503.39   11.53
  12 -10  -9  487.01   12.19
  -2  12  -9  512.61   10.73
  10   2   8  550.72   12.60
  12 -10  -8  536.28   12.06
  -2  12  -8  577.34   11.70
  10   2   7  233.06    8.13
  12 -10  -7  244.03    8.62
  -2  12  -7  239.97    8.15
  10   2   6  372.59   10.44
  -2  12  -6  400.80    8.87
  12 -10  -6  380.88    9.17
  10   2   5  562.92   10.96
  -2  12  -5  580.50    8.12
  12 -10  -5  556.68    9.42
  10   2   4   54.54    6.07
  -2  12  -4   43.59    3.26
  12 -10  -4   48.71    4.08
  -2  12  -3  149.81    5.16
  10   2   3  149.56    5.61
  12 -10  -3  152.27    6.41
  -2  12  -2  171.42    5.66
  10   2   2  181.42    6.45
  12 -10  -2  177.50    6.26
  -2  12  -1  256.09    5.66
  10   2   1  258.28    6.69
  12 -10  -1  255.84    6.84
  -2  12   0  247.67    5.54
  10   2   0  245.64    6.01
  12 -10   0  239.46    6.67
  12 -10   1  245.48    5.74
  10   2  -1  260.18    7.32
  -2  12   2  169.65    5.61
  12 -10   2  173.74    5.86
  10   2  -2  169.43    6.10
  -2  12   3  148.71    5.43
  12 -10   3  150.04    5.77
  10   2  -3  145.31    5.54
  -2  12   4   45.42    3.66
  12 -10   4   54.40    4.38
  10   2  -4   58.75    5.99
  -2  12   5  569.21    8.15
  12 -10   5  582.37    9.24
  10   2  -5  584.97    9.72
  12 -10   6  386.72    8.82
  10   2  -6  387.65   10.43
  12 -10   7  231.49    8.67
  10   2  -7  228.23   10.23
  12 -10   8  552.20   11.64
  10   2  -8  549.94   12.56
  12 -10   9  513.79   10.52
  10   2  -9  536.76   11.25
  12 -10  10   48.35    4.62
  10   2 -10   52.63    6.85
  12 -10  11  126.96    7.71
  10   2 -11  148.78   10.73
  12 -10  12   42.18    4.69
  10   2 -12   38.52    4.89
  12 -10  13  123.63    7.36
  10   2 -13  114.89    6.71
  12 -10  14   64.29    5.00
  10   2 -14   65.97    8.06
  12 -10  15   65.59    2.73
  10   2 -15   58.94    7.33
  12 -10  16    7.91    2.45
  10   2 -16    4.72    1.69
  12 -10  17   41.74    5.00
  10   2 -17   50.25    7.34
  12 -10  18    3.99    1.81
  10   2 -18    4.68    2.09
  12 -10  19   26.34    3.53
  10   2 -19   31.48    4.62
  10   2 -20    2.68    1.91
  10   2 -21   14.38    3.50
  10   2 -22    9.37    3.39
  10   2 -23   28.21    5.74
  10   2 -24   -3.26    2.38
  10   2 -25    2.61    2.88
  10   2 -26   -1.04    2.41
  10   2 -27    4.82    2.67
  10   2 -28    6.14    2.14
  10   2 -29    5.80    3.33
  10   2 -30   10.22    3.38
   2 -12 -30    7.57    2.77
  10   2 -31    5.53    2.42
   2 -12 -31    1.65    2.16
  10   2 -32    3.98    2.59
   2 -12 -32    2.02    2.34
  10   2 -33   -2.39    2.22
   2 -12 -33    7.24    2.94
  10   2 -34    3.31    2.39
   2 -12 -34    3.42    2.49
  10   2 -35    8.22    3.58
   2 -12 -35    0.23    1.82
  10   2 -36    9.03    3.48
   2 -12 -36    4.45    2.90
  10   2 -37    2.77    2.13
   2 -12 -37    6.18    2.92
  12  -9 -37    6.08    3.11
  12  -9 -36    4.11    3.79
  12  -9 -35    3.55    2.77
  12  -9 -34    2.54    2.38
  12  -9 -33   10.25    2.40
  -3  12 -33    3.60    1.69
  12  -9 -32   -2.43    2.17
  -3  12 -32   -0.91    1.78
  12  -9 -31   27.30    7.24
  -3  12 -31   23.80    4.71
  12  -9 -30    6.48    2.50
  -3  12 -30    4.64    2.60
  12  -9 -29    2.55    2.23
  -3  12 -29    3.29    2.95
  12  -9 -28   13.02    4.74
  -3  12 -28   15.06    4.87
  12  -9 -27    6.64    2.52
  -3  12 -27    4.37    2.56
  12  -9 -26    0.66    1.41
  -3  12 -26    1.36    1.64
  12  -9 -25    5.22    2.32
  -3  12 -25    3.98    1.50
   9   3  24   18.25    3.66
  12  -9 -24   17.13    4.05
  -3  12 -24   11.28    4.13
   9   3  23   59.54    5.46
  12  -9 -23   60.62    6.39
  -3  12 -23   44.75    7.66
   9   3  22   59.38    5.16
  12  -9 -22   51.44    6.62
  -3  12 -22   40.27    6.11
   9   3  21   45.78   43.29
  12  -9 -21   37.29    5.66
  -3  12 -21   34.72    4.81
   9   3  20  216.06   14.85
  12  -9 -20  188.43   13.67
  -3  12 -20  235.61   14.97
  12  -9 -19   11.98    3.49
  -3  12 -19   11.98    2.97
   9   3  18   11.37    3.26
  12  -9 -18    8.18    3.21
  -3  12 -18    6.41    2.50
   9   3  17    2.92    1.96
  12  -9 -17    6.20    2.50
  -3  12 -17    1.09    1.13
   9   3  16   93.67    9.94
  12  -9 -16   96.39    5.49
  -3  12 -16   82.48    7.53
   9   3  15  164.79    6.29
  12  -9 -15  163.66    7.07
  -3  12 -15  165.86    7.26
   9   3  14   56.47    5.83
  12  -9 -14   52.08    6.00
  -3  12 -14   45.59    5.10
   9   3  13  147.66    7.99
  12  -9 -13  143.95    7.97
  -3  12 -13  132.24    8.54
   9   3  12   84.77    9.52
  12  -9 -12   78.19    9.20
  -3  12 -12   71.72    7.81
   9   3  11   71.87    7.19
  12  -9 -11   68.85    6.31
   9   3  10   20.17    2.98
  12  -9 -10   19.09    3.09
  -3  12 -10   15.47    2.43
   9   3   9   22.32    3.65
  12  -9  -9   20.86    3.64
  -3  12  -9   19.31    2.77
   9   3   8  271.87   29.91
  12  -9  -8  264.54    9.16
  -3  12  -8  275.72    6.18
   9   3   7   43.91    4.01
  12  -9  -7   46.74    5.85
  -3  12  -7   38.11   25.69
   9   3   6    9.06    1.69
  12  -9  -6   13.17    2.17
  -3  12  -6    7.01    2.58
   9   3   5  165.70    6.22
  12  -9  -5  174.10    7.84
   9   3   4   21.43    3.65
  12  -9  -4   26.56    3.60
   9   3   3  615.54   11.18
  12  -9  -3  627.54   10.38
   9   3   2  164.69    7.33
  12  -9  -2  196.52    7.52
   9   3   1    0.50    1.35
  12  -9  -1    1.53    1.31
   9   3   0   28.02    2.91
  12  -9   0   25.52    3.47
  12  -9   1    0.05    0.76
   9   3  -1   -1.73    1.36
  12  -9   2  169.67    5.85
   9   3  -2  178.57    8.28
  12  -9   3  623.02    9.45
   9   3  -3  641.01   10.71
  12  -9   4   22.17    2.92
   9   3  -4   23.35    3.58
  12  -9   5  168.61    6.20
   9   3  -5  178.92    6.82
  12  -9   6    9.07    1.61
   9   3  -6    9.21    1.68
  12  -9   7   45.74    5.57
   9   3  -7   46.02    5.03
  12  -9   8  260.04    8.78
   9   3  -8  283.71    6.49
  12  -9   9   22.37    3.64
   9   3  -9   24.38    3.50
  12  -9  10   18.95    2.98
   9   3 -10   17.34    3.12
  12  -9  11   81.30    6.19
   9   3 -11   80.42   57.56
  12  -9  12   77.61    9.73
   9   3 -12   95.45    8.30
  12  -9  13  147.21    9.70
   9   3 -13  141.57    7.49
  12  -9  14   52.08    5.77
   9   3 -14   55.80    5.89
  12  -9  15  170.29    6.19
   9   3 -15  148.85    7.36
  12  -9  16   90.86    5.21
   9   3 -16  105.83    6.11
  12  -9  17    2.19    1.39
   9   3 -17   -0.76    1.75
  12  -9  18   12.94    3.22
   9   3 -18    3.86    1.63
  12  -9  19   26.64    3.34
   9   3 -19   23.67    3.63
  12  -9  20  223.33   14.48
   9   3 -20  214.85   20.02
   9   3 -21   38.38    5.33
   9   3 -22   46.32   43.96
   9   3 -23   59.76    7.30
   9   3 -24   20.01    4.75
   9   3 -25    0.01    1.37
   9   3 -26   -1.48    2.49
[truncated: 1,055,596 more chars]
